# Supplementary material for: Wolbachia-induced cytoplasmic incompatibility triggers intergenerational dysregulation of the small RNA regulatory network in offspring
Source: Front Microbiol. 2026 Mar 5;17:1764569. doi: 10.3389/fmicb.2026.1764569 (PMC13001649; doi:10.3389/fmicb.2026.1764569)
Supplement: Supplementary file 1 [file Table_1.xlsx]

## Sheet: Table S1. The primers for qPCR.
Table S1. The primers for qPCR.
Name	Type	Primer_F	Primer_M/Primer_RT
Pu	Gene	AAGCGAGCAAAATGGCAGTG	TGGCTGTTTTTGGAGACCGT
grh	Gene	ACTACCACTTTCACGCGGTT	GAATTCGCTGCTCGGTTCAC
PGRP-SC2	Gene	CAAGGGTCTGCTCTCCGATG	GCGGATCTCGTTCCAGATGT
obst-A	Gene	CGCTTTCAGACTTTCGCCTT	AGATCACATAGGATAGCTGAAACA
ple	Gene	TGGGTGAGAAGAAGTGAATCTCAT	TGTATTGGTCCAAGGTTTTTCGT
PGRP-SC1b	Gene	GGTCCCACTGGTCTGGTTAG	GATGTCCCCTTCTTTGCCCT
dme-miR-989-3p	miRNA	GCGCGTGTGATGTGACGTAG	GTCGTATCCAGTGCAGGGTCCGAGGTATTCGCACTGGATACGACGTTCCA
dme-miR-986-5p	miRNA	CGCGTCTCGAATAGCGTTGT	GTCGTATCCAGTGCAGGGTCCGAGGTATTCGCACTGGATACGACTCAGTC
dme-miR-133-3p	miRNA	CGTTGGTCCCCTTCAACC	GTCGTATCCAGTGCAGGGTCCGAGGTATTCGCACTGGATACGACACAGCT
dme-miR-100-5p	miRNA	GCGAACCCGTAAATCCGAA	GTCGTATCCAGTGCAGGGTCCGAGGTATTCGCACTGGATACGACCACAAG
dme-let-7-5p	miRNA	GCGCGTGAGGTAGTAGGTTG	GTCGTATCCAGTGCAGGGTCCGAGGTATTCGCACTGGATACGACACTATA
piR-dme-38991697	miRNA	GAGGAAGGGGGAGGCGA	GTCGTATCCAGTGCAGGGTCCGAGGTATTCGCACTGGATACGACCCCGCT

## Sheet: Table S2. DEGs_F1♀_VS_Maternal
Table S2. The DEGs identified from the comparison between the F1♀ group and the maternal group.
Gene_ID	F1♀_1	F1♀_2	F1♀_3	Maternal_1	Maternal_2	Maternal_3	log2FC	PValue	FDR
FBgn0033978	1676	1182	1462	122	60	90	3.807	2.13761e-24	5.18456e-20
FBgn0263660	52	21	35	313	400	481	-3.64988	7.0079e-18	8.49848e-14
FBgn0052205	374	183	688	9	4	24	4.97234	1.74032e-15	1.40699e-11
FBgn0036091	323	192	402	2	7	33	4.39162	5.4792e-11	3.32232e-07
FBgn0052475	85	65	71	0	0	0	11.487	1.2452e-10	6.04023e-07
FBgn0025454	3385	2489	2469	633	286	351	2.5212	2.44028e-10	9.86444e-07
FBgn0046756	89	55	35	0	0	0	11.182	2.47765e-09	8.5847e-06
FBgn0261575	980	877	502	163	59	107	2.67324	3.17995e-09	9.64082e-06
FBgn0032400	12050	9663	12123	2425	544	1145	2.85155	6.81477e-09	1.8365e-05
FBgn0058469	161	115	630	28	11	10	3.97738	8.23299e-09	1.99683e-05
FBgn0034295	958	1216	52	24	52	27	4.24921	3.78992e-08	8.35643e-05
FBgn0031689	316	294	239	57	15	54	2.61372	8.46541e-08	0.0001711
FBgn0264750	434	435	356	118	99	98	1.77708	2.48632e-07	0.00046387
FBgn0052506	9	45	28	123	269	194	-2.99254	2.97271e-07	0.000515
FBgn0000037	19	41	89	0	1	0	6.90804	1.16001e-06	0.00187566
FBgn0034247	480	207	113	23	52	22	2.80608	3.26042e-06	0.00494239
FBgn0262357	54	55	2	0	0	0	10.5177	5.15754e-06	0.00717527
FBgn0036024	40	108	32	0	6	2	4.30018	5.3251e-06	0.00717527
FBgn0036766	143	434	36	5	20	24	3.55412	7.4872e-06	0.00955761
FBgn0031141	52	150	27	2	10	3	3.73988	1.49935e-05	0.0181826
FBgn0034296	127	153	3	0	5	4	4.8348	1.65611e-05	0.0191273
FBgn0024989	87	148	152	30	28	23	2.07137	2.1434e-05	0.02363
FBgn0036419	74	230	4	5	5	5	4.23588	2.6636e-05	0.0280882
FBgn0262572	2	7	69	0	0	0	9.96574	8.44638e-05	0.0853577
FBgn0032381	147	3	11	0	2	0	5.96602	9.78756e-05	0.0921708
FBgn0032087	32	450	128	20	24	30	2.94258	0.000100579	0.0921708
FBgn0039470	17	172	0	1	1	1	5.87731	0.000102606	0.0921708
FBgn0002939	34	289	33	17	7	7	3.38724	0.000107746	0.0933307
FBgn0051464	28	9	14	0	0	0	9.35178	0.000112148	0.0937947
FBgn0263081	36	184	9	0	5	7	4.20286	0.000119853	0.096897
FBgn0264991	74	2	4	0	0	0	9.97143	0.00013248	0.10365
FBgn0034662	72	349	11	8	18	5	3.62454	0.000141	0.106869
FBgn0015010	438	4	64	3	1	3	5.97772	0.00015579	0.114501
FBgn0051104	34	60	5	0	0	2	5.70307	0.000166995	0.119126
FBgn0000078	148	310	66	6	44	7	2.97212	0.000194994	0.135125
FBgn0030928	12	29	7	0	0	0	9.32785	0.000208742	0.140634
FBgn0035780	23	76	25	6	1	0	3.93131	0.000215885	0.141515
FBgn0036367	28	129	21	1	8	6	3.44875	0.000229423	0.146432
FBgn0037974	77	71	141	27	13	24	2.00498	0.000256083	0.157226
FBgn0030776	26	297	43	5	21	4	3.42055	0.000259298	0.157226
FBgn0038484	288	198	55	29	45	29	2.19195	0.000282601	0.165555
FBgn0039452	60	65	103	353	177	158	-1.80087	0.000286688	0.165555
FBgn0053109	90	2	5	0	1	0	6.23493	0.00032998	0.182048
FBgn0035176	15	9	66	80	189	201	-2.57065	0.000330259	0.182048
FBgn0265638	50	9	34	0	0	4	4.54075	0.000360109	0.192678
FBgn0034052	1	103	11	1	0	1	5.8143	0.000372082	0.192678
FBgn0262574	78	20	204	19	9	11	2.732	0.000373376	0.192678
FBgn0030837	50	287	3	0	0	0	12.1853	0.00039359	0.198878
FBgn0054040	35	17	1	0	0	0	9.42395	0.000474394	0.234815
FBgn0038613	8	111	1	0	0	2	6.02749	0.000519514	0.252006
FBgn0028949	4	62	5	0	0	1	6.26409	0.0006629	0.313349
FBgn0037238	34	16	29	0	4	1	3.71674	0.000671813	0.313349
FBgn0032428	23	15	19	1	0	1	4.71072	0.000738673	0.338033
FBgn0036767	27	137	5	0	4	7	3.9097	0.000832801	0.374051
FBgn0024732	656	869	498	280	248	288	1.15012	0.000855126	0.377095
FBgn0032253	93	188	82	38	11	37	1.96406	0.000907243	0.392934
FBgn0034647	21	157	4	2	7	4	3.6805	0.000987322	0.420114
FBgn0034335	1052	970	1090	1742	1550	1919	-0.91474	0.00110646	0.455283
FBgn0259113	1330	1515	978	629	396	556	1.11241	0.00110752	0.455283
FBgn0029799	46	30	76	13	7	9	2.1925	0.00117961	0.476837
FBgn0287454	2137	1866	2068	3064	2754	4571	-0.925086	0.00133641	0.531366
FBgn0031732	30	51	8	3	3	3	3.15722	0.00144483	0.565208
FBgn0085359	242	534	152	94	98	81	1.60716	0.00176512	0.679232
FBgn0039748	188	169	323	102	48	67	1.45877	0.00179232	0.679232
FBgn0085195	444	288	1240	271	61	117	1.92592	0.00186365	0.692049
FBgn0051875	815	738	530	1282	909	1543	-0.992741	0.0018832	0.692049
FBgn0035611	6	24	93	1	7	3	3.2556	0.00214428	0.776229
FBgn0052054	12	64	1	0	2	0	5.02701	0.00245089	0.874174
FBgn0038968	2062	2700	1595	1071	283	788	1.42457	0.00249705	0.87773
FBgn0032088	32	107	20	7	11	9	2.42055	0.00253989	0.880037
FBgn0038214	5	1	31	0	0	0	8.87864	0.0027794	0.949459
FBgn0030883	1084	977	934	1815	1179	2070	-0.911943	0.00292976	0.969857
FBgn0051089	15	10	5	51	18	52	-2.15704	0.00295866	0.969857
FBgn0030963	1060	1122	665	1513	1491	1864	-0.931408	0.00295907	0.969857
FBgn0040723	33	78	1	1	5	0	3.97241	0.00327255	1
FBgn0035661	52	80	4	0	8	0	3.8114	0.00330516	1
FBgn0038482	1	34	12	0	1	0	5.30421	0.00339859	1
FBgn0043575	25	145	7	0	11	4	3.40434	0.00341941	1
FBgn0033297	394	413	1	0	8	2	6.1107	0.0036301	1
FBgn0085205	22	64	2	0	4	0	4.20431	0.00367305	1
FBgn0032433	66	186	12	6	22	13	2.53948	0.00374874	1
FBgn0261989	253	515	1082	130	76	339	1.67462	0.00384609	1
FBgn0033139	43	40	90	10	18	15	1.81545	0.00385516	1
FBgn0263762	122	3	14	1	6	5	3.31035	0.00407052	1
FBgn0003285	42	51	72	22	6	9	1.9626	0.00408369	1
FBgn0086451	2092	3138	1554	1269	465	698	1.31454	0.00416281	1
FBgn0030660	759	712	571	791	1194	1528	-0.934184	0.00441672	1
FBgn0034144	66	21	10	2	3	8	2.78123	0.00442688	1
FBgn0024289	572	563	3407	502	288	384	1.75312	0.00442738	1
FBgn0050381	392	361	244	492	527	665	-0.915634	0.00445419	1
FBgn0025390	3562	1107	1659	894	303	913	1.41788	0.00454318	1
FBgn0034253	155	170	155	79	48	69	1.12622	0.00472314	1
FBgn0003961	219	201	712	771	802	1252	-1.48332	0.00474234	1
FBgn0259748	19	144	9	0	7	11	3.2201	0.00475858	1
FBgn0039403	845	653	579	994	1004	1322	-0.841127	0.00479421	1
FBgn0036415	36	8	1	1	0	0	5.21324	0.00483872	1
FBgn0050281	43	31	70	9	2	19	2.1706	0.00491457	1
FBgn0011704	13576	14787	8268	17497	19216	24145	-0.885445	0.0051576	1
FBgn0031848	1529	1290	1262	2722	1493	2707	-0.921856	0.00521335	1
FBgn0053514	46	113	9	6	12	10	2.45084	0.00531971	1
FBgn0034588	387	429	489	110	244	165	1.13744	0.00535088	1
FBgn0051446	5	50	0	0	0	1	5.89942	0.00540459	1
FBgn0030756	54	50	3	1	7	0	3.45434	0.00541903	1
FBgn0010488	14012	19639	8793	7421	3900	6386	1.11339	0.00548656	1
FBgn0041156	9	20	1	0	0	0	8.65667	0.00550273	1
FBgn0000079	347	1009	117	6	87	24	3.46184	0.00552278	1
FBgn0032235	213	303	128	70	78	104	1.21509	0.00553135	1
FBti0102112	10	9	6	0	0	0	8.35131	0.00557153	1
FBgn0083123	682	596	855	367	306	237	1.02241	0.00570332	1
FBgn0261286	1240	1558	946	685	362	618	1.01814	0.00571314	1
FBgn0040252	36	91	15	12	8	6	2.28559	0.00580259	1
FBgn0263599	2927	3658	1920	1534	929	1324	1.01011	0.00597167	1
FBgn0039474	4	23	2	0	0	0	8.62761	0.00602096	1
FBgn0033999	21	72	3	0	6	1	3.57079	0.00618695	1
FBgn0063499	216	247	327	551	336	532	-1.00844	0.00622843	1
FBgn0262955	3833	5179	2657	1870	1577	2045	0.935724	0.00629818	1
FBgn0013810	133	98	144	63	18	41	1.44309	0.00630265	1
FBgn0264542	77	90	57	20	32	17	1.49591	0.00648628	1
FBgn0040299	39	70	4	4	4	8	2.72894	0.00649094	1
FBgn0033327	0	69	4	0	0	2	5.31445	0.00653129	1
FBgn0260780	6889	8277	5128	3511	2931	3679	0.844582	0.00653982	1
FBgn0020616	883	1077	628	451	317	441	0.942125	0.00654606	1
FBgn0267327	33	5	0	0	0	0	8.91342	0.00663771	1
FBgn0050354	11	6	7	0	0	0	8.27639	0.00685906	1
FBgn0033698	859	1086	632	335	452	392	0.956306	0.00708485	1
FBgn0029091	73	110	76	36	12	36	1.49673	0.00710706	1
FBgn0031417	403	306	2066	324	147	292	1.68036	0.00715387	1
FBgn0033566	1390	1367	943	2234	1439	2370	-0.861484	0.00719966	1
FBgn0264086	28	7	2	1	0	0	4.93344	0.00728843	1
FBgn0036321	36	478	4	0	8	3	5.41764	0.00731262	1
FBgn0283427	5244	6598	7042	3820	2214	2017	1.03502	0.00733252	1
FBgn0040250	22	41	30	5	7	9	2.00939	0.00749996	1
FBgn0085424	28	90	4	3	7	7	2.73448	0.00823252	1
FBgn0027603	2472	3297	1517	1241	157	837	1.56932	0.00825748	1
FBgn0030777	14	74	5	5	4	1	3.03545	0.00827242	1
FBgn0029914	1618	1423	1132	1785	1834	2945	-0.798477	0.00843924	1
FBgn0261930	27	36	0	0	2	1	4.21953	0.00869967	1
FBgn0026432	547	668	391	276	94	277	1.18105	0.0088099	1
FBgn0036422	117	662	10	2	24	1	4.64636	0.00910781	1
FBgn0036514	1011	1172	727	575	350	361	0.996886	0.00917533	1
FBgn0034788	566	435	302	451	885	1065	-1.03628	0.00926616	1
FBgn0053346	165	183	14	21	4	47	2.2786	0.00932288	1
FBgn0034330	3	7	13	0	0	0	8.23006	0.00945246	1
FBgn0052473	4255	6173	3224	2156	2225	2077	0.912302	0.00969109	1
FBgn0036620	1083	971	746	1051	1359	2284	-0.879723	0.00976858	1
FBgn0051368	1100	1475	687	526	460	514	0.960745	0.00979927	1
FBgn0262007	39	112	1	1	9	7	3.0431	0.00985099	1
FBgn0027948	5161	6317	3412	2859	1399	2477	0.994096	0.00985566	1
FBgn0038672	820	839	724	1014	1015	1575	-0.74268	0.0101348	1
FBgn0031307	3	2	5	12	28	12	-2.61614	0.0101411	1
FBgn0037688	1259	1199	1031	1533	1456	2192	-0.721599	0.0101424	1
FBgn0028953	1830	2050	1583	1143	640	813	0.899274	0.0101665	1
FBgn0030970	1109	1365	761	1195	1976	2372	-0.921069	0.0102406	1
FBgn0033216	36	54	2	3	6	1	2.97499	0.0104239	1
FBgn0034853	1254	1810	770	633	469	629	0.998053	0.0104521	1
FBgn0039154	261	182	51	28	73	12	1.86839	0.0105419	1
FBgn0001180	578	561	443	266	253	301	0.781008	0.0106347	1
FBgn0005670	25	82	144	23	16	31	1.70406	0.0106513	1
FBgn0035336	885	936	578	498	221	288	1.07385	0.0107104	1
FBgn0266702	16	11	3	0	1	0	4.59824	0.0107301	1
FBgn0061197	43	5	2	2	0	0	4.3532	0.0107848	1
FBgn0040778	107	83	67	46	10	16	1.63531	0.0108993	1
FBgn0035688	1944	2083	1316	1069	593	872	0.912582	0.0110669	1
FBgn0038290	38	15	90	9	7	17	1.965	0.0111767	1
FBgn0066114	834	876	600	879	1435	1407	-0.853609	0.0113812	1
FBgn0038790	62	23	7	1	8	0	3.03279	0.0114229	1
FBgn0011554	15	85	3	2	7	0	3.28978	0.0114735	1
FBgn0034291	1	35	0	0	0	0	8.96454	0.0114914	1
FBgn0037387	387	364	1117	307	124	238	1.30201	0.0115365	1
FBgn0030654	271	265	179	269	409	542	-0.916718	0.0116381	1
FBgn0010387	1131	840	4078	919	437	644	1.39885	0.0116845	1
FBgn0283467	2157	1945	1491	2411	2430	3536	-0.734919	0.0116944	1
FBgn0033124	11	95	2	2	7	2	3.13162	0.0118494	1
FBgn0042105	9	36	5	0	3	0	3.80445	0.0119735	1
FBgn0036996	124	1304	15	4	50	18	4.17856	0.0120655	1
FBgn0029661	7	8	21	0	0	2	4.19672	0.0121166	1
FBgn0033766	1772	2501	1172	977	697	858	0.946867	0.0121424	1
FBgn0031987	1502	1401	1246	1719	1773	2583	-0.702272	0.0122119	1
FBgn0028950	86	282	11	5	43	2	2.68823	0.012283	1
FBgn0031882	1050	953	524	1209	1098	1939	-0.885911	0.0126296	1
FBgn0051457	1156	988	673	1241	1233	2003	-0.812689	0.0126965	1
FBgn0284220	5657	5686	4919	3379	2272	2922	0.752095	0.0127907	1
FBgn0030191	16	5	2	0	0	0	8.20489	0.0128479	1
FBgn0039453	37	18	0	0	2	0	4.46414	0.0129358	1
FBgn0033549	845	857	634	903	1164	1499	-0.762204	0.0132244	1
FBgn0053966	22	50	5	2	6	0	3.01605	0.013259	1
FBgn0030666	463	447	207	428	652	979	-1.01519	0.013312	1
FBgn0034082	28	2	3	0	1	0	4.68686	0.0133202	1
FBgn0003278	1634	1815	1183	993	504	579	0.976465	0.0133255	1
FBgn0036145	47	34	40	15	7	14	1.58518	0.0133849	1
FBgn0037615	9	17	19	2	2	2	2.73601	0.0134675	1
FBgn0038708	17	2	4	0	0	0	8.18614	0.013501	1
FBgn0001149	22536	22767	18314	29508	24671	37370	-0.677601	0.0135158	1
FBgn0032305	920	798	931	574	141	324	1.17301	0.0137792	1
FBgn0035025	1015	1193	721	488	482	527	0.803701	0.0138694	1
FBgn0052373	135	142	98	51	24	76	1.1965	0.01391	1
FBgn0002905	455	411	327	214	192	172	0.856306	0.0139139	1
FBgn0038416	5	37	3	0	1	2	3.88856	0.0139479	1
FBgn0031484	2275	2140	1652	2625	2475	3875	-0.712495	0.014042	1
FBgn0039104	127	19	1	1	0	13	3.36804	0.0140517	1
FBgn0031918	24	18	43	2	8	8	2.06749	0.0141205	1
FBgn0250844	25	5	0	0	0	0	8.57801	0.0141581	1
FBgn0263974	419	403	332	249	108	136	1.04048	0.0143224	1
FBgn0019928	4	40	2	0	2	0	4.29018	0.0145399	1
FBgn0260756	780	792	716	1017	973	1265	-0.669621	0.0149197	1
FBgn0027783	1782	1886	986	801	334	937	1.04008	0.0150217	1
FBgn0000008	466	481	318	251	154	196	0.902304	0.015237	1
FBgn0013753	1417	1234	1243	1730	1491	2477	-0.699483	0.0152469	1
FBgn0033354	553	602	337	204	235	299	0.864593	0.0152642	1
FBgn0005626	16	18	67	5	5	12	2.06829	0.0155035	1
FBgn0038269	1066	1229	732	642	337	385	0.971183	0.015557	1
FBgn0262547	22	2	1	0	0	0	8.30202	0.0155716	1
FBti0060690	30	15	10	36	68	39	-1.59714	0.0155807	1
FBgn0034153	67	12	1	0	0	6	3.73847	0.015781	1
FBgn0024542	1626	1487	1352	2030	1691	2736	-0.683403	0.0158787	1
FBgn0052199	21	7	5	1	0	1	3.90977	0.0159729	1
FBgn0033379	2193	2311	1486	1316	613	785	0.963558	0.0161271	1
FBgn0002926	1330	2050	1007	756	246	851	1.12994	0.0165825	1
FBgn0062412	179	445	130	78	114	88	1.27509	0.016796	1
FBgn0286898	1460	1879	1275	946	648	743	0.81114	0.0169241	1
FBgn0027611	2316	2952	2145	1566	944	1279	0.804115	0.0170155	1
FBgn0031579	72	95	30	9	29	2	2.03996	0.0170947	1
FBgn0038564	927	754	828	1048	1004	1670	-0.718231	0.0174961	1
FBgn0259101	333	426	82	42	148	57	1.56435	0.0175281	1
FBgn0037648	1299	1202	905	1482	1372	2157	-0.704942	0.0178013	1
FBgn0037073	2789	3240	2240	1775	1127	1048	0.878425	0.0178896	1
FBgn0037065	80	177	54	32	39	40	1.34526	0.018049	1
FBgn0038257	488	341	2762	438	247	434	1.49749	0.0180772	1
FBgn0264273	83	40	51	14	14	32	1.40097	0.0181234	1
FBgn0002891	358	363	270	204	102	162	0.9173	0.0182658	1
FBgn0024987	1158	1250	930	733	415	458	0.872658	0.018406	1
FBgn0038082	50	117	4	5	16	0	2.77839	0.0184792	1
FBgn0029121	790	776	664	915	988	1255	-0.661622	0.0185797	1
FBgn0051004	73	328	39	55	30	35	1.74623	0.018724	1
FBgn0033408	11	7	12	1	1	0	3.61502	0.0187443	1
FBgn0053503	122	109	107	68	18	37	1.27992	0.0187444	1
FBgn0053306	1	244	12	1	5	0	5.20927	0.0188828	1
FBgn0042086	19	56	10	2	9	4	2.33238	0.0189633	1
FBgn0263659	115	94	82	55	16	36	1.2737	0.0191049	1
FBgn0032127	8530	3526	4288	6917	13905	8304	-1.05607	0.0194995	1
FBgn0031929	1	202	10	4	2	0	4.96897	0.019576	1
FBgn0036402	1000	987	670	971	1497	1590	-0.773318	0.0198932	1
FBgn0260794	5125	6214	3359	3040	1566	2538	0.885884	0.019898	1
FBgn0039283	7	3	5	6	25	32	-2.22757	0.0199	1
FBgn0038332	243	274	227	312	329	473	-0.730033	0.019965	1
FBgn0261584	68	84	102	43	19	38	1.1884	0.0200247	1
FBgn0050272	127	98	0	0	3	2	5.32038	0.0200515	1
FBgn0003867	140	121	316	82	67	89	1.09789	0.020053	1
FBgn0052698	91	83	196	69	25	35	1.32028	0.0202593	1
FBgn0030347	85	78	178	33	33	69	1.20002	0.0205909	1
FBgn0036320	6	31	2	0	2	0	4.04107	0.0206036	1
FBgn0038354	1	5	3	13	11	20	-2.39627	0.0208271	1
FBgn0005660	28	31	26	8	5	11	1.69148	0.0210511	1
FBgn0033557	1269	1310	893	711	524	548	0.782178	0.0212801	1
FBgn0030100	254	274	216	293	399	425	-0.750509	0.0216972	1
FBgn0014075	2074	2559	1448	1299	609	1018	0.899101	0.0219219	1
FBgn0039315	51	31	68	14	14	24	1.3709	0.0220029	1
FBgn0050163	1	3	24	1	0	0	4.53774	0.0220607	1
FBgn0010774	7523	7030	7241	7881	10007	12878	-0.655228	0.0221397	1
FBgn0286781	3491	3130	2752	1870	1371	2079	0.657017	0.0225144	1
FBgn0015663	78	89	93	39	23	50	1.07669	0.0226542	1
FBgn0031452	707	620	500	361	163	375	0.875796	0.0227266	1
FBgn0035475	731	829	491	862	961	1227	-0.723573	0.0227657	1
FBgn0001120	6796	5688	7617	8365	7942	13051	-0.698536	0.0228805	1
FBgn0037617	459	371	340	540	447	736	-0.711284	0.0228926	1
FBgn0284252	1655	1787	1284	1037	332	790	0.976699	0.022959	1
FBgn0265048	151	158	229	106	54	81	0.982645	0.0230337	1
FBgn0034748	720	775	700	468	306	403	0.729251	0.0232537	1
FBgn0036923	53	56	43	23	4	20	1.55967	0.0233307	1
FBgn0036448	2020	2479	1520	1362	580	897	0.918371	0.0237072	1
FBgn0030999	6345	5129	8717	14115	6874	11949	-0.879747	0.0237902	1
FBgn0263083	54	14	122	26	4	15	1.88071	0.0239412	1
FBgn0037176	0	1	0	0	19	6	-4.78308	0.0239667	1
FBgn0032076	362	355	1552	371	192	254	1.27473	0.0240669	1
FBgn0034795	439	520	322	271	98	211	0.991833	0.02419	1
FBgn0037137	6068	6223	4401	3693	2365	2217	0.822425	0.02425	1
FBgn0052633	40	212	22	5	41	6	2.19273	0.0245833	1
FBgn0052081	27	1	0	0	0	0	8.45736	0.0246231	1
FBgn0037975	224	161	528	88	130	160	1.09733	0.024631	1
FBti0061107	20	12	29	7	2	3	2.13628	0.0246556	1
FBgn0002571	16	181	13	5	26	4	2.39539	0.0246855	1
FBgn0030746	4	22	1	0	1	0	4.51321	0.0247207	1
FBgn0033696	15	17	10	4	0	1	2.88536	0.0247281	1
FBgn0015575	293	277	997	267	158	170	1.19138	0.0248627	1
FBgn0051475	3	7	13	0	0	1	4.56281	0.0250116	1
FBgn0036843	1185	1044	1183	1306	1428	2122	-0.662047	0.0250352	1
FBgn0036356	1132	910	801	1387	990	1798	-0.7045	0.0251572	1
FBgn0001225	60784	55334	39855	84742	53644	90760	-0.709651	0.0252777	1
FBgn0014877	2976	2812	2357	3199	3730	4239	-0.621958	0.0253229	1
FBgn0030850	4605	4240	3215	4238	6022	7249	-0.695225	0.025421	1
FBgn0032409	706	865	592	423	308	444	0.726276	0.0255199	1
FBgn0020497	4940	5278	3472	2946	1736	2538	0.760492	0.0256387	1
FBgn0051287	13	9	26	4	1	3	2.41237	0.0256876	1
FBgn0032997	1905	1321	1105	707	253	1020	1.00719	0.0257906	1
FBgn0032701	821	986	755	517	435	366	0.771355	0.0258981	1
FBgn0028513	22	4	1	0	0	1	4.7567	0.0259197	1
FBgn0052483	45	45	5	5	10	2	2.24432	0.0260262	1
FBgn0032420	1960	1578	1537	2382	1753	3172	-0.676173	0.026164	1
FBgn0053868	278	260	220	728	151	617	-1.12302	0.0262333	1
FBgn0288232	27	129	85	22	34	21	1.47449	0.0262693	1
FBgn0034292	23	234	0	0	0	0	11.7911	0.0262922	1
FBgn0267253	8	9	5	0	0	1	4.50698	0.026399	1
FBgn0035283	1224	1092	993	1288	1258	2322	-0.693644	0.026413	1
FBgn0039312	609	950	1413	2058	1310	1616	-0.922344	0.0265365	1
FBgn0037146	1412	1547	3245	1192	619	1059	0.94113	0.0265719	1
FBgn0052351	66	7	2	2	2	6	2.76481	0.0267252	1
FBgn0000147	2019	1974	1570	1698	3037	3823	-0.769614	0.0268202	1
FBgn0010223	98	125	101	34	38	76	1.01301	0.0269116	1
FBgn0000307	1890	1756	1214	999	106	644	1.32463	0.0270654	1
FBgn0053971	41	15	37	13	3	7	1.81568	0.0271519	1
FBgn0061200	2006	2224	1442	1257	539	1004	0.862031	0.0271766	1
FBgn0030803	2026	1846	1387	2554	1726	3630	-0.725485	0.0272489	1
FBgn0016675	112	88	394	65	9	107	1.60467	0.027268	1
FBgn0037939	25	6	0	0	0	1	4.96236	0.0274126	1
FBgn0034802	23767	24004	17354	13247	10486	13292	0.649007	0.0275174	1
FBgn0024984	2905	2318	2020	2972	2901	4265	-0.64139	0.0275188	1
FBgn0031054	776	868	579	830	1203	1221	-0.713479	0.0275536	1
FBgn0039251	1333	1454	995	1160	1968	2852	-0.79492	0.0275941	1
FBgn0033774	14523	17553	397	21	1436	36	4.16748	0.0276102	1
FBgn0035047	1016	1009	619	1057	1191	1649	-0.707998	0.0276851	1
FBgn0036198	1142	993	997	1234	1267	1829	-0.62305	0.0279344	1
FBgn0003710	29	13	15	6	1	4	2.19974	0.0280043	1
FBgn0041627	813	819	744	829	1153	1409	-0.669828	0.028094	1
FBgn0261004	1213	1227	764	638	290	669	0.863664	0.0282365	1
FBgn0051091	2	53	9	4	3	1	2.83309	0.0283017	1
FBgn0023535	53	49	257	53	10	41	1.61818	0.0283054	1
FBgn0243513	616	573	383	801	546	1037	-0.743138	0.0283436	1
FBgn0053533	76	93	16	2	29	2	2.22164	0.0284422	1
FBgn0040290	2352	3639	1479	903	1469	1145	0.919861	0.0284552	1
FBgn0264253	0	18	5	0	0	0	8.295	0.0285623	1
FBgn0039343	55	30	14	47	77	92	-1.29105	0.0285982	1
FBgn0032913	639	622	1174	1916	811	1497	-0.968138	0.0286247	1
FBgn0040477	1099	1093	929	984	1556	2170	-0.736745	0.0286525	1
FBgn0037134	1020	942	816	1147	1084	1607	-0.619546	0.0286749	1
FBgn0034924	423	421	226	515	418	747	-0.788124	0.0287058	1
FBgn0002906	834	881	546	468	265	434	0.79841	0.0287669	1
FBgn0050081	23	20	18	8	2	3	2.03281	0.0288963	1
FBgn0026738	1728	1404	1341	1923	1743	2453	-0.614161	0.0290573	1
FBgn0052365	451	471	352	241	175	281	0.719084	0.0291539	1
FBgn0035982	6	34	89	10	10	10	1.922	0.0291794	1
FBgn0039792	17	2	1	0	0	0	7.98357	0.0292075	1
FBgn0015477	1916	2263	1373	1250	422	922	0.944809	0.0293599	1
FBgn0086707	1593	1442	1214	950	239	706	1.00934	0.0293726	1
FBgn0021761	3156	4605	2216	1644	1820	1611	0.806613	0.0294617	1
FBgn0037844	4440	4766	3712	4442	6764	7194	-0.672373	0.0295124	1
FBgn0043576	0	70	4	0	3	3	3.56554	0.0295699	1
FBgn0033296	860	651	19	2	69	1	4.1138	0.0296929	1
FBgn0032870	1880	1490	1849	2105	2021	3273	-0.656584	0.0298319	1
FBgn0015925	912	1067	812	517	505	572	0.642865	0.030107	1
FBgn0031252	3227	2489	2404	3616	2857	5057	-0.656285	0.0301638	1
FBgn0005632	3698	4227	2468	2371	1042	1675	0.867084	0.0302225	1
FBti0019183	90	8	14	196	41	97	-1.80059	0.0302502	1
FBgn0034087	3240	4045	2458	2032	1581	1247	0.814214	0.0304494	1
FBgn0052750	39	66	158	27	32	36	1.29479	0.030712	1
FBgn0031540	1696	1793	934	1856	1842	3040	-0.742568	0.030898	1
FBgn0039182	2801	3125	1988	1651	1304	1138	0.765052	0.0309185	1
FBgn0020307	12	33	0	2	1	0	3.69304	0.0309579	1
FBgn0037084	1514	1371	1100	1429	1742	2507	-0.65903	0.0310012	1
FBgn0035941	23	27	29	57	25	95	-1.27223	0.0310061	1
FBgn0039178	73	20	64	19	14	19	1.39649	0.0310084	1
FBgn0042127	83	69	33	27	19	23	1.24929	0.031057	1
FBgn0040228	828	671	566	954	743	1268	-0.673192	0.0310635	1
FBgn0052379	3	41	2	0	3	0	3.70844	0.0310689	1
FBgn0036134	1740	1916	1236	1106	463	856	0.854512	0.0310907	1
FBgn0001941	3807	3190	3022	3941	3970	5718	-0.600595	0.0311824	1
FBgn0025335	1960	2548	2212	2035	3703	4556	-0.760038	0.0313053	1
FBgn0026582	524	586	359	511	902	834	-0.77922	0.0315011	1
FBgn0030196	823	783	683	804	1145	1281	-0.660386	0.0316386	1
FBgn0261641	1103	1045	998	677	524	403	0.769749	0.0316399	1
FBgn0036043	1148	1213	1346	860	183	553	1.05376	0.0316499	1
FBgn0032730	129	149	83	53	41	75	0.961324	0.0317342	1
FBti0061140	13	12	5	1	0	2	3.26531	0.0318946	1
FBgn0042205	384	345	248	464	355	634	-0.717153	0.0320201	1
FBgn0263278	1015	1120	655	917	1547	1814	-0.765451	0.0324085	1
FBgn0026085	868	766	604	1252	759	1244	-0.700496	0.032418	1
FBgn0263321	132	45	594	118	29	75	1.598	0.0324382	1
FBgn0005617	1650	1540	1255	976	310	847	0.910215	0.0324679	1
FBgn0002887	805	762	458	388	159	435	0.909971	0.0327507	1
FBgn0037549	2549	2462	2151	1593	1103	1338	0.652598	0.0328617	1
FBgn0035422	39630	40104	29797	21948	19622	21983	0.614093	0.0328955	1
FBgn0261268	2497	2931	1802	1453	1244	1181	0.721053	0.033052	1
FBgn0003068	397	334	259	208	146	131	0.833552	0.0330579	1
FBgn0001078	1371	1318	1052	770	397	846	0.748787	0.0330894	1
FBgn0032691	453	439	284	227	175	222	0.748011	0.0333375	1
FBgn0035016	2452	2562	1673	1406	898	1370	0.706566	0.0334913	1
FBgn0052702	510	465	464	332	193	184	0.82359	0.0335458	1
FBgn0034289	14	57	10	1	1	13	2.47681	0.0335686	1
FBgn0086613	919	1062	569	470	328	558	0.769022	0.0335861	1
FBgn0020306	6135	6565	5101	4235	2175	2908	0.759228	0.0335871	1
FBgn0030673	447	439	302	553	497	628	-0.660757	0.0337065	1
FBgn0029795	19	37	6	1	7	0	2.68858	0.0337845	1
FBgn0263855	1367	1709	932	613	768	767	0.736905	0.0338206	1
FBgn0015600	1435	1611	1189	944	480	836	0.750223	0.033949	1
FBgn0010355	1709	2013	1075	925	733	924	0.734519	0.0339591	1
FBgn0025388	348	323	229	193	55	153	1.01478	0.0340678	1
FBgn0037396	29	17	211	23	10	35	1.77052	0.0340714	1
FBgn0023519	1511	1301	1365	1588	1702	2383	-0.599229	0.0341788	1
FBgn0262623	65	3	3	0	1	7	3.08646	0.0341873	1
FBti0019554	2	1	15	0	0	0	7.84357	0.0342249	1
FBgn0050371	145	176	315	93	102	104	0.907376	0.0343621	1
FBgn0027560	3821	4192	9693	3332	1518	3354	0.950446	0.0344351	1
FBgn0053965	15	30	2	0	4	0	3.28646	0.034442	1
FBgn0038598	33	27	35	8	10	14	1.41296	0.0344675	1
FBgn0038466	75	152	28	35	26	25	1.41403	0.0344713	1
FBgn0051716	3584	3890	2659	2162	1286	2156	0.701745	0.0346086	1
FBgn0031948	162	187	230	117	83	80	0.857711	0.0346458	1
FBgn0052642	2352	1632	2361	1982	4301	3599	-0.828494	0.0346629	1
FBgn0051092	3776	4621	4019	2514	2230	2545	0.60043	0.0347172	1
FBgn0033097	0	30	0	0	0	0	8.70559	0.0347329	1
FBgn0002962	7737	6374	7642	7319	9333	14896	-0.68151	0.0351002	1
FBti0019780	26	15	46	14	2	2	2.0277	0.0351134	1
FBgn0036519	1224	1059	845	1047	1474	2022	-0.687839	0.0351191	1
FBgn0029827	49	31	4	0	10	1	2.65164	0.0355191	1
FBgn0028426	604	592	526	306	351	235	0.747315	0.0355976	1
FBgn0086370	1798	1884	1344	1765	2262	3072	-0.645058	0.0357229	1
FBgn0032705	3155	3045	2292	2585	4367	5688	-0.720193	0.0357279	1
FBgn0039302	5689	6787	4005	3430	2676	2820	0.712393	0.0357587	1
FBgn0261085	5	6	24	0	1	3	3.05577	0.0358346	1
FBgn0031128	18	4	0	0	0	0	8.13298	0.0358517	1
FBgn0036614	494	410	339	230	102	292	0.860774	0.0359016	1
FBgn0031860	134	119	462	135	60	67	1.23566	0.0359248	1
FBgn0011669	28	4	1	0	0	2	4.04171	0.0360652	1
FBgn0034162	180	203	950	151	121	239	1.22737	0.0360843	1
FBgn0051636	1	39	0	0	1	1	4.26604	0.0361175	1
FBgn0004698	3559	4563	2138	1658	1403	2437	0.76985	0.0365205	1
FBgn0011293	5	4	6	17	12	20	-1.87026	0.0365654	1
FBgn0052528	2099	1970	2265	2563	2478	3465	-0.585196	0.0366223	1
FBgn0287423	6069	4219	27805	6821	2842	4061	1.26555	0.0366468	1
FBgn0037811	49	48	57	20	3	28	1.49056	0.0367396	1
FBgn0037312	1952	1761	2267	2759	2120	3467	-0.638123	0.0368499	1
FBgn0038704	1150	1302	920	715	373	734	0.742541	0.0369807	1
FBgn0261797	2058	2653	1498	1474	554	945	0.900504	0.0370835	1
FBgn0032208	4153	4138	3411	2884	869	1797	0.90758	0.0372166	1
FBgn0261387	4007	3173	2595	3986	3645	6121	-0.640179	0.0372408	1
FBgn0085362	4639	4334	3985	2675	828	2861	0.89109	0.0373026	1
FBgn0036536	622	490	382	562	634	985	-0.693146	0.0375896	1
FBgn0037025	750	721	428	362	21	258	1.43071	0.0377863	1
FBgn0003480	525	490	614	626	665	1028	-0.660263	0.0378637	1
FBgn0013765	1509	1976	1148	825	700	1085	0.687305	0.0380142	1
FBgn0015279	1547	1760	1181	976	713	760	0.698037	0.0380862	1
FBgn0038956	7	43	26	0	8	6	2.30682	0.0382493	1
FBgn0031458	1288	1242	866	1236	1663	1857	-0.648177	0.038337	1
FBgn0020907	59	27	427	63	39	43	1.60494	0.0385127	1
FBgn0030956	1833	1571	1343	1704	1990	2877	-0.619962	0.0385606	1
FBgn0034650	1334	1521	1022	1226	2123	2349	-0.709001	0.0388914	1
FBgn0043578	50	37	266	43	28	44	1.43158	0.0391049	1
FBgn0032644	1222	1085	1113	1340	1269	2062	-0.598624	0.0391659	1
FBgn0051674	139	96	115	34	66	63	0.92289	0.0392758	1
FBgn0033364	14	7	1	0	0	1	4.48844	0.0393879	1
FBgn0033812	1782	1678	1820	1879	2155	3235	-0.610244	0.0395039	1
FBgn0000454	16203	17385	16116	23612	21039	21268	-0.586853	0.0396132	1
FBgn0034728	1696	1655	996	933	155	727	1.12006	0.0396945	1
FBgn0024947	1751	1930	1655	1755	2805	2916	-0.649907	0.0399665	1
FBgn0032979	3598	3394	2047	3036	4447	5879	-0.710582	0.0400251	1
FBgn0027620	2799	2993	1784	1391	1069	1820	0.681935	0.0400286	1
FBgn0039301	2645	2191	1833	3002	2289	3958	-0.62226	0.0400389	1
FBgn0052644	480	256	276	153	52	249	1.03704	0.0400506	1
FBgn0263001	62	38	71	112	60	138	-1.01363	0.0401599	1
FBgn0030054	3370	4408	1972	1529	1750	1894	0.758424	0.0401763	1
FBgn0021796	851	951	637	560	345	350	0.774962	0.0402591	1
FBgn0263490	1895	1899	1167	1124	361	901	0.905728	0.0404463	1
FBgn0039505	681	691	589	904	707	1040	-0.592161	0.0405757	1
FBgn0015271	1284	1481	963	1453	1560	2140	-0.61433	0.0407554	1
FBgn0004396	293	288	244	192	35	114	1.11187	0.040756	1
FBgn0036815	3962	3652	2706	3580	4367	6635	-0.641534	0.0407734	1
FBgn0260986	2063	2249	1516	1810	2689	4235	-0.713749	0.0408212	1
FBgn0039068	776	662	718	874	773	1357	-0.625008	0.0408307	1
FBgn0032690	1080	1223	779	498	604	639	0.660266	0.0408454	1
FBgn0023177	3192	3326	2710	3067	4154	5547	-0.616901	0.0408867	1
FBgn0266227	9	3	22	1	0	3	3.0179	0.0409866	1
FBgn0029896	2736	2501	2471	7118	2231	3362	-0.911432	0.0411607	1
FBgn0033292	11	33	3	1	4	2	2.58931	0.0412236	1
FBgn0035154	60	86	11	8	24	10	1.70846	0.041341	1
FBgn0031493	1748	2056	1256	950	917	1005	0.651951	0.0413743	1
FBgn0034734	1338	1448	1008	952	342	522	0.886138	0.0415628	1
FBgn0039863	632	656	444	418	186	245	0.849389	0.0416259	1
FBgn0039564	48	57	66	20	26	27	1.05777	0.0417538	1
FBti0019352	6	3	6	0	0	0	7.59302	0.0419525	1
FBgn0032030	1268	1218	983	1346	1384	1908	-0.573682	0.0420002	1
FBgn0051495	428	486	247	421	661	675	-0.75627	0.0421646	1
FBgn0053493	149	119	677	145	84	125	1.22491	0.0422018	1
FBgn0052318	24	29	11	5	5	7	1.77145	0.0422372	1
FBgn0036784	8	4	7	0	0	1	4.26771	0.042339	1
FBgn0030683	1307	951	1232	1464	1285	2098	-0.631057	0.0423532	1
FBgn0040375	606	623	469	568	927	929	-0.679282	0.0423633	1
FBgn0026565	74	62	110	48	20	35	1.07706	0.042382	1
FBgn0033294	41	145	10	4	30	1	2.24863	0.042573	1
FBgn0041184	591	604	322	331	154	268	0.852516	0.0430316	1
FBgn0034160	7	32	7	1	3	4	2.43803	0.0431124	1
FBgn0267495	44	54	65	31	10	21	1.22874	0.0434059	1
FBgn0024921	2798	3693	1836	1714	1209	1561	0.735794	0.0435462	1
FBgn0262099	16	3	2	1	0	0	4.1099	0.0436302	1
FBgn0038753	0	0	0	1	4	9	-7.60312	0.0437707	1
FBgn0037980	870	749	681	839	942	1352	-0.598884	0.0439927	1
FBgn0034293	8	17	0	0	0	1	4.72764	0.0440055	1
FBgn0265263	48	1	2	1	0	4	3.26997	0.0440941	1
FBgn0004367	444	537	411	263	266	250	0.660931	0.0442708	1
FBgn0036624	740	881	622	512	285	422	0.717845	0.0443261	1
FBgn0011822	11	37	10	0	7	0	2.78544	0.0443593	1
FBgn0036480	529	652	323	224	270	308	0.753564	0.044387	1
FBgn0067779	641	609	514	420	78	266	1.04758	0.044557	1
FBgn0050394	345	374	403	281	84	151	0.941586	0.0447267	1
FBgn0030984	7	19	7	1	1	3	2.66049	0.0447775	1
FBgn0003459	524	673	414	288	317	248	0.734765	0.0449971	1
FBgn0262146	7	9	3	0	0	1	4.30384	0.0450867	1
FBgn0031523	129	114	235	312	184	291	-0.893834	0.0451625	1
FBgn0052442	225	157	169	286	195	328	-0.716375	0.0451888	1
FBgn0045035	765	609	481	362	34	316	1.24863	0.0452272	1
FBgn0260862	858	626	605	752	854	1353	-0.651562	0.0452772	1
FBgn0020412	1335	1441	940	798	616	650	0.672301	0.0455027	1
FBgn0035420	719	767	634	492	225	418	0.743592	0.0455618	1
FBgn0001142	8803	9136	7012	7688	11161	17039	-0.660117	0.0455843	1
FBgn0032835	47	50	72	18	12	39	1.18401	0.0455873	1
FBgn0030829	1	0	26	0	1	0	4.40897	0.0456162	1
FBgn0025455	1630	1808	1197	1012	743	852	0.658759	0.0456908	1
FBgn0035608	22	12	30	61	9	109	-1.58698	0.0457091	1
FBgn0030959	1350	1050	924	1156	1481	1968	-0.627778	0.0457357	1
FBgn0036795	24	6	13	5	0	1	2.60713	0.0461396	1
FBti0062015	10	20	24	4	0	7	2.23194	0.0462079	1
FBgn0036147	2964	3168	2543	2035	1242	1654	0.645049	0.046252	1
FBgn0015558	94	86	130	56	43	50	0.873901	0.0463487	1
FBgn0038717	114	144	291	421	162	421	-1.02217	0.0464894	1
FBgn0011592	513	538	383	344	171	216	0.793473	0.0464914	1
FBgn0034511	133	46	686	98	24	149	1.53805	0.0466797	1
FBgn0036756	311	209	289	146	109	188	0.708461	0.046709	1
FBgn0002872	1603	1738	1112	866	294	1062	0.883307	0.0467654	1
FBgn0267585	325	250	337	190	49	183	0.965577	0.046815	1
FBgn0034599	930	759	940	944	1109	1554	-0.614236	0.0468385	1
FBgn0010398	941	1003	926	944	1229	1836	-0.62389	0.0468807	1
FBgn0004828	27980	23071	25660	39285	24989	39993	-0.607841	0.0469022	1
FBgn0032431	10	7	11	1	1	2	2.66731	0.0469392	1
FBgn0035812	949	1034	696	588	302	571	0.725418	0.0469549	1
FBgn0030929	38	75	9	2	18	0	2.34388	0.0469804	1
FBgn0034158	1234	1491	758	712	247	749	0.90165	0.0471091	1
FBgn0037489	2063	1993	1516	1256	841	1100	0.63148	0.0471703	1
FBgn0038731	33	30	41	78	40	71	-1.02766	0.0477566	1
FBgn0034300	484	513	374	314	96	256	0.89322	0.0479739	1
FBgn0051777	99	40	242	61	30	51	1.23033	0.0479989	1
FBgn0037924	1201	1525	796	714	437	765	0.736366	0.0480159	1
FBgn0015000	1357	1224	1308	1230	1865	2307	-0.632052	0.0480597	1
FBgn0086251	2304	1959	1466	1175	86	888	1.27581	0.0481032	1
FBgn0029942	1641	1398	1229	2294	1310	2393	-0.646977	0.0481105	1
FBgn0031585	11	8	0	0	0	0	7.9592	0.0481237	1
FBgn0039678	1125	514	4959	1200	503	634	1.27821	0.048126	1
FBgn0283451	357	415	235	257	63	98	1.08385	0.0485396	1
FBgn0020248	2519	2560	2443	2520	3653	3926	-0.590864	0.0485755	1
FBgn0045770	50	8	0	1	0	5	3.22074	0.0485819	1
FBgn0261046	8	10	9	2	1	0	2.90827	0.0486167	1
FBgn0041182	622	475	505	330	95	353	0.903233	0.0486375	1
FBgn0030326	3	2	24	1	1	1	3.06324	0.0487987	1
FBgn0040827	2886	1830	3584	1990	845	1294	0.81514	0.048886	1
FBgn0051075	3030	2932	3073	2951	3871	5553	-0.601999	0.0490091	1
FBgn0033741	5759	5180	3486	3477	1393	2550	0.793484	0.0490497	1
FBgn0004378	1137	1310	774	617	491	740	0.653666	0.0491399	1
FBgn0044810	20	5	44	9	0	3	2.3092	0.0492588	1
FBgn0032472	185	89	681	172	47	121	1.30039	0.0494565	1
FBgn0032051	1497	1618	1281	944	805	803	0.605205	0.0494565	1
FBgn0039110	5257	4610	4893	5164	5610	9369	-0.59199	0.0496896	1
FBgn0261089	45	39	56	132	35	104	-1.11237	0.0497079	1
FBgn0033250	162	122	304	128	19	78	1.2108	0.0497655	1
FBgn0037936	112	81	190	82	15	51	1.19508	0.0498329	1
FBgn0035993	1018	854	943	904	1181	1939	-0.656576	0.0498978	1
FBgn0003044	2075	2424	1510	1123	1197	1075	0.646991	0.0500798	1
FBgn0030739	369	444	316	225	204	197	0.674425	0.0503378	1
FBgn0037603	621	639	532	794	651	929	-0.563162	0.0505304	1
FBgn0017581	13542	16811	8586	9342	3820	6509	0.82643	0.0507047	1
FBgn0013756	3059	2695	2301	1777	299	1522	1.02323	0.0510924	1
FBgn0000330	1016	1220	973	1039	1550	1842	-0.617468	0.051429	1
FBgn0038602	6	4	4	0	0	0	7.50426	0.0514533	1
FBgn0033734	1978	1656	1580	2093	1874	2905	-0.552953	0.0515045	1
FBgn0266129	13	18	12	26	26	40	-1.23408	0.0515238	1
FBgn0033221	175	187	234	95	78	151	0.740421	0.0515829	1
FBgn0262481	13	5	101	12	8	7	1.90886	0.0517581	1
FBgn0051619	31	31	33	13	10	12	1.26563	0.0517594	1
FBgn0034058	1371	1289	1856	1515	2057	2916	-0.675417	0.0517634	1
FBgn0266619	49	46	64	92	69	97	-0.867519	0.0518497	1
FBgn0039518	15	4	0	0	0	0	7.92605	0.0520228	1
FBgn0266916	837	863	682	574	155	426	0.890722	0.0521891	1
FBgn0030915	589	556	555	588	719	991	-0.587777	0.0525035	1
FBgn0000567	305	212	186	109	122	153	0.704664	0.0525105	1
FBgn0035111	1165	1148	802	701	468	594	0.650447	0.0526295	1
FBgn0264494	523	610	970	421	292	429	0.713931	0.0527971	1
FBgn0040752	2731	3692	1652	1286	1481	1649	0.717769	0.0528319	1
FBgn0283682	1995	2341	1310	1230	681	1191	0.715753	0.0528417	1
FBgn0004872	4375	4854	3268	2670	2255	2313	0.612602	0.0530127	1
FBgn0039602	295	289	171	167	48	135	0.961788	0.0531245	1
FBgn0035308	398	387	415	280	184	175	0.714799	0.0531284	1
FBgn0034663	1098	846	22	3	126	3	3.60422	0.0531286	1
FBgn0038545	1206	911	993	1637	971	1713	-0.636565	0.053376	1
FBgn0024806	1117	1158	975	808	244	570	0.842631	0.0533982	1
FBgn0031580	19	126	0	2	0	0	6.00723	0.0534702	1
FBgn0030174	713	689	461	272	317	481	0.658066	0.0535631	1
FBgn0036641	2590	2566	2573	2816	3193	3946	-0.527263	0.0538107	1
FBgn0085370	1341	1428	974	786	600	820	0.603143	0.0539002	1
FBgn0085376	341	324	253	227	110	90	0.898137	0.0539161	1
FBgn0032105	2161	2605	1746	1659	4688	3747	-0.801806	0.0540403	1
FBgn0038225	16	3	0	0	0	0	7.91765	0.0541092	1
FBgn0015618	810	743	546	748	893	1227	-0.601489	0.0541865	1
FBgn0029659	21	8	1	0	1	2	3.21752	0.0543476	1
FBgn0039098	1560	1128	1308	1305	1580	2901	-0.671732	0.0545099	1
FBgn0051849	378	350	243	302	491	633	-0.702585	0.0545906	1
FBgn0033309	2458	2362	1926	2274	2739	4093	-0.577226	0.0549918	1
FBgn0036381	466	505	448	1080	409	678	-0.783612	0.0550935	1
FBgn0031389	106	67	366	92	35	81	1.19546	0.0551067	1
FBgn0250907	107	138	54	49	20	61	1.08752	0.0551731	1
FBgn0028569	10	8	0	0	0	0	7.88484	0.0552783	1
FBgn0032373	139	224	36	17	85	17	1.52031	0.0553274	1
FBgn0030048	1499	819	829	2036	683	2590	-0.891082	0.0554032	1
FBgn0024963	3	2	9	0	0	0	7.49028	0.0554397	1
FBgn0262167	596	742	414	367	55	329	1.10022	0.0555264	1
FBgn0037131	8	3	3	0	0	0	7.49126	0.0555474	1
FBgn0038149	8658	7458	7933	9352	8472	13621	-0.538894	0.0556126	1
FBgn0027494	98	23	78	111	64	239	-1.18976	0.0558387	1
FBgn0052751	4	12	7	0	0	2	3.59029	0.0559427	1
FBgn0033781	1370	1265	1283	1648	1473	1892	-0.52263	0.0559777	1
FBti0019568	14	14	1	55	10	25	-1.79798	0.0561455	1
FBgn0051973	40	27	40	14	8	19	1.2373	0.0561851	1
FBgn0037963	1052	844	885	692	164	468	0.90518	0.0563376	1
FBgn0032287	122	91	688	157	74	91	1.27137	0.0565173	1
FBgn0035254	545	442	565	526	640	1030	-0.647486	0.0565785	1
FBgn0086683	2597	1972	1817	2223	2478	4083	-0.605372	0.0568849	1
FBgn0267728	67	66	90	64	150	163	-0.918894	0.057014	1
FBgn0011722	135	130	315	124	45	88	0.995218	0.057054	1
FBgn0015288	17645	21741	20924	14459	9722	10039	0.63466	0.057269	1
FBgn0052423	2501	2804	2013	1635	1249	1423	0.59331	0.0573084	1
FBgn0011224	2929	3074	1896	1542	884	2029	0.695411	0.0574094	1
FBgn0265899	5	0	28	0	2	0	3.69568	0.057512	1
FBgn0050056	13	5	0	0	0	0	7.85872	0.057696	1
FBgn0263249	14	1	1	0	0	0	7.65589	0.057701	1
FBgn0015229	1097	1054	1024	790	274	593	0.775653	0.0577297	1
FBgn0034229	113	68	807	93	122	127	1.32922	0.0577318	1
FBgn0051320	399	378	282	213	135	251	0.674908	0.0578904	1
FBgn0000357	34988	7306	19895	10509	85761	32655	-1.30913	0.0580515	1
FBgn0039031	221	114	921	222	89	163	1.20982	0.0583495	1
FBgn0031033	0	24	0	0	0	0	8.38366	0.0584258	1
FBgn0029175	848	1062	610	829	1668	1202	-0.732081	0.0586107	1
FBgn0032445	716	722	524	840	687	1109	-0.573363	0.058615	1
FBgn0283625	25	6	0	0	0	2	3.96236	0.0586823	1
FBgn0038921	22	7	8	2	1	4	2.27581	0.0587146	1
FBgn0085358	208	139	0	0	4	0	6.13306	0.0590984	1
FBgn0050430	40	2	0	0	0	3	3.79205	0.0591586	1
FBgn0040342	4	119	2	6	11	0	2.67801	0.0591687	1
FBgn0038681	871	973	1059	661	276	651	0.72308	0.0595669	1
FBgn0267138	1	2	1	5	10	7	-2.62754	0.0596172	1
FBgn0034072	1781	1978	1402	1375	416	728	0.860324	0.0596404	1
FBgn0265002	12	46	7	4	4	8	1.94617	0.0596462	1
FBgn0038763	966	977	811	720	1700	1647	-0.726069	0.0596512	1
FBgn0033688	3841	4891	2610	2295	2147	1694	0.70268	0.0596663	1
FBgn0031434	1277	1346	729	1060	1919	1891	-0.700025	0.0599739	1
FBgn0002036	388	388	346	375	478	686	-0.602191	0.0600561	1
FBgn0035791	260	126	422	169	49	135	1.01774	0.060238	1
FBgn0031561	729	474	3849	636	571	811	1.13857	0.0602861	1
FBgn0026404	1661	1425	1095	1363	1948	2390	-0.604934	0.0603567	1
FBgn0270925	112	27	2	6	0	21	2.32452	0.0603628	1
FBgn0038353	60	415	19	26	27	98	1.69946	0.060496	1
FBgn0263235	130	97	3	0	14	1	3.65716	0.0605352	1
FBgn0004860	224	290	221	171	67	138	0.815366	0.0607712	1
FBgn0032074	21	51	19	11	10	9	1.44417	0.0609841	1
FBgn0035718	48	131	11	0	10	0	3.98791	0.0610665	1
FBgn0034742	411	441	382	310	56	187	0.998005	0.0611148	1
FBgn0014869	10131	10349	10660	11941	11354	16457	-0.50691	0.061365	1
FBgn0046222	2307	2327	2035	2103	2916	3918	-0.571271	0.0614319	1
FBgn0053284	15	3	0	0	0	0	7.84105	0.0614494	1
FBgn0037755	1994	2087	1299	1860	2515	2936	-0.598166	0.0615479	1
FBgn0031522	102	97	162	252	138	176	-0.836233	0.06165	1
FBgn0051928	2049	1037	2731	2746	2064	4431	-0.821231	0.0616535	1
FBgn0037870	22	10	0	0	2	0	3.68046	0.0616662	1
FBgn0262517	1683	1710	1147	1083	318	891	0.839145	0.061715	1
FBgn0263120	5767	5748	6290	4449	1429	3467	0.771225	0.0618643	1
FBgn0003495	1044	1286	665	686	292	593	0.785126	0.0618716	1
FBgn0015582	662	742	746	644	1164	1205	-0.650016	0.0619792	1
FBgn0000283	2229	2174	1910	1474	372	1313	0.856931	0.0620276	1
FBgn0262721	2	5	10	1	0	0	3.84085	0.0620867	1
FBgn0003046	0	3	5	1	36	7	-2.70307	0.0622315	1
FBgn0052640	292	284	318	483	280	492	-0.64781	0.0623231	1
FBgn0031600	1537	1407	1249	1571	1624	2168	-0.514098	0.0623387	1
FBgn0030013	989	879	857	778	1417	1631	-0.648732	0.0623624	1
FBgn0037848	1170	1056	1003	944	1487	2081	-0.628829	0.0625277	1
FBgn0027364	1328	1221	1361	975	433	757	0.683235	0.0625413	1
FBti0215203	5	2	10	1	0	0	3.81301	0.0625893	1
FBti0018869	17	28	39	13	1	10	1.673	0.0626891	1
FBgn0052027	447	452	284	596	347	793	-0.684973	0.0628026	1
FBgn0031428	238	205	660	191	166	153	0.907629	0.0628188	1
FBgn0259791	831	961	640	609	1511	1560	-0.749965	0.0629308	1
FBgn0004228	68	99	11	3	34	3	1.9015	0.0631957	1
FBgn0035844	115	98	71	64	26	39	0.958775	0.0633329	1
FBgn0036992	16	40	253	42	13	40	1.53844	0.0634434	1
FBgn0015602	3196	3040	2034	3569	3026	4317	-0.555889	0.0635679	1
FBgn0002565	0	0	3	4	21	1	-3.43918	0.063581	1
FBgn0040964	205	255	207	94	114	171	0.677123	0.0636561	1
FBgn0037203	2668	3523	2859	1864	8511	4676	-0.926795	0.0636832	1
FBgn0022764	3775	3941	2727	2478	1351	2162	0.641566	0.0637131	1
FBgn0033320	195	156	1064	250	113	184	1.17538	0.0637427	1
FBgn0259676	1475	1718	1043	1143	2357	2745	-0.704655	0.0640273	1
FBgn0265598	882	758	673	651	1223	1406	-0.662355	0.0640855	1
FBgn0030768	1208	1476	936	1180	1727	2062	-0.60575	0.0641663	1
FBgn0050049	14	6	2	1	0	1	3.33295	0.064184	1
FBgn0025739	190	180	106	106	378	320	-0.923294	0.064185	1
FBgn0044871	1727	1327	1563	2130	1512	2475	-0.567647	0.0642486	1
FBgn0040467	377	355	287	393	406	552	-0.562951	0.0642598	1
FBgn0031926	42	18	17	11	5	8	1.49184	0.0644717	1
FBgn0036571	510	556	394	276	273	321	0.583844	0.0645428	1
FBgn0030207	9	4	1	0	0	0	7.49912	0.0646368	1
FBti0062138	9	4	1	0	0	0	7.49912	0.0646368	1
FBgn0037371	995	1359	704	662	481	554	0.685955	0.0648478	1
FBgn0032085	61	95	9	4	31	5	1.81226	0.0648504	1
FBgn0003415	1783	1682	1718	1309	495	1005	0.719496	0.0648529	1
FBgn0011556	19	223	39	4	21	0	3.25775	0.0648775	1
FBgn0033260	1890	2217	1328	1105	896	1232	0.595731	0.0651637	1
FBgn0038251	2039	1936	1680	1605	2716	3556	-0.625934	0.0651668	1
FBgn0001114	439	411	829	400	156	275	0.833711	0.0653702	1
FBgn0034045	44	44	132	33	20	38	1.10971	0.0657713	1
FBgn0035806	29	12	150	27	12	19	1.51448	0.0657912	1
FBgn0042110	5	11	5	1	1	0	3.1418	0.0659176	1
FBgn0035476	42	35	22	14	5	17	1.33138	0.0659647	1
FBti0063767	88	93	106	142	91	210	-0.759459	0.0661474	1
FBgn0039633	728	482	619	459	71	278	1.00714	0.0662591	1
FBgn0037342	846	918	769	857	1185	1280	-0.554709	0.0662748	1
FBgn0036545	1089	955	1046	1216	1091	1697	-0.528623	0.0665082	1
FBgn0032919	2608	2770	2421	1665	1599	1109	0.634093	0.0665333	1
FBgn0022986	930	964	497	412	450	483	0.664914	0.0667051	1
FBgn0043001	2052	1837	1681	2433	1795	3032	-0.534717	0.0668129	1
FBgn0278608	2139	1960	1364	1284	707	1124	0.647079	0.0668628	1
FBgn0030817	8183	7031	7782	7644	10105	12005	-0.537121	0.0669962	1
FBgn0032187	124	147	148	99	47	64	0.819357	0.067079	1
FBgn0037810	4508	4356	2820	2545	186	1945	1.18763	0.0671313	1
FBgn0052564	0	0	1	0	10	7	-4.29969	0.0671433	1
FBgn0037149	491	563	387	500	756	703	-0.612118	0.0671627	1
FBgn0037344	1603	1693	1244	1156	507	818	0.704185	0.0671886	1
FBgn0086558	14655	15718	10766	17662	15542	19566	-0.520468	0.0672127	1
FBgn0030468	3150	2825	2656	2470	3998	5446	-0.612778	0.0672137	1
FBgn0037297	1195	1152	912	1119	1345	1803	-0.541262	0.067328	1
FBgn0033301	33	32	28	13	11	12	1.19207	0.0673533	1
FBgn0260000	6	6	4	1	0	0	3.75798	0.0674178	1
FBgn0005390	2596	2919	3116	1943	1649	1340	0.612205	0.0674544	1
FBgn0033062	2296	2297	1835	1437	940	1533	0.562109	0.0674845	1
FBgn0032520	13	4	1	1	0	0	3.89921	0.0676003	1
FBgn0287696	1574	1777	1410	1342	2265	3074	-0.629027	0.0676428	1
FBgn0052681	5	13	15	4	0	0	2.81015	0.0677758	1
FBgn0042177	3671	5131	2251	1782	2274	1969	0.708084	0.0678588	1
FBgn0015778	12078	12848	8288	6578	6771	6229	0.584072	0.0678822	1
FBgn0028341	2943	2595	2729	2560	3886	4519	-0.570427	0.0680615	1
FBti0019492	6	3	7	1	0	0	3.733	0.0683615	1
FBgn0005674	3031	3965	2245	1812	1905	1291	0.693287	0.0686234	1
FBgn0259715	879	681	3940	1153	261	759	1.15453	0.0686591	1
FBgn0030993	111	155	164	60	71	102	0.739944	0.0687078	1
FBgn0039073	2188	2319	1336	1964	2534	3586	-0.609353	0.0688275	1
FBgn0038934	7	3	6	1	0	0	3.73149	0.0689094	1
FBgn0263620	11	15	16	5	1	4	1.92918	0.0689284	1
FBgn0040372	2186	1749	2033	1381	203	1146	0.983394	0.0689436	1
FBgn0022338	5928	5816	4395	4969	6930	9966	-0.580572	0.0690339	1
FBgn0038469	5405	2732	3099	3058	9576	5086	-0.878697	0.0691807	1
FBgn0034975	900	866	690	631	115	393	0.949039	0.0693515	1
FBgn0041096	334	328	371	262	128	159	0.724988	0.0694965	1
FBgn0035693	13	2	14	1	0	3	2.78133	0.0695339	1
FBgn0015001	2	98	15	16	4	3	2.17262	0.0695394	1
FBgn0038739	1283	1054	1644	1988	1287	2248	-0.634262	0.0696051	1
FBgn0026620	3069	3038	2271	1943	476	1798	0.853877	0.0698307	1
FBgn0264385	369	279	163	303	257	779	-0.826076	0.0699952	1
FBgn0026373	1349	1180	1556	1432	1700	2265	-0.562771	0.0700989	1
FBgn0035358	2	19	44	5	89	122	-1.85204	0.0701937	1
FBgn0052250	1297	1334	1315	1241	1780	2193	-0.557902	0.070229	1
FBgn0028870	33	2	0	1	0	2	3.42924	0.0704089	1
FBti0215304	11	2	1	0	0	0	7.47641	0.0705472	1
FBgn0034383	8	2	3	0	0	0	7.37513	0.0706543	1
FBgn0011230	4490	4245	2868	3129	522	1574	0.980868	0.0708839	1
FBgn0015399	484	590	244	305	180	152	0.861229	0.0709444	1
FBgn0038292	42	100	13	8	27	13	1.52171	0.0711509	1
FBgn0031818	1108	1188	940	1001	1602	1730	-0.581291	0.0712026	1
FBgn0039051	20	59	15	8	14	7	1.52361	0.0712245	1
FBgn0004369	436	509	354	289	215	246	0.621843	0.0712393	1
FBgn0023506	1317	1338	894	1083	1970	1857	-0.635665	0.0712593	1
FBgn0263232	580	624	415	373	210	338	0.656373	0.0712842	1
FBgn0027499	1392	1181	1010	825	71	593	1.12202	0.0712957	1
FBgn0031997	964	850	987	921	1133	1689	-0.568044	0.0714174	1
FBgn0035926	123	706	21	8	87	12	2.78986	0.0718632	1
FBgn0031560	87	43	290	43	55	72	1.12236	0.0718695	1
FBgn0031239	15	3	10	2	0	2	2.66098	0.0718955	1
FBgn0038418	224	209	168	122	108	105	0.659608	0.0718972	1
FBgn0038651	1304	1404	1101	1029	187	547	0.944721	0.072011	1
FBgn0000038	10	15	4	2	1	2	2.40714	0.0720901	1
FBgn0028416	22	0	1	1	0	0	4.21679	0.0720912	1
FBti0060980	7	2	7	1	0	0	3.72306	0.0721775	1
FBgn0040336	1088	1099	1040	1013	1448	1790	-0.553199	0.0724187	1
FBgn0038930	136	65	248	75	33	94	0.995726	0.07242	1
FBgn0033246	3554	4509	4966	3219	2096	1847	0.668879	0.0724536	1
FBgn0003965	66	67	308	89	30	50	1.1842	0.0725999	1
FBgn0034455	2497	2319	2433	2492	3186	3532	-0.514577	0.0726276	1
FBgn0036489	965	850	1294	1025	1431	1854	-0.632028	0.0726784	1
FBgn0033816	1090	1233	933	623	711	578	0.583162	0.0727044	1
FBgn0052240	20	6	0	0	1	1	3.53087	0.0729369	1
FBgn0040636	31	30	45	18	11	13	1.14826	0.0730609	1
FBgn0029828	175	175	783	239	84	143	1.08521	0.0731356	1
FBgn0034705	411	399	465	509	498	648	-0.540681	0.0731463	1
FBgn0025777	2634	2622	1577	2098	3458	3923	-0.626851	0.0731903	1
FBgn0262352	48	18	64	56	102	80	-1.08481	0.0732125	1
FBgn0033954	58	11	1	0	0	10	2.81005	0.0733147	1
FBgn0026316	2967	2454	2639	2538	3459	4609	-0.552454	0.0733408	1
FBgn0028412	15	2	0	0	0	0	7.75072	0.0735445	1
FBgn0038694	15	2	0	0	0	0	7.75072	0.0735445	1
FBgn0037609	777	790	719	715	1027	1287	-0.559851	0.0736155	1
FBgn0036406	610	479	569	567	640	1036	-0.58415	0.0736468	1
FBgn0266282	1090	1164	664	685	290	605	0.736361	0.0737446	1
FBgn0031693	79	88	89	47	1	38	1.44734	0.0737517	1
FBgn0013697	1	0	1	5	3	9	-3.25145	0.0738964	1
FBgn0015543	45	46	69	21	23	30	0.948869	0.0739328	1
FBgn0035995	1158	1100	1106	1356	1147	1784	-0.503792	0.0740333	1
FBgn0033792	9	7	0	0	0	0	7.71383	0.0740536	1
FBgn0046258	172	167	218	273	198	302	-0.635793	0.0740715	1
FBgn0036333	1273	1146	993	714	170	831	0.869426	0.0740979	1
FBgn0035094	393	647	421	513	535	1106	-0.668602	0.0742344	1
FBgn0029924	2189	2372	2030	1480	3908	4469	-0.72842	0.0742641	1
FBgn0284245	304030	386282	226047	188867	182233	160229	0.608863	0.0743722	1
FBgn0027582	1667	2041	1179	995	843	1084	0.586235	0.0744638	1
FBgn0263234	109	143	71	63	52	36	0.905213	0.0745655	1
FBgn0031652	220	262	254	259	338	395	-0.589568	0.0747715	1
FBgn0016978	2797	2291	2567	2528	3006	4499	-0.541706	0.074911	1
FBgn0035902	947	718	597	1158	668	1300	-0.620209	0.0749625	1
FBgn0037465	1261	1078	1117	1449	1159	1811	-0.512497	0.0749807	1
FBgn0039342	2669	1516	34	5	270	2	3.62027	0.0750611	1
FBgn0031690	11	5	1	0	0	1	4.113	0.0753181	1
FBgn0036369	181	116	55	103	185	321	-0.920144	0.075373	1
FBgn0039316	61	54	36	32	8	20	1.16642	0.0754023	1
FBgn0031791	41	42	100	22	33	20	1.07089	0.0754435	1
FBgn0030688	180	161	214	33	49	184	0.986648	0.0754925	1
FBgn0023479	476	541	1177	544	52	284	1.14466	0.0756288	1
FBgn0029830	84	105	73	93	128	166	-0.707187	0.0756664	1
FBgn0027601	2283	2200	1634	2288	2228	3379	-0.516197	0.075756	1
FBgn0261573	2910	3074	1963	2487	3933	4310	-0.590395	0.0758455	1
FBgn0052591	12	0	4	0	0	0	7.65039	0.0758539	1
FBgn0085317	19	26	18	7	7	7	1.41628	0.0759376	1
FBgn0028945	1	13	3	0	1	0	3.84147	0.0760915	1
FBgn0003356	642	2052	103	7	284	85	2.7138	0.0761028	1
FBgn0036978	0	16	1	0	0	0	7.87883	0.0762841	1
FBgn0264574	972	1055	1089	864	1564	1899	-0.625425	0.0763433	1
FBgn0000360	91990	64787	132994	61896	307709	126341	-1.00911	0.0763743	1
FBgn0037383	677	680	423	627	806	954	-0.580136	0.0764039	1
FBgn0039527	49	62	78	121	103	73	-0.855308	0.0764347	1
FBgn0036258	9993	13725	8097	6527	6225	6007	0.592152	0.0766038	1
FBgn0033821	120	88	560	144	30	120	1.21638	0.0766695	1
FBgn0025595	196	145	601	202	40	148	1.09941	0.076873	1
FBgn0033635	8271	5739	9783	9564	9191	13255	-0.595372	0.0769104	1
FBgn0031632	12	31	96	14	14	20	1.37083	0.0770497	1
FBgn0031538	282	250	1236	379	138	221	1.05956	0.0771024	1
FBgn0034951	937	826	780	609	213	565	0.724958	0.0773781	1
FBgn0087021	1955	1471	1404	1989	1564	2821	-0.549789	0.0773962	1
FBgn0036483	754	784	545	446	244	522	0.641883	0.0774023	1
FBgn0026326	963	1193	735	476	603	646	0.585639	0.0775598	1
FBgn0087007	706	787	531	406	419	335	0.616308	0.0776547	1
FBgn0038389	1023	872	824	1108	985	1332	-0.49746	0.0777407	1
FBgn0039680	1459	2295	845	627	992	782	0.772612	0.0777495	1
FBgn0029713	546	562	597	463	1057	908	-0.685828	0.0778498	1
FBgn0000166	788	754	716	563	1496	1225	-0.717949	0.0779801	1
FBgn0014031	528	367	1858	493	260	501	0.957714	0.0781471	1
FBgn0032047	922	831	549	1167	782	1137	-0.585839	0.0781541	1
FBgn0040398	761	751	2097	789	404	595	0.826555	0.0781764	1
FBgn0036449	1424	1584	1015	1028	456	731	0.696092	0.0784833	1
FBgn0028690	5122	5107	4560	2779	3198	3461	0.478032	0.0785473	1
FBgn0019972	2761	2567	2133	2116	3345	4725	-0.592407	0.0786708	1
FBgn0053558	716	684	753	529	200	462	0.698142	0.0786811	1
FBgn0034008	1051	713	798	970	891	1577	-0.573997	0.0789712	1
FBgn0034935	8	24	1	3	1	0	2.83552	0.0789741	1
FBgn0003731	630	690	638	512	259	315	0.667806	0.0790451	1
FBgn0261053	135	149	102	98	26	53	0.954662	0.0791541	1
FBgn0034122	9	3	1	0	0	0	7.38365	0.0791914	1
FBgn0086129	1324	1373	856	767	600	758	0.577477	0.0793402	1
FBgn0086356	3928	5124	2620	3707	7141	5621	-0.667219	0.0793998	1
FBgn0259795	85	15	0	2	0	14	2.60623	0.0794069	1
FBgn0036574	2153	2552	1375	1275	736	1500	0.657175	0.0794895	1
FBgn0037279	1594	1368	1205	1650	1494	2103	-0.492603	0.0798332	1
FBgn0021760	1298	1582	949	842	673	744	0.593037	0.079902	1
FBgn0031981	318	313	269	221	122	162	0.657837	0.0799222	1
FBgn0035384	13	3	0	0	0	0	7.67445	0.079995	1
FBgn0022702	1924	1976	1663	1522	2587	3546	-0.602575	0.0801456	1
FBgn0032372	16	1	0	0	0	0	7.74122	0.0801768	1
FBgn0038163	16	1	0	0	0	0	7.74122	0.0801768	1
FBgn0039071	16	1	0	0	0	0	7.74122	0.0801768	1
FBgn0031224	948	893	891	1010	922	1640	-0.528314	0.0802177	1
FBgn0034141	863	1077	864	744	1652	1568	-0.660695	0.0802734	1
FBgn0053116	1286	1254	1086	938	2102	2053	-0.6552	0.0804513	1
FBgn0036208	23	14	74	15	7	16	1.37591	0.0804596	1
FBgn0264989	0	1	15	0	0	0	7.67728	0.0804773	1
FBgn0015336	7	31	3	1	3	4	2.2793	0.0806307	1
FBgn0004915	2051	1850	2026	2135	2094	3376	-0.50851	0.0807027	1
FBgn0032231	3210	2621	2783	3938	2694	4456	-0.524216	0.0807461	1
FBgn0286511	735	759	529	421	382	420	0.555104	0.0808631	1
FBgn0034883	155	153	123	91	69	78	0.680408	0.0809268	1
FBgn0039864	2	3	7	0	0	0	7.28338	0.0809363	1
FBgn0039966	593	646	514	478	1142	876	-0.688603	0.0809588	1
FBgn0260861	765	652	615	708	813	1080	-0.515029	0.0809653	1
FBgn0035517	467	435	558	543	650	709	-0.555685	0.0810302	1
FBgn0028554	6690	5327	5338	5637	6898	9933	-0.52566	0.0810479	1
FBgn0032016	786	792	715	650	1193	1270	-0.602607	0.0810922	1
FBgn0038344	629	782	432	397	331	310	0.651744	0.0811452	1
FBgn0030775	108	553	32	3	47	0	3.55251	0.0811491	1
FBti0061656	6	3	3	0	0	0	7.27539	0.0812681	1
FBgn0085188	3265	2494	2907	3425	2936	4748	-0.514948	0.0812732	1
FBgn0025463	6019	5738	5425	5511	6755	9825	-0.510458	0.0814592	1
FBti0020099	30	26	5	84	11	52	-1.41755	0.0815515	1
FBgn0053281	59	60	124	138	104	143	-0.838581	0.0816366	1
FBgn0040732	2399	1458	3891	2136	293	845	1.03982	0.0816932	1
FBgn0264442	36	24	21	15	3	9	1.41224	0.0817776	1
FBgn0036341	1242	1241	1352	1197	1802	2016	-0.551036	0.0817978	1
FBgn0087035	4555	4886	3136	3151	1242	2575	0.698856	0.0818728	1
FBgn0030573	480	561	271	635	487	691	-0.617538	0.0818961	1
FBgn0035877	1112	943	740	1186	942	1502	-0.531132	0.081951	1
FBgn0032981	32	12	3	2	5	3	2.01412	0.08207	1
FBgn0037739	1602	1534	1396	1515	1695	2643	-0.513419	0.0820898	1
FBgn0024179	232	252	138	134	90	113	0.717722	0.0820923	1
FBti0062016	4	13	20	4	0	3	2.27853	0.0823573	1
FBgn0031544	4191	3730	4733	4212	5192	6993	-0.532262	0.082451	1
FBgn0030890	1638	1676	1488	1559	2199	2371	-0.517178	0.0824693	1
FBgn0259152	2020	1837	1284	1134	298	1225	0.82414	0.0826339	1
FBgn0051729	3560	3581	2719	3350	3855	5397	-0.502842	0.0826745	1
FBgn0260655	1008	1316	767	559	689	480	0.65219	0.082781	1
FBgn0016053	11477	7430	11529	13811	9572	17924	-0.599094	0.0828176	1
FBgn0037831	314	297	324	256	65	135	0.8564	0.0830555	1
FBgn0043791	9	13	36	6	4	7	1.60832	0.0830559	1
FBgn0010441	870	873	725	876	954	1296	-0.494593	0.0830759	1
FBgn0263621	66	9	121	32	1	22	1.65417	0.0831433	1
FBgn0034617	831	953	552	466	294	608	0.63979	0.0833256	1
FBgn0046296	278	250	276	305	307	439	-0.543887	0.0835206	1
FBgn0039030	116	103	627	167	25	126	1.24242	0.0836179	1
FBgn0039461	802	764	974	935	947	1434	-0.53813	0.0839333	1
FBgn0035421	1240	1401	1130	994	1944	2291	-0.620285	0.0841984	1
FBgn0261799	13	11	6	3	1	2	2.15511	0.0842901	1
FBgn0024913	2	7	6	0	0	1	3.9674	0.0844151	1
FBgn0034217	415	380	280	385	396	673	-0.57456	0.0846617	1
FBgn0038547	32	27	26	17	3	9	1.37739	0.0847044	1
FBgn0020908	57	93	188	45	50	66	0.908665	0.0847305	1
FBgn0261397	1320	1381	1277	1020	471	817	0.621555	0.0848278	1
FBgn0038034	52	54	57	36	16	21	0.974253	0.0850105	1
FBgn0041004	62	69	221	70	83	731	-1.36517	0.0850738	1
FBgn0037230	180	210	709	235	100	163	0.954315	0.0850953	1
FBgn0034913	1835	1367	1890	2000	1773	2872	-0.54172	0.0851704	1
FBgn0040763	35	27	33	16	3	16	1.30406	0.0851722	1
FBgn0003392	2844	3135	1872	1539	1613	1538	0.569246	0.0852458	1
FBgn0003450	350	382	324	391	388	595	-0.525203	0.0853315	1
FBgn0263697	1949	1918	1631	1651	2428	3108	-0.538068	0.0853476	1
FBgn0023081	1170	1161	914	793	384	720	0.618491	0.0854092	1
FBgn0050488	7	3	2	0	0	0	7.27338	0.0856172	1
FBgn0036934	12	2	6	1	1	0	3.00642	0.0856506	1
FBgn0029765	210	120	578	198	37	143	1.08796	0.0859339	1
FBgn0033215	12	21	74	21	4	6	1.57027	0.0859772	1
FBgn0025802	693	833	441	446	315	352	0.651783	0.0860097	1
FBgn0015585	26	1	0	1	0	1	3.58844	0.086088	1
FBgn0034689	1232	1358	853	1182	1406	1935	-0.538721	0.0862916	1
FBgn0001104	4982	4410	4008	4480	5389	6935	-0.48547	0.0862964	1
FBgn0035484	586	513	1982	514	365	637	0.854328	0.0864661	1
FBgn0035397	3568	4108	2166	2145	1542	2131	0.602413	0.0864875	1
FBgn0036922	399	337	318	365	449	550	-0.535443	0.0866129	1
FBgn0033366	274	237	1167	336	125	277	1.00595	0.0866605	1
FBgn0033953	33	2	0	0	0	3	3.53055	0.0866945	1
FBgn0037473	963	871	705	776	1092	1499	-0.555713	0.0867263	1
FBgn0052296	778	878	503	592	189	305	0.816797	0.0867759	1
FBgn0033742	16	15	64	14	4	13	1.45356	0.0868413	1
FBgn0266848	1794	2057	1358	1077	998	1159	0.524083	0.0870978	1
FBgn0031378	980	926	961	1036	965	1741	-0.524476	0.0871744	1
FBgn0035449	769	705	643	653	1038	1076	-0.554648	0.087374	1
FBgn0027556	470	427	575	1544	226	778	-0.968292	0.0873922	1
FBgn0038747	1939	1902	1387	1444	2960	2754	-0.621429	0.0873952	1
FBgn0261686	15	2	4	0	0	2	3.38938	0.0873961	1
FBgn0032880	2391	2836	2076	1637	1287	1662	0.510145	0.08742	1
FBgn0037467	556	598	555	353	368	277	0.581179	0.0874722	1
FBgn0030421	379	358	290	255	480	785	-0.692742	0.0874921	1
FBgn0032677	10	5	0	0	0	0	7.60445	0.0875764	1
FBgn0286198	68	60	126	161	103	132	-0.827088	0.0876343	1
FBgn0265342	15	1	9	0	2	1	2.81118	0.0877337	1
FBgn0038074	180	133	867	300	56	44	1.30875	0.087867	1
FBgn0263398	1295	1093	895	1111	1457	1633	-0.522973	0.0879747	1
FBgn0043471	140	236	17	1	30	0	3.39227	0.0880009	1
FBgn0039481	22	14	21	2	2	13	1.68993	0.0880306	1
FBgn0030331	291	212	267	269	452	336	-0.65611	0.0880407	1
FBti0059745	200	63	86	403	62	191	-1.1122	0.0880859	1
FBti0061437	32	26	10	11	3	7	1.5311	0.0881395	1
FBgn0011676	35	18	57	53	70	70	-1.00729	0.0881788	1
FBgn0004395	1563	1471	1042	1451	1641	2116	-0.509924	0.0882792	1
FBgn0039015	44	23	50	10	9	29	1.17165	0.0882811	1
FBgn0035689	211	253	178	160	33	114	0.917993	0.0885561	1
FBgn0000359	80441	46883	130407	65218	191179	155196	-0.871788	0.088575	1
FBgn0034697	1110	1250	859	693	499	801	0.542998	0.0885817	1
FBgn0000273	1959	2098	1303	1227	594	1286	0.645257	0.0887206	1
FBgn0035407	522	550	255	673	465	718	-0.634553	0.0887466	1
FBgn0034553	2	10	17	2	60	30	-1.86056	0.0887596	1
FBgn0040308	1008	972	963	1120	1050	1488	-0.471182	0.0887679	1
FBgn0033166	1074	1372	761	560	702	601	0.610343	0.0888097	1
FBgn0051961	611	710	453	361	335	378	0.559142	0.0888549	1
FBgn0035779	10	87	5	0	2	20	2.28866	0.0889408	1
FBgn0034436	369	524	277	242	141	281	0.685543	0.0890675	1
FBgn0000592	198	104	564	170	62	152	0.995908	0.0891942	1
FBgn0040089	327	433	311	344	414	735	-0.601632	0.089243	1
FBgn0035273	11	4	0	0	0	0	7.59393	0.0892532	1
FBgn0011668	65	13	4	3	0	15	2.13984	0.0893516	1
FBgn0263336	29	23	54	21	3	13	1.3462	0.089435	1
FBgn0052690	17	8	0	0	0	2	3.67206	0.0896773	1
FBgn0023129	1463	1432	1269	808	721	1160	0.483142	0.0898074	1
FBgn0032523	112	81	184	140	203	230	-0.781658	0.0898999	1
FBti0060427	15	10	6	4	1	0	2.36814	0.0899545	1
FBgn0033127	1515	1333	1604	1563	1693	2385	-0.499424	0.090059	1
FBgn0032125	41	22	25	68	33	51	-0.974377	0.0902452	1
FBgn0250820	2677	2242	2843	2534	3171	4299	-0.524742	0.0902942	1
FBgn0033121	956	1031	920	844	1679	1391	-0.606448	0.09049	1
FBgn0013548	1446	1731	1167	932	2957	2586	-0.737395	0.090546	1
FBgn0085232	3	3	26	1	39	81	-2.03032	0.0906698	1
FBgn0030039	1091	1069	1108	1168	1247	1648	-0.47342	0.0906705	1
FBgn0263351	3050	2673	2586	2368	3959	4599	-0.555322	0.0907162	1
FBgn0083938	15	1	0	0	0	0	7.65435	0.0907253	1
FBgn0028700	2269	2245	1710	1779	2868	3633	-0.560878	0.0909361	1
FBgn0278604	1471	1562	1234	919	437	1160	0.632076	0.09105	1
FBgn0083972	31	27	51	21	5	16	1.21304	0.0911332	1
FBgn0259139	3047	2991	2165	1817	1638	1504	0.541513	0.0911433	1
FBgn0013307	436	384	1867	570	228	401	0.97273	0.0912175	1
FBgn0028647	620	666	360	352	80	387	0.889762	0.0913138	1
FBgn0017430	1264	1261	873	1239	1363	1705	-0.499678	0.0914839	1
FBgn0052641	202	94	52	43	64	50	0.945176	0.0917125	1
FBgn0034529	431	433	325	306	37	191	1.00255	0.0917157	1
FBgn0041102	40	5	0	0	0	5	3.16488	0.0917889	1
FBgn0023083	959	916	573	594	286	511	0.657345	0.0918136	1
FBgn0000406	1379	1349	4315	1675	552	1136	0.883371	0.091842	1
FBgn0037064	26	8	2	0	1	5	2.53519	0.0919154	1
FBgn0265192	2898	2680	1955	2630	2729	4398	-0.515612	0.0919223	1
FBgn0004045	28222	26771	51402	25189	15304	19570	0.638893	0.0919501	1
FBgn0032815	1347	1492	1080	953	145	786	0.922988	0.0921663	1
FBgn0050280	25	17	99	10	12	30	1.30912	0.0921949	1
FBgn0265185	236	411	295	221	99	197	0.723641	0.0928388	1
FBgn0023181	1829	1709	1336	1383	2158	2991	-0.566721	0.0928552	1
FBgn0036646	349	407	427	213	251	259	0.538633	0.0928648	1
FBgn0259175	333	394	217	208	133	198	0.654228	0.0929225	1
FBgn0001247	1407	1686	1183	989	655	995	0.542075	0.09301	1
FBgn0037661	128	189	153	175	195	276	-0.600495	0.0931242	1
FBgn0053127	127	389	25	1	56	2	2.95253	0.0932814	1
FBgn0038190	2580	2143	2768	3667	2285	3793	-0.544132	0.0934	1
FBgn0259151	11	7	0	0	1	0	3.86237	0.0934285	1
FBgn0033074	14	6	1	0	0	2	3.41626	0.0935382	1
FBgn0010409	50579	64050	54274	35261	35925	35742	0.486587	0.0935746	1
FBgn0015320	3629	3485	2346	2962	4201	5202	-0.539406	0.0937671	1
FBgn0284253	4414	5432	3126	2023	3151	2244	0.623178	0.093867	1
FBgn0033348	293	318	166	294	273	546	-0.640182	0.0939033	1
FBgn0030028	2316	2106	1591	3166	1796	2931	-0.554012	0.0940335	1
FBgn0015391	2010	2304	1125	1047	995	1177	0.598255	0.0940527	1
FBgn0263206	4	5	5	0	0	1	3.84989	0.0940573	1
FBgn0266083	658	642	517	484	179	336	0.696094	0.0940924	1
FBgn0033775	56	42	124	44	23	32	0.97182	0.0941586	1
FBgn0040294	758	762	646	498	361	499	0.509447	0.0942126	1
FBgn0051612	118	114	74	69	9	53	1.08525	0.0942525	1
FBgn0037888	54	53	62	15	10	51	1.07949	0.0944139	1
FBgn0266186	2144	2136	1930	2029	2565	3144	-0.476145	0.0945063	1
FBti0019469	103	28	14	194	29	88	-1.30636	0.0945693	1
FBgn0053136	13	0	2	0	0	0	7.55439	0.094582	1
FBgn0083943	11	7	0	0	0	1	4.20893	0.0946821	1
FBgn0250850	3223	4476	1909	1488	2053	1912	0.656507	0.094689	1
FBgn0040366	875	801	560	910	760	1227	-0.52223	0.0947386	1
FBgn0032647	8	7	5	1	1	1	2.55767	0.0947687	1
FBgn0039337	1289	982	1286	1673	1194	1683	-0.528765	0.0947979	1
FBti0019819	5	0	9	0	0	0	7.46742	0.094822	1
FBgn0001224	3173	2780	1885	3160	2624	4421	-0.527071	0.0950715	1
FBgn0033244	849	861	689	477	491	556	0.486844	0.0951305	1
FBgn0266101	1647	1859	1324	968	803	1306	0.506965	0.0953587	1
FBgn0036353	797	745	774	719	1017	1237	-0.520016	0.0954488	1
FBgn0023534	5	3	6	0	0	1	3.82918	0.0956136	1
FBti0020178	13	2	0	0	0	0	7.57267	0.0956428	1
FBgn0005624	366	322	230	234	118	149	0.691267	0.0956762	1
FBgn0029750	31	21	30	4	12	15	1.24978	0.095801	1
FBgn0052984	24	0	0	1	0	0	4.27711	0.095848	1
FBgn0033199	470	480	546	563	583	742	-0.498976	0.0959939	1
FBgn0052536	202	188	335	310	271	447	-0.659793	0.0961161	1
FBgn0028734	4771	5533	3011	2146	3127	2419	0.612064	0.0962311	1
FBgn0039128	672	594	507	609	609	1139	-0.545273	0.0962639	1
FBgn0030871	2865	2589	2079	2659	2551	4527	-0.509005	0.0963091	1
FBgn0085488	10	6	12	2	1	3	2.08329	0.0963718	1
FBgn0065058	6	3	5	0	0	1	3.82746	0.0964311	1
FBgn0037472	1137	1113	1495	1150	1700	2133	-0.570707	0.0964959	1
FBgn0004049	1113	1172	899	673	566	801	0.486454	0.0966372	1
FBgn0086895	1014	1270	641	645	478	588	0.613045	0.0967655	1
FBgn0031240	19	3	3	0	0	3	3.05821	0.0968143	1
FBti0019365	1	1	10	0	0	0	7.26304	0.0968943	1
FBgn0039682	1776	1145	11333	3037	907	1702	1.1301	0.0969211	1
FBgn0085223	10	10	7	0	2	3	2.32648	0.0969402	1
FBgn0033092	1589	1349	1388	1755	1443	2164	-0.469866	0.0969975	1
FBgn0027525	6190	6798	4363	3808	2876	4196	0.519443	0.0969984	1
FBti0059684	4	3	4	0	0	0	7.15616	0.0971404	1
FBgn0001612	1368	1435	872	666	340	1101	0.693247	0.0971858	1
FBgn0038865	51	21	131	42	9	24	1.23834	0.0971944	1
FBgn0031470	2	0	0	8	3	5	-3.23722	0.0972415	1
FBgn0030507	1508	1631	1021	1204	1960	2431	-0.573897	0.0973426	1
FBgn0028473	24956	29566	21319	16291	15282	16774	0.48204	0.097378	1
FBgn0038200	30	13	1	2	0	6	2.40768	0.0973943	1
FBgn0030041	962	595	4260	1308	414	736	1.03773	0.0975495	1
FBgn0034104	9	1	2	0	0	0	7.24678	0.0975865	1
FBgn0036157	38	32	191	44	21	38	1.15615	0.0976171	1
FBgn0022981	1575	1472	1410	1647	1585	2236	-0.452214	0.0976278	1
FBgn0050277	101	89	105	283	44	191	-0.970332	0.0976945	1
FBgn0038799	12	22	58	3	12	16	1.42845	0.0983825	1
FBgn0011762	1508	1142	1116	1398	1142	2563	-0.569863	0.0984241	1
FBgn0029990	3026	2043	10424	3590	719	2497	1.00755	0.0984575	1
FBgn0036146	22	24	19	10	8	4	1.34526	0.0984795	1
FBti0061018	21	4	8	3	2	2	2.01166	0.098515	1
FBgn0036893	741	807	561	624	984	1184	-0.555075	0.0985415	1
FBgn0037184	437	549	318	250	219	320	0.57989	0.098551	1
FBgn0013949	119	92	553	157	73	91	1.04042	0.0986297	1
FBgn0260639	643	774	508	594	1071	910	-0.590592	0.0986478	1
FBgn0001084	291	270	279	268	402	429	-0.556184	0.0988305	1
FBgn0051453	2592	2453	2458	2281	2951	4432	-0.509996	0.0989859	1
FBgn0085319	4	2	5	0	0	0	7.14399	0.0990525	1
FBgn0043796	1075	1282	802	899	1461	1921	-0.577946	0.0990771	1
FBgn0259683	30	31	31	38	35	85	-0.895294	0.0990831	1
FBgn0031549	820	1091	503	445	373	605	0.627925	0.0991785	1
FBgn0035734	50	27	154	46	12	32	1.17321	0.0992225	1
FBgn0052668	2	0	12	0	0	0	7.47267	0.0992527	1
FBgn0031390	2077	2662	1319	1093	1350	995	0.635398	0.0993053	1
FBgn0002283	1808	1694	1881	1533	2647	2866	-0.553664	0.0994204	1
FBgn0034180	588	532	533	441	133	319	0.725158	0.0995636	1
FBgn0046302	145	432	131	110	132	96	0.908987	0.0996791	1
FBgn0051709	18	6	0	0	0	2	3.60211	0.100304	1
FBgn0028686	6770	6876	5417	6153	8679	9008	-0.489365	0.100385	1
FBgn0043884	3265	2962	2170	2375	405	1288	0.877859	0.100406	1
FBgn0041225	7	15	4	2	2	0	2.45609	0.100558	1
FBgn0047178	400	365	528	449	473	846	-0.5932	0.100704	1
FBgn0029662	65	106	65	40	41	40	0.799384	0.100732	1
FBgn0039116	690	559	760	816	698	1056	-0.51747	0.100747	1
FBgn0037879	240	193	255	118	122	177	0.562684	0.100764	1
FBgn0265264	36	8	1	2	0	6	2.4214	0.10086	1
FBgn0263602	1151	1244	1044	933	1548	2125	-0.562826	0.10093	1
FBgn0260859	615	623	557	576	744	956	-0.496738	0.101111	1
FBgn0031859	47	6	0	2	0	6	2.64657	0.10112	1
FBgn0034796	425	437	627	298	282	326	0.541356	0.101194	1
FBgn0026721	239	229	634	231	136	202	0.771932	0.101211	1
FBgn0033814	1931	2052	2152	2114	2576	2883	-0.470701	0.101218	1
FBgn0037045	544	562	390	510	652	754	-0.516101	0.101226	1
FBgn0263200	895	707	2388	764	593	724	0.748149	0.101327	1
FBgn0000018	277	333	298	185	169	209	0.527235	0.101491	1
FBgn0040729	19	20	0	0	4	0	2.99707	0.102026	1
FBgn0030877	1072	1216	1314	988	1750	2096	-0.577455	0.102139	1
FBgn0262148	2	3	0	6	4	14	-2.32868	0.102153	1
FBgn0053301	48	61	74	101	85	83	-0.739538	0.102181	1
FBgn0036107	1266	1043	1100	1596	1159	1493	-0.492957	0.102371	1
FBgn0034634	469	480	347	341	660	784	-0.611057	0.102414	1
FBgn0033458	1362	1441	1185	1114	402	700	0.676632	0.102589	1
FBgn0036124	1885	1947	1478	1181	1128	743	0.596458	0.10263	1
FBgn0035134	4	6	5	11	6	26	-1.59998	0.102694	1
FBgn0264495	1542	1450	1400	1229	383	791	0.69969	0.102786	1
FBgn0038223	643	619	495	408	255	421	0.540113	0.102787	1
FBgn0030569	6	2	3	0	0	0	7.1396	0.102881	1
FBgn0050472	6	2	3	0	0	0	7.1396	0.102881	1
FBgn0053107	820	637	560	969	556	1178	-0.569699	0.102962	1
FBgn0033086	465	408	390	489	444	650	-0.483296	0.10308	1
FBgn0022359	215	174	235	193	265	406	-0.61765	0.103151	1
FBgn0024230	962	814	747	1208	642	1590	-0.584462	0.103287	1
FBgn0036063	749	550	553	866	560	980	-0.537068	0.103328	1
FBgn0000405	31389	36700	26252	19796	74344	45495	-0.753358	0.103388	1
FBgn0003205	2460	2199	2035	2175	2517	3698	-0.475545	0.103577	1
FBgn0015793	724	590	795	673	834	1273	-0.549417	0.10397	1
FBgn0046247	1076	1006	865	829	1695	1397	-0.591908	0.10399	1
FBgn0014395	36	40	30	10	17	20	1.02236	0.103994	1
FBgn0003944	52	50	55	35	11	26	0.962446	0.104182	1
FBgn0030439	318	334	508	292	657	748	-0.707637	0.104505	1
FBgn0033194	1125	1247	816	849	51	431	1.10443	0.104838	1
FBgn0028507	1524	1364	1158	1505	1425	2056	-0.457089	0.104919	1
FBgn0038331	1368	1244	1467	1451	1495	2122	-0.471053	0.105036	1
FBgn0067102	843	898	765	612	1628	1258	-0.65943	0.105283	1
RR48403_transposable_element	9	2	3	0	1	0	3.46607	0.105287	1
FBgn0034940	648	591	584	567	796	952	-0.505815	0.105337	1
FBgn0025807	561	546	411	463	624	910	-0.538035	0.105371	1
FBgn0035495	23	23	7	0	9	0	2.26058	0.105539	1
FBgn0003651	52	70	117	50	18	46	0.916374	0.105549	1
FBgn0022936	1235	1285	1061	1096	1451	2020	-0.496842	0.10566	1
FBgn0038449	97	113	415	129	21	115	1.0866	0.105663	1
FBgn0044812	31	19	40	19	7	7	1.22641	0.105795	1
FBgn0266441	594	623	352	527	798	754	-0.573998	0.105905	1
FBgn0015570	289	193	714	252	118	230	0.817262	0.105927	1
FBgn0264389	1513	1564	1650	1283	2365	2594	-0.561631	0.105971	1
FBgn0040321	117	187	357	129	94	122	0.764721	0.106161	1
FBgn0265862	0	0	1	5	1	6	-3.73859	0.106283	1
FBgn0263111	35	24	50	22	6	16	1.13544	0.106285	1
FBgn0037261	5646	5231	3962	5227	5210	8204	-0.474751	0.106302	1
FBgn0015721	5	1	5	0	0	0	7.1295	0.106322	1
FBgn0010269	1528	1619	1282	1125	2371	2481	-0.590315	0.106356	1
FBgn0264895	1097	1081	762	774	249	598	0.704288	0.106366	1
FBgn0035344	28	33	78	26	7	24	1.13469	0.106409	1
FBgn0035639	2268	2285	2122	2503	2503	3013	-0.430596	0.106435	1
FBgn0028425	2591	2759	1986	2111	3492	3916	-0.53151	0.106455	1
FBgn0030543	1	0	0	0	7	7	-4.01407	0.10659	1
FBgn0038922	3149	3023	3145	2792	4840	4299	-0.535452	0.106778	1
FBgn0050015	453	415	459	385	126	185	0.739983	0.106804	1
FBgn0052719	33	9	20	7	5	9	1.38442	0.106875	1
FBgn0031855	11	3	10	25	13	18	-1.42974	0.106922	1
FBgn0039272	1052	747	714	833	882	1633	-0.55345	0.10705	1
FBgn0038211	95	71	417	116	28	101	1.08291	0.107086	1
FBgn0035168	8	1	9	0	1	1	2.98452	0.107172	1
FBgn0050160	17	19	6	4	5	2	1.71877	0.107249	1
FBgn0036336	289	349	206	224	475	489	-0.645872	0.107348	1
FBgn0038889	508	575	334	371	105	270	0.775266	0.107604	1
FBgn0051226	100	6	4	1	0	22	2.23088	0.10761	1
FBgn0262560	1413	1369	1242	824	901	830	0.472313	0.107614	1
FBgn0050055	1768	1441	1613	2000	1574	2383	-0.467441	0.107645	1
FBgn0032750	908	831	779	832	999	1290	-0.468027	0.107883	1
FBgn0086686	1204	1158	846	853	405	607	0.610806	0.107973	1
FBgn0039091	13	40	0	0	6	2	2.55556	0.108	1
FBgn0038952	11	14	13	6	2	2	1.72474	0.108033	1
FBgn0000658	4	3	11	0	0	2	3.18861	0.108034	1
FBgn0051288	139	127	181	412	78	247	-0.891696	0.108436	1
FBgn0011259	167	148	111	110	41	70	0.772651	0.108581	1
FBgn0032812	1258	1525	1338	1213	1757	2356	-0.514401	0.108607	1
FBgn0051821	4	20	13	1	4	4	1.91497	0.108677	1
FBgn0053100	1367	1448	1011	891	469	969	0.573064	0.108758	1
FBgn0031529	960	1015	758	881	1010	1634	-0.503587	0.108797	1
FBgn0039471	769	1087	36	2	118	0	3.70141	0.108807	1
FBgn0033321	20	22	101	15	11	30	1.21858	0.108897	1
FBgn0262993	76	60	77	50	24	32	0.818011	0.108984	1
FBgn0024244	33	45	97	22	26	33	0.945798	0.108991	1
FBgn0261934	783	701	673	570	351	312	0.606728	0.109244	1
FBgn0051472	2330	1936	1834	2382	1918	3340	-0.474012	0.109299	1
FBgn0039102	71	92	656	129	60	149	1.11326	0.109312	1
FBgn0045800	1201	1006	1698	1055	489	643	0.643619	0.109367	1
FBgn0031004	84	168	175	76	69	89	0.714332	0.109427	1
FBgn0031010	106	118	193	329	73	297	-0.889484	0.109448	1
FBgn0034560	12	2	0	0	0	0	7.47466	0.109606	1
FBgn0285943	12	2	0	0	0	0	7.47466	0.109606	1
FBti0020235	6	7	4	9	16	17	-1.4586	0.109645	1
FBgn0040823	106	139	140	73	69	80	0.628258	0.109666	1
FBgn0031545	29	2	0	0	0	3	3.35666	0.109725	1
FBgn0039212	1408	1279	1024	1091	1609	2080	-0.51711	0.109729	1
FBgn0030813	3268	2479	2698	4145	2306	4551	-0.537841	0.109908	1
FBgn0037215	1958	2554	1303	1170	1064	1322	0.556204	0.109942	1
FBgn0033047	155	126	236	364	136	279	-0.76518	0.110144	1
FBgn0034854	889	907	781	698	144	494	0.795029	0.110262	1
FBgn0267826	69	49	57	109	54	99	-0.75006	0.110271	1
FBgn0040371	19	3	0	1	0	1	3.30903	0.110553	1
FBgn0030482	271	259	444	456	570	332	-0.696504	0.110622	1
FBgn0262614	2177	1922	1650	1586	759	994	0.600395	0.110757	1
FBgn0030774	81	262	17	4	34	0	2.99582	0.110784	1
FBgn0260634	762	749	605	600	92	334	0.880552	0.110899	1
FBgn0267160	5	0	8	0	0	0	7.35983	0.110963	1
FBgn0037710	1451	1300	1453	1042	2249	2397	-0.599677	0.11104	1
FBgn0034606	257	303	228	212	98	124	0.681752	0.111248	1
FBgn0037926	1406	1390	1163	860	871	692	0.515687	0.111308	1
FBgn0038923	1441	1265	1123	1560	1250	1898	-0.455907	0.111382	1
FBgn0002775	1147	1257	857	884	1470	2013	-0.560045	0.111588	1
FBgn0039214	1325	1246	988	1004	250	630	0.752664	0.111651	1
FBgn0052204	8	14	11	5	0	2	2.08043	0.111705	1
FBgn0000810	746	825	620	571	221	470	0.6427	0.11171	1
FBgn0086666	27	30	62	16	20	15	1.01979	0.111865	1
FBgn0028292	1302	1267	1438	1178	1637	2377	-0.520439	0.111898	1
FBgn0039483	0	7	95	3	6	14	2.02313	0.11192	1
FBgn0040350	87	87	248	299	150	230	-0.871054	0.112121	1
FBgn0263968	1146	1414	861	752	693	608	0.556986	0.112122	1
FBgn0028693	6258	6074	5354	6926	5767	8743	-0.431859	0.112277	1
FBgn0030396	1148	1340	825	889	2018	1610	-0.619302	0.112572	1
FBgn0052647	87	56	235	92	6	44	1.22327	0.112612	1
FBgn0030918	5	2	1	3	3	28	-2.12834	0.11296	1
FBgn0031143	2966	2502	2781	2649	3037	4672	-0.478043	0.113356	1
FBgn0259739	30	5	1	3	0	3	2.43564	0.113381	1
FBgn0040257	17	39	14	14	1	6	1.59452	0.113509	1
FBgn0265940	7	3	7	1	1	0	2.78688	0.113559	1
FBgn0000581	2287	2227	1715	1557	933	1396	0.516433	0.113791	1
FBgn0266580	3943	4686	2520	2196	2080	2681	0.527909	0.113844	1
FBgn0261530	999	1129	790	671	261	765	0.65328	0.113953	1
FBgn0038649	972	1163	764	748	1806	1419	-0.627236	0.114019	1
FBgn0034479	155	109	254	131	24	88	0.920015	0.114293	1
FBgn0029838	646	576	894	511	316	449	0.55307	0.114309	1
FBgn0037186	464	551	385	339	883	735	-0.651479	0.114334	1
FBgn0033226	1942	1845	1598	1842	1861	2982	-0.456757	0.114386	1
FBgn0086757	543	528	454	385	151	350	0.632416	0.114392	1
FBgn0001324	1116	1575	665	712	614	596	0.636781	0.114473	1
FBgn0032242	5888	6238	4059	3256	3471	3505	0.489926	0.114649	1
FBgn0029094	5190	4611	4096	4736	4592	8236	-0.476865	0.114681	1
FBgn0032219	34	25	167	41	14	34	1.16418	0.114751	1
FBti0215287	8	8	5	0	0	3	2.85078	0.114812	1
FBgn0031157	599	480	302	429	553	918	-0.596691	0.114846	1
FBgn0001977	1867	1543	1804	1945	1780	2678	-0.454938	0.115054	1
FBgn0027083	793	813	638	581	1189	1224	-0.576252	0.115118	1
FBgn0032194	1641	1745	1227	916	852	1233	0.470218	0.115212	1
FBgn0001248	15079	15782	12420	13485	17716	22305	-0.459157	0.115243	1
FBgn0039727	270	256	282	231	39	121	0.87407	0.115259	1
FBgn0030931	188	186	133	153	283	253	-0.61483	0.115383	1
FBgn0052259	108	29	74	32	11	51	1.0288	0.115774	1
FBgn0034729	445	414	328	369	490	671	-0.51542	0.115812	1
FBgn0037142	589	702	478	426	193	428	0.615749	0.115949	1
FBgn0033350	864	976	864	884	1095	1359	-0.459352	0.11622	1
FBgn0030864	3799	3174	2738	3125	3293	6202	-0.51179	0.116415	1
FBgn0035139	13	0	1	0	0	0	7.45332	0.116638	1
FBgn0039532	2129	1823	1371	2062	1587	3309	-0.520535	0.116892	1
FBgn0035607	8	2	1	0	0	0	7.13519	0.116897	1
FBgn0031951	1887	1741	1167	1503	2054	2572	-0.508095	0.117084	1
FBgn0035328	10341	3224	8045	6633	15731	9735	-0.797245	0.117188	1
FBgn0035106	954	639	648	607	61	365	0.952517	0.117211	1
FBgn0029853	532	426	528	425	631	913	-0.556135	0.117243	1
FBgn0035161	13	1	0	0	0	0	7.46315	0.117284	1
FBgn0014018	1482	1635	1199	1165	632	761	0.576549	0.117331	1
FBgn0003312	169	195	297	120	134	127	0.610497	0.117344	1
FBgn0085421	306	299	191	247	534	321	-0.666035	0.117372	1
FBgn0052282	6	3	109	7	2	23	1.79595	0.117564	1
FBgn0051661	987	619	1153	1012	861	2045	-0.641204	0.117572	1
FBgn0267821	2747	2853	1749	1823	4128	4077	-0.607313	0.11795	1
FBgn0024245	369	491	240	382	486	599	-0.559854	0.117974	1
FBgn0000826	1839	1702	1815	1376	2239	3613	-0.567255	0.118056	1
FBgn0037374	2200	1947	1959	1987	2238	3307	-0.453933	0.118057	1
FBgn0036354	930	1274	783	894	1499	1513	-0.542764	0.118109	1
FBgn0050489	185	154	173	140	20	80	0.924826	0.118154	1
FBgn0264979	792	938	883	676	1226	1593	-0.563036	0.118256	1
FBgn0051161	7	3	3	0	0	1	3.72011	0.118293	1
FBgn0038950	1388	1196	1849	1848	1403	2546	-0.539785	0.11832	1
FBgn0032700	610	600	525	493	766	980	-0.518677	0.118432	1
FBgn0050338	157	127	179	173	178	267	-0.574469	0.118488	1
FBgn0004583	420	325	282	291	12	100	1.16264	0.118495	1
FBgn0262682	8	9	1	1	1	0	2.91148	0.119003	1
FBgn0032391	333	410	273	284	672	445	-0.64792	0.119132	1
FBgn0034664	376	263	12	2	77	4	2.68311	0.119193	1
FBgn0050043	0	57	5	1	8	1	2.44443	0.119238	1
FBgn0030356	9	4	0	0	0	0	7.39396	0.119344	1
FBgn0003520	1525	1465	1340	1041	811	943	0.455775	0.119386	1
FBgn0032699	421	564	340	306	243	235	0.582176	0.119423	1
FBgn0020509	20	2	2	0	0	3	2.99252	0.119448	1
FBgn0030964	909	876	1121	992	1283	1355	-0.495076	0.119483	1
FBgn0015903	1491	1520	1363	1140	542	994	0.549746	0.119493	1
FBgn0030160	369	202	1810	429	206	432	0.978045	0.119598	1
FBgn0034396	26	25	16	49	32	31	-0.929321	0.119768	1
FBgn0040233	1975	1616	1502	1311	140	989	0.916523	0.12003	1
FBgn0000256	616	783	575	432	325	505	0.497649	0.120186	1
FBgn0082831	1305	1648	1002	928	736	752	0.538152	0.120523	1
FBgn0016075	4520	5526	3573	3424	2553	1637	0.636772	0.120702	1
FBgn0030481	1771	1479	2081	1972	1961	2698	-0.479566	0.120978	1
FBgn0263864	148	107	129	97	29	74	0.775229	0.120998	1
FBgn0086907	16	4	13	1	1	6	1.96486	0.121192	1
FBgn0003870	1899	1897	1406	1207	1028	1057	0.481658	0.121375	1
FBgn0003357	599	2195	85	8	352	101	2.46327	0.121474	1
FBgn0039859	192	173	170	166	208	345	-0.565093	0.12149	1
FBgn0040297	79	72	66	55	19	33	0.842789	0.121559	1
FBgn0263930	582	638	388	447	174	268	0.68327	0.121579	1
FBgn0036778	1	3	10	5	18	20	-1.77805	0.121695	1
FBgn0026378	639	743	646	565	999	1061	-0.531224	0.121703	1
FBgn0000416	15954	18810	12774	14177	3745	7485	0.733932	0.121748	1
FBgn0263835	2	3	5	0	0	0	7.02619	0.121804	1
FBgn0265316	179	149	255	284	192	320	-0.614005	0.122071	1
FBgn0030178	841	811	808	879	863	1250	-0.436995	0.122248	1
FBgn0263747	109	94	149	102	20	38	0.937227	0.122254	1
FBgn0288310	993	1208	622	637	530	501	0.583366	0.122324	1
FBgn0033028	3509	3455	2775	2804	4047	5474	-0.486817	0.122334	1
FBgn0000578	889	761	624	660	198	375	0.705468	0.122392	1
FBgn0032749	8	3	5	1	0	1	2.86536	0.122461	1
FBgn0032204	1485	1158	1061	1378	1133	2248	-0.501235	0.122465	1
FBgn0003866	71	76	75	60	14	29	0.928548	0.122577	1
FBgn0035109	661	458	826	1000	579	1044	-0.599375	0.122753	1
FBgn0019938	2728	2862	1975	1868	1464	1076	0.58073	0.12284	1
FBgn0039234	1222	1653	967	836	733	827	0.51948	0.122899	1
FBgn0015789	3788	3490	3580	3115	5302	5244	-0.503075	0.122953	1
FBgn0028434	532	557	471	528	598	793	-0.452518	0.123583	1
FBgn0004811	1529	1445	1319	1221	1844	2361	-0.490548	0.12366	1
FBgn0263049	22	13	13	7	3	6	1.41482	0.123664	1
FBgn0262169	2155	1969	2035	2197	2056	3248	-0.435274	0.123716	1
FBgn0040347	1049	1179	620	719	1801	1434	-0.643592	0.123729	1
FBgn0036668	1261	1168	942	910	64	540	1.00145	0.123842	1
FBgn0036116	1316	858	1130	1338	1271	1470	-0.48648	0.123952	1
FBgn0027343	87	94	92	64	197	147	-0.76036	0.124045	1
FBgn0030010	322	391	251	195	736	493	-0.741849	0.124126	1
FBgn0002862	64	9	3	5	1	14	1.828	0.124166	1
FBgn0029837	5	3	5	11	9	14	-1.55583	0.12435	1
FBgn0086712	1196	1331	1463	607	1045	752	0.539668	0.124441	1
FBgn0053189	11	0	2	0	0	0	7.34845	0.124616	1
FBgn0054003	31	21	201	44	13	40	1.20972	0.124741	1
FBgn0053499	11	6	3	15	14	17	-1.37938	0.124908	1
FBgn0053082	84	84	48	43	35	33	0.778047	0.124912	1
FBgn0033665	373	484	480	379	813	605	-0.608372	0.124974	1
FBgn0265267	20	29	28	9	78	66	-1.1481	0.124989	1
FBgn0263601	1109	1397	984	827	656	713	0.497592	0.125019	1
FBgn0286070	1105	1322	847	763	573	729	0.503255	0.125026	1
FBgn0031784	9	1	1	0	0	0	7.12061	0.12522	1
FBgn0030101	634	497	481	693	506	813	-0.479674	0.125383	1
FBgn0260932	159	170	120	74	68	126	0.612989	0.125503	1
FBgn0030425	168	200	676	235	79	193	0.87215	0.125608	1
FBgn0010622	1287	1136	1281	1627	1103	1872	-0.470654	0.125689	1
FBgn0263260	1959	1521	1574	2098	1599	2487	-0.452855	0.125706	1
FBgn0033315	884	800	755	875	795	1356	-0.456251	0.125999	1
FBgn0031462	11	2	0	0	0	0	7.36951	0.126095	1
FBgn0033271	11	2	0	0	0	0	7.36951	0.126095	1
FBgn0030932	8748	8343	10674	8603	10719	15842	-0.49067	0.126251	1
FBgn0085265	5	3	2	0	0	0	7.01903	0.126257	1
FBgn0262539	0	9	117	13	5	13	1.85122	0.126315	1
FBgn0033302	28	11	21	19	44	46	-1.04495	0.126724	1
FBgn0015372	1021	913	1062	1025	1197	1415	-0.448153	0.126727	1
FBgn0031432	22	20	7	6	4	6	1.45883	0.126776	1
FBgn0001208	326	298	812	326	82	323	0.824664	0.127079	1
FBgn0033249	3	1	9	0	0	1	3.70681	0.12708	1
FBgn0014417	1457	1773	1387	505	1294	813	0.632415	0.127166	1
FBgn0261954	2099	2053	1470	1350	803	1399	0.509466	0.127236	1
FBgn0035148	1031	927	852	825	1435	1291	-0.515317	0.127359	1
FBgn0040653	161	48	134	62	15	84	0.950548	0.127626	1
FBgn0031273	7	0	8	0	1	0	3.55045	0.127685	1
FBgn0033677	1626	1581	1125	1670	1400	2310	-0.45814	0.127696	1
FBgn0266717	2258	1958	1662	1672	364	1106	0.742048	0.1277	1
FBgn0035286	10	10	26	4	3	8	1.48846	0.127736	1
FBgn0036396	543	497	364	433	670	685	-0.516475	0.127934	1
FBgn0259729	16	1	0	0	0	1	4.07397	0.12797	1
FBgn0031774	621	552	618	655	640	885	-0.444669	0.127973	1
FBgn0037838	392	400	247	351	446	533	-0.512128	0.128159	1
FBgn0003041	1854	1932	1733	1562	2569	2795	-0.488759	0.128224	1
FBgn0083961	1076	878	1035	947	1308	1435	-0.476059	0.128393	1
FBgn0050169	544	544	342	347	44	308	0.905538	0.128596	1
FBgn0036819	412	343	314	359	373	639	-0.50123	0.128604	1
FBgn0038105	83	88	351	83	48	123	0.892807	0.128722	1
FBgn0051199	0	1	65	0	4	7	2.45273	0.128954	1
FBgn0034503	1143	1029	1055	891	1423	1795	-0.503504	0.128971	1
FBgn0029821	311	331	1136	400	139	353	0.828319	0.129005	1
FBgn0036920	1079	1150	1066	1130	1198	1648	-0.424452	0.129016	1
FBgn0051300	71	45	49	23	1	41	1.25893	0.12914	1
FBgn0034974	3	1	6	0	0	0	6.99699	0.129163	1
FBgn0038247	133	157	98	46	54	120	0.712482	0.129191	1
FBgn0259170	617	684	568	533	898	947	-0.508288	0.129205	1
FBgn0037611	388	357	355	445	345	584	-0.471841	0.129541	1
FBgn0003159	1385	1115	1027	1013	434	585	0.607553	0.129552	1
FBgn0023172	1271	1280	1196	1118	280	631	0.712888	0.129759	1
FBgn0033287	50	7	0	1	0	9	2.47665	0.129808	1
FBgn0033636	1135	1048	850	778	281	723	0.619522	0.129836	1
FBgn0035232	1212	1395	1330	1135	313	743	0.683201	0.129861	1
FBgn0001341	1628	1830	1195	1023	1039	606	0.597928	0.129909	1
FBgn0032451	1366	1247	1508	1411	1601	1991	-0.445256	0.129941	1
FBgn0032746	2365	1952	1783	2307	2006	3077	-0.432929	0.13022	1
FBgn0034583	970	981	1160	1157	1192	1417	-0.444655	0.130314	1
FBgn0265464	481	561	376	380	635	872	-0.548992	0.130325	1
FBgn0265297	45914	44880	36829	35081	13904	27487	0.577951	0.130432	1
FBgn0029512	4929	4896	4566	4513	5173	8014	-0.442329	0.130469	1
FBgn0013301	23	4	0	0	0	3	3.17083	0.130502	1
FBgn0035155	276	276	302	241	385	493	-0.542321	0.130599	1
FBgn0039538	1001	911	1101	992	1008	1870	-0.499021	0.130711	1
FBgn0266111	1265	1944	823	670	721	1047	0.594713	0.130724	1
FBgn0032449	290	318	266	217	426	541	-0.581748	0.130991	1
FBgn0027539	1157	1200	1250	935	1724	2027	-0.532473	0.131032	1
FBgn0040232	1041	812	652	651	149	552	0.742091	0.131133	1
FBgn0029925	1075	957	821	1217	875	1412	-0.45261	0.13121	1
FBgn0265351	281	296	267	247	411	427	-0.526629	0.131285	1
FBgn0265254	67	40	59	37	17	28	0.834163	0.131287	1
FBgn0031245	225	209	286	172	118	143	0.551687	0.131377	1
FBgn0031277	18	2	4	3	0	0	2.70976	0.131395	1
FBgn0265088	3	4	5	1	0	0	3.3404	0.131434	1
FBgn0038532	521	427	358	367	47	220	0.881261	0.131508	1
FBgn0039016	771	991	584	499	494	442	0.53355	0.131683	1
FBgn0026252	11160	13767	8698	6489	8153	5731	0.534659	0.131704	1
FBgn0036461	110	125	160	228	92	258	-0.687331	0.131843	1
FBgn0039705	1260	1275	1065	1124	1289	2095	-0.462817	0.132177	1
FBgn0011260	2768	3149	1816	1627	1453	1863	0.489368	0.132249	1
RR42071_transposable_element	25	15	32	17	3	1	1.51737	0.132317	1
FBgn0031558	56	22	159	55	11	28	1.12908	0.132359	1
FBgn0259749	2526	2315	2967	2506	2745	4685	-0.490509	0.132434	1
FBgn0029913	500	441	448	390	686	701	-0.524918	0.132541	1
FBgn0285948	111455	122072	143972	73387	90869	75913	0.46447	0.132667	1
FBgn0034824	20	0	0	0	0	1	4.29887	0.13273	1
FBgn0003048	715	730	559	549	236	402	0.589557	0.132995	1
FBgn0020294	191	179	171	150	37	97	0.764757	0.133191	1
FBgn0032665	51	93	69	33	35	47	0.747626	0.133216	1
FBgn0039611	60	87	189	62	32	78	0.822837	0.133493	1
FBgn0024293	957	827	3198	1178	392	950	0.808211	0.133496	1
FBgn0002856	9	1	3	0	0	1	3.69554	0.133498	1
FBgn0016696	1868	2056	1576	1098	1322	1022	0.488326	0.133625	1
FBgn0031250	184	257	230	259	213	420	-0.53854	0.133676	1
FBgn0033450	303	257	229	264	310	418	-0.487016	0.133694	1
FBgn0034240	805	515	663	566	34	269	1.01188	0.1337	1
FBgn0034641	2144	2464	1501	1374	1139	1391	0.483891	0.133833	1
FBgn0015269	637	602	389	433	13	213	1.14638	0.133896	1
FBgn0000140	2802	4516	1819	1556	2031	1739	0.615534	0.133962	1
FBgn0261567	3	6	1	0	0	0	7.06312	0.13404	1
FBgn0031333	12	1	0	0	0	0	7.35713	0.134059	1
FBgn0032370	12	1	0	0	0	0	7.35713	0.134059	1
FBgn0035455	12	1	0	0	0	0	7.35713	0.134059	1
FBgn0063261	12	1	0	0	0	0	7.35713	0.134059	1
FBgn0264554	8	5	7	1	1	2	2.18086	0.134305	1
FBgn0032884	5505	4085	4048	5481	4163	7154	-0.455703	0.134316	1
FBgn0034400	862	930	815	754	247	486	0.642555	0.134359	1
FBgn0265186	36	80	34	23	15	34	0.954016	0.134407	1
FBgn0052686	5	11	7	3	1	0	2.28312	0.134504	1
FBgn0020224	2267	2855	1967	1792	4291	3339	-0.583248	0.134569	1
FBgn0034976	466	388	417	355	82	248	0.729414	0.134594	1
FBgn0034849	504	530	680	561	653	978	-0.503794	0.134607	1
FBgn0029688	1533	1559	1557	1365	336	856	0.696705	0.134664	1
FBgn0085453	538	538	1481	521	406	494	0.661243	0.134689	1
FBgn0029874	486	559	565	409	977	770	-0.6001	0.134698	1
FBgn0036689	2538	2443	1814	1924	2400	4703	-0.530836	0.134812	1
FBgn0259984	1465	1551	939	1007	622	784	0.542547	0.134947	1
FBgn0001281	18	4	6	0	0	5	2.49071	0.134974	1
FBgn0010220	1086	1198	1009	634	787	694	0.458982	0.135118	1
FBgn0031231	3290	2385	3476	4356	2790	4375	-0.503765	0.135146	1
FBti0062737	4	2	6	1	0	0	3.31617	0.135172	1
FBgn0265269	16	0	0	0	0	0	7.6442	0.135201	1
FBgn0003268	1244	1535	782	620	814	725	0.552301	0.135311	1
FBgn0036479	5	2	5	0	1	0	3.25238	0.135329	1
FBgn0039801	391	263	922	412	63	270	0.905394	0.135376	1
FBgn0067628	365	354	360	335	522	497	-0.50257	0.135397	1
FBgn0027784	1008	692	900	959	916	1338	-0.469642	0.135406	1
FBgn0041188	1768	1982	1334	1224	994	953	0.500695	0.135412	1
FBgn0085245	67	73	53	43	8	40	0.956047	0.135591	1
FBgn0283503	594	817	455	351	441	297	0.59018	0.13562	1
FBgn0033624	3910	2664	4280	2193	2342	2365	0.463455	0.135748	1
FBgn0037781	515	555	256	402	528	905	-0.591627	0.135781	1
FBgn0032732	1707	1397	1318	2121	1240	2174	-0.483861	0.135819	1
FBgn0032681	619	610	493	487	187	324	0.616521	0.13588	1
FBgn0035312	768	881	477	576	1160	1097	-0.574475	0.136075	1
FBgn0287768	7	10	2	1	0	2	2.62444	0.13612	1
FBgn0032371	5	7	0	0	0	0	7.32128	0.136223	1
FBgn0039641	83	114	115	123	161	134	-0.602898	0.136432	1
FBgn0261722	2562	2474	2003	2272	2638	3607	-0.427013	0.136525	1
FBgn0038424	1176	1237	1126	912	1726	1914	-0.520199	0.136626	1
FBgn0034430	1976	1550	1857	1991	1770	2798	-0.442072	0.136666	1
FBgn0000045	12	143	174	3	36	82	1.38239	0.136694	1
FBgn0001257	375	384	325	308	101	201	0.662125	0.136771	1
FBgn0034876	2552	2569	2405	1916	3302	4513	-0.514354	0.136855	1
FBti0061446	28	21	25	15	5	10	1.12605	0.136948	1
FBgn0038655	29	8	0	0	3	3	2.45261	0.13704	1
FBgn0037746	1540	1802	960	1142	2244	2331	-0.563139	0.137118	1
FBgn0037536	1702	1868	1921	1734	2278	2658	-0.441869	0.137236	1
FBgn0038252	14100	11110	11064	14192	10582	20232	-0.457554	0.13729	1
FBgn0261596	43064	51798	37949	29961	26867	31218	0.428466	0.137356	1
FBgn0035040	16	39	3	8	2	7	1.6721	0.137484	1
FBti0019603	24	13	13	8	5	4	1.33946	0.137526	1
FBgn0029686	464	513	302	209	299	267	0.550647	0.137526	1
FBti0062011	1	1	8	0	0	0	7.00185	0.137569	1
FBgn0053267	5	3	7	1	0	1	2.77796	0.137595	1
FBgn0039489	396	464	300	357	490	636	-0.499405	0.137662	1
FBgn0052445	11	4	0	1	0	0	3.64188	0.137875	1
FBgn0000317	691	654	561	555	178	344	0.651575	0.138036	1
FBgn0033434	1238	982	1016	1106	1099	1770	-0.447329	0.138146	1
FBgn0038701	69	153	6	0	25	3	2.79539	0.138181	1
FBgn0013348	11	36	85	13	19	22	1.12646	0.138296	1
FBgn0035842	621	520	387	382	37	314	0.924149	0.138326	1
FBgn0028526	848	582	2397	959	142	706	0.91392	0.138501	1
FBgn0035043	45	115	38	35	22	39	0.926237	0.138806	1
FBgn0004868	17380	14593	14495	14969	15841	26243	-0.441041	0.138934	1
FBgn0039003	700	790	624	470	1275	1127	-0.607898	0.13925	1
FBgn0030411	618	594	597	601	670	924	-0.433996	0.139284	1
FBgn0031391	1024	882	667	735	1153	1378	-0.501416	0.139288	1
FBgn0010241	40	66	11	10	22	0	1.61113	0.139365	1
FBgn0039398	11	4	0	0	0	1	3.92668	0.139466	1
FBgn0037288	16	42	416	27	57	96	1.24777	0.139568	1
FBgn0000477	66	54	365	94	42	80	0.981438	0.139704	1
FBgn0051788	22	4	0	0	0	3	3.1173	0.13974	1
FBgn0032519	19	3	12	3	0	5	1.97389	0.139878	1
FBgn0004173	63	11	0	2	0	13	2.26217	0.139906	1
FBgn0031413	537	531	514	486	595	894	-0.465021	0.139959	1
FBti0059968	2	2	8	1	0	0	3.32019	0.13997	1
FBgn0037016	579	499	461	384	130	386	0.630722	0.139983	1
FBgn0034199	61	40	218	69	24	50	0.968689	0.140032	1
FBgn0037987	10	2	1	0	0	1	3.70413	0.140223	1
FBgn0042103	3	7	2	1	0	0	3.37311	0.140276	1
FBgn0030945	692	880	686	548	1426	1061	-0.603092	0.140278	1
FBgn0035965	607	578	517	649	507	977	-0.464649	0.140338	1
FBgn0039108	1	0	0	9	0	3	-3.82671	0.140353	1
FBgn0050122	4979	6395	3206	2850	3345	2541	0.558027	0.14041	1
FBgn0261479	2545	2303	2691	2499	2873	3670	-0.425162	0.140504	1
FBgn0035998	249	146	198	187	240	367	-0.57727	0.140517	1
FBgn0086605	1911	1804	1821	1701	2071	2985	-0.437262	0.140671	1
FBgn0031822	1363	1094	981	1083	1360	1765	-0.450812	0.140685	1
FBgn0004380	407	366	279	296	504	556	-0.527139	0.140688	1
FBgn0037875	2096	1893	2188	1675	2605	3582	-0.497996	0.140759	1
FBgn0020513	4552	4052	6772	3581	2839	3245	0.484812	0.140895	1
FBgn0032717	949	908	636	602	327	629	0.528708	0.141088	1
FBgn0033540	2185	2056	1472	1224	1225	1243	0.453285	0.141088	1
FBgn0035612	60	56	106	42	38	37	0.730808	0.141105	1
FBgn0038127	19	5	0	2	0	1	2.81455	0.141114	1
FBgn0261808	1454	1406	1209	1419	1553	1836	-0.405746	0.141157	1
FBgn0039872	572	537	881	1401	350	1233	-0.73538	0.141206	1
FBgn0015926	1602	1874	1527	1081	3074	2639	-0.608559	0.141207	1
FBgn0003353	225	194	204	135	116	141	0.494531	0.141255	1
FBgn0003475	1280	1541	1060	833	780	937	0.445611	0.141297	1
FBgn0031907	485	278	1461	530	120	419	0.882708	0.141747	1
FBgn0261793	1692	1200	1154	1052	93	802	0.909138	0.141755	1
FBgn0033989	1201	1135	817	893	1537	1555	-0.503388	0.141912	1
FBgn0287873	6421	6071	3828	4894	911	2681	0.77752	0.141959	1
FBgn0267519	38	16	34	20	71	62	-0.989604	0.142028	1
FBgn0030121	1199	1212	755	819	1468	1883	-0.540737	0.142117	1
FBgn0261588	13	7	12	4	1	4	1.67861	0.142147	1
FBgn0031496	5	11	2	1	1	1	2.44268	0.142149	1
FBgn0032940	3144	2797	2389	2213	1041	1932	0.522562	0.142169	1
FBgn0067905	31	10	51	13	6	18	1.15779	0.142202	1
FBgn0037747	782	797	805	725	952	1249	-0.449127	0.142532	1
FBgn0263846	3	2	2	1	12	12	-1.9947	0.1431	1
FBgn0027616	3044	2909	2306	2622	2997	4448	-0.431768	0.143153	1
FBgn0039170	539	424	332	432	361	1022	-0.596809	0.143259	1
FBgn0005694	2110	2320	1472	1428	873	1456	0.500538	0.143552	1
FBgn0083120	331	234	387	227	168	177	0.5392	0.143684	1
FBgn0030114	802	735	679	643	1137	992	-0.502221	0.143685	1
FBgn0029826	23	44	35	10	18	19	0.969398	0.143736	1
FBgn0035359	3	21	78	4	161	103	-1.58713	0.14385	1
FBgn0038147	349	204	957	389	108	239	0.842862	0.143874	1
FBgn0036814	620	512	625	517	88	308	0.775326	0.143921	1
FBgn0083985	286	258	158	283	249	370	-0.514003	0.143962	1
FBgn0013276	44	48	29	38	63	82	-0.738435	0.143994	1
FBgn0265623	269	246	201	211	50	115	0.755477	0.144139	1
FBgn0050495	11	25	25	10	7	6	1.22338	0.144266	1
FBgn0030008	569	742	476	372	1310	842	-0.679074	0.144283	1
FBgn0037828	19	0	0	0	0	1	4.22487	0.14433	1
FBgn0267191	138	93	141	203	95	225	-0.646699	0.144889	1
FBgn0051267	11	73	1	0	14	4	2.07391	0.144897	1
FBgn0034727	2129	2491	1774	2059	2629	3043	-0.430449	0.144898	1
FBgn0051344	688	619	589	486	860	1100	-0.518375	0.144915	1
FBgn0031972	868	751	832	848	947	1125	-0.421851	0.144948	1
FBgn0034009	700	888	472	410	275	595	0.563419	0.14496	1
FBgn0025469	585	682	605	545	814	973	-0.470472	0.14513	1
FBgn0037368	2132	1667	1807	1845	1998	2944	-0.431542	0.145298	1
FBgn0031372	10	2	0	0	0	0	7.25609	0.145572	1
FBgn0031724	10	2	0	0	0	0	7.25609	0.145572	1
FBgn0086266	1843	1169	1953	1339	2027	3337	-0.579526	0.145601	1
FBgn0001091	17921	19336	20914	17728	23136	29860	-0.436662	0.145967	1
FBgn0032390	1064	935	1078	991	1090	1702	-0.447167	0.145981	1
FBgn0264745	206	243	148	234	225	298	-0.494184	0.145984	1
FBgn0026148	984	840	603	1079	589	1589	-0.551443	0.146022	1
FBgn0033413	1881	1875	1536	1701	2226	2395	-0.423112	0.146027	1
FBgn0028411	3818	3374	5327	5798	3613	6693	-0.521239	0.146322	1
FBgn0029733	2305	2540	2132	1569	3953	3721	-0.568973	0.146332	1
FBgn0038609	2272	1788	2261	2411	1974	3353	-0.44645	0.146466	1
FBgn0031118	670	596	449	487	146	335	0.661326	0.146562	1
FBgn0020249	2266	2222	2297	2229	2567	3241	-0.405027	0.146588	1
FBgn0037944	450	442	456	340	242	272	0.477153	0.146596	1
FBgn0261792	1486	1280	1088	1653	1288	1663	-0.426721	0.146654	1
FBgn0031055	33	31	81	32	15	19	0.936932	0.146722	1
FBgn0039323	38	34	47	15	18	27	0.836207	0.146811	1
FBgn0031936	50	45	142	55	27	29	0.884736	0.146943	1
FBgn0039269	1707	1325	1585	1584	1519	2586	-0.450473	0.147023	1
FBgn0000153	15	25	37	10	10	13	1.06315	0.147052	1
FBgn0266411	1328	1303	1246	1105	323	815	0.63053	0.14735	1
FBgn0036263	1464	1304	1238	1097	1657	2265	-0.474453	0.147679	1
FBgn0010265	37504	42942	32990	23511	26294	25238	0.421899	0.147713	1
FBgn0037656	812	698	576	591	869	1169	-0.484212	0.147752	1
FBgn0030805	926	1250	912	749	1737	1590	-0.560911	0.147799	1
FBgn0032014	4668	4765	4216	3382	6127	7987	-0.503672	0.147895	1
FBgn0031190	3085	2992	2694	2816	3136	4537	-0.407961	0.147917	1
FBgn0028848	13	2	0	0	0	1	3.90542	0.147929	1
FBgn0263847	13	2	0	0	0	1	3.90542	0.147929	1
FBgn0030589	2	1	2	1	10	9	-2.17859	0.148137	1
FBti0063408	10	5	10	4	0	1	2.10864	0.148192	1
FBgn0082942	24	11	16	5	4	10	1.28726	0.148276	1
FBgn0026787	538	564	455	317	346	352	0.444059	0.148277	1
FBgn0031337	10	6	5	5	26	17	-1.39041	0.148335	1
FBgn0038334	8	1	1	0	0	0	6.98479	0.148487	1
FBgn0264776	88	58	225	100	27	43	0.914459	0.148494	1
FBgn0001316	4190	4779	3872	3098	2704	2467	0.451338	0.148515	1
FBgn0052512	1695	2141	1107	816	1071	1225	0.516261	0.148602	1
FBgn0260003	1827	1517	1538	1479	507	821	0.613593	0.148807	1
FBgn0030674	3003	4130	2055	2052	1883	1646	0.544152	0.148913	1
FBgn0038673	1739	1469	1553	2084	1414	2256	-0.435411	0.149109	1
FBgn0036975	122	96	274	97	65	108	0.693779	0.149156	1
FBgn0038658	1936	1736	4196	4856	2365	3876	-0.676613	0.149287	1
FBgn0042134	11413	12706	7709	5890	7552	6802	0.479091	0.149375	1
FBgn0026196	8237	8600	7620	5011	6146	4026	0.487228	0.149412	1
FBgn0052225	10	13	11	3	5	2	1.54668	0.149569	1
FBgn0037174	4	16	1	1	2	0	2.5783	0.149633	1
FBgn0041709	11735	4216	11250	8620	19187	10593	-0.729868	0.149779	1
FBgn0011708	2479	2134	2025	1966	2356	3966	-0.459536	0.149784	1
FBgn0051224	1172	1323	938	740	771	689	0.46217	0.149867	1
FBgn0037761	9	8	25	41	13	30	-1.17774	0.150007	1
FBgn0264694	4045	3613	3992	3471	4580	6081	-0.434849	0.150296	1
FBgn0031766	347	253	310	357	311	456	-0.469593	0.150344	1
FBgn0005655	8887	8523	6861	6417	9854	14476	-0.480975	0.150535	1
FBgn0036257	1207	1352	997	882	616	818	0.45462	0.150556	1
FBgn0285991	3344	2783	4564	3970	3419	6374	-0.512199	0.150604	1
FBgn0029769	251	172	659	287	70	178	0.828609	0.150607	1
FBgn0266673	1092	993	779	610	419	841	0.474968	0.150644	1
FBgn0015522	3087	2901	3474	2905	3283	5677	-0.466107	0.150644	1
FBgn0003482	409	302	410	416	347	679	-0.50843	0.150769	1
FBgn0035237	2182	2537	1406	1289	1146	1517	0.478983	0.150925	1
FBgn0265669	611	236	915	504	130	241	0.799498	0.151069	1
FBgn0030301	900	770	588	522	254	626	0.548383	0.151361	1
FBgn0033673	757	857	527	529	1335	988	-0.590592	0.151424	1
FBgn0037492	433	442	396	432	440	679	-0.433511	0.151718	1
FBgn0033268	160	132	185	131	20	88	0.835668	0.151733	1
FBgn0034786	811	1030	643	570	514	467	0.501876	0.151807	1
FBgn0052579	793	856	984	734	1375	1231	-0.519016	0.151925	1
FBgn0030327	1431	1431	1968	1517	1928	2595	-0.479218	0.151939	1
FBgn0033900	390	363	268	208	154	291	0.504016	0.151976	1
FBgn0263586	2	4	3	0	0	0	6.8927	0.152183	1
FBgn0050360	1253	817	27	5	248	4	2.72733	0.152216	1
FBgn0027279	2069	2028	1715	1712	541	1134	0.612562	0.152248	1
FBgn0051087	12	53	27	8	17	12	1.15999	0.152286	1
FBgn0030090	986	988	660	669	1366	1376	-0.533701	0.152308	1
FBgn0037553	66	57	116	48	32	50	0.707113	0.152361	1
FBgn0015519	3	5	12	2	1	1	2.11837	0.152477	1
FBgn0031853	7	7	0	0	0	1	3.86362	0.152523	1
FBgn0046875	2	2	5	0	0	0	6.8633	0.1526	1
FBgn0025382	903	712	815	867	684	1604	-0.506699	0.152692	1
FBgn0243516	551	527	489	377	310	327	0.446882	0.152705	1
FBgn0038803	817	740	658	656	1138	951	-0.491977	0.152748	1
FBgn0065048	5	10	1	1	1	0	2.76086	0.152765	1
FBgn0035725	1209	801	1073	1751	755	1549	-0.563385	0.152802	1
FBgn0037707	2507	2843	2220	2507	3042	3407	-0.404462	0.152886	1
FBgn0037110	1460	1389	1172	1552	1277	1951	-0.403636	0.152976	1
FBgn0261380	1435	1494	1215	835	977	916	0.425579	0.152986	1
FBgn0050390	632	621	563	613	647	915	-0.41312	0.153048	1
FBgn0024836	5	6	5	2	0	0	2.75946	0.153062	1
FBgn0031897	1243	1242	1027	931	620	670	0.478387	0.153085	1
FBgn0033446	5697	3642	20107	6545	1826	6408	0.831543	0.153314	1
FBgn0264479	19	11	9	18	29	23	-1.04091	0.153444	1
FBgn0031321	936	929	1063	1113	936	1486	-0.425146	0.153472	1
FBgn0034784	15	31	6	4	5	9	1.43568	0.153506	1
FBgn0040283	1905	2342	1233	1188	766	1510	0.529509	0.153521	1
FBti0020185	4	2	3	0	0	0	6.85796	0.153525	1
FBgn0037468	7221	8097	5050	6189	8024	11008	-0.451044	0.153731	1
FBgn0265268	20	17	23	13	2	7	1.27288	0.153792	1
FBgn0050487	11	1	0	0	0	0	7.24269	0.153795	1
FBgn0036896	340	289	324	299	64	134	0.751045	0.153909	1
FBgn0032694	945	847	949	1593	846	1019	-0.523242	0.15391	1
FBgn0022774	3365	3043	5075	2969	1460	2659	0.527886	0.154022	1
FBgn0023213	7176	6089	5557	5229	273	3154	0.966918	0.154068	1
FBgn0032889	1463	1640	1931	864	1169	1279	0.437168	0.154097	1
FBgn0040923	0	1	3	0	8	15	-2.61862	0.15447	1
FBgn0262538	2	18	91	3	16	16	1.49551	0.154604	1
FBgn0263198	2898	3497	2038	1550	1991	1814	0.484664	0.154627	1
FBgn0029778	1157	1160	796	923	1273	1663	-0.45865	0.154661	1
FBgn0264502	20	13	5	20	32	19	-1.11049	0.154676	1
FBgn0038180	4	3	2	0	0	0	6.87279	0.154749	1
FBgn0039668	1591	1929	1160	1327	2179	2393	-0.486326	0.154832	1
FBgn0052638	532	522	391	467	501	839	-0.459877	0.154834	1
FBgn0035524	2710	2495	1871	1712	1092	1824	0.457075	0.15488	1
FBgn0052201	11	6	11	5	0	0	2.22159	0.154923	1
FBgn0085434	129	102	135	97	47	62	0.639762	0.155001	1
FBgn0034117	1338	1462	1151	971	713	932	0.429931	0.155096	1
FBgn0037377	2563	2184	2096	2113	2297	4077	-0.448774	0.155229	1
FBgn0037976	21	32	9	0	13	0	1.96934	0.155318	1
FBgn0014007	1315	996	948	810	81	746	0.860949	0.155371	1
FBgn0034243	3244	3352	2205	2083	1543	2142	0.449848	0.155417	1
FBgn0033889	3431	4302	2534	2397	1414	2753	0.508172	0.155549	1
FBgn0036998	1633	1380	1585	1718	1386	2503	-0.434301	0.155701	1
FBgn0031501	54	31	70	26	22	32	0.778212	0.155801	1
FBgn0010342	3658	3549	2319	2631	3477	6329	-0.508628	0.155877	1
FBgn0031759	2267	2297	1462	1455	1132	1266	0.47194	0.155954	1
FBgn0000257	1168	1290	1182	1034	1603	1821	-0.450563	0.155977	1
FBgn0036969	30	1	0	3	0	1	2.7177	0.156006	1
FBgn0033170	75	53	271	82	32	78	0.883158	0.156099	1
FBgn0085397	32	26	24	19	2	11	1.19499	0.156231	1
FBti0062551	3	4	4	0	1	0	3.15657	0.156276	1
FBgn0031673	1096	1028	1163	1002	1553	1446	-0.462254	0.156311	1
FBgn0260954	4	1	10	0	1	1	2.72733	0.156452	1
FBgn0038917	235	227	203	179	293	390	-0.521504	0.156551	1
FBgn0032733	16	11	3	0	5	0	2.27631	0.156611	1
FBgn0011206	178	118	118	116	17	70	0.859252	0.156662	1
FBgn0025832	1957	1934	1335	1529	2120	2816	-0.454666	0.156667	1
FBgn0032886	973	1010	868	601	487	838	0.421771	0.156866	1
FBgn0038734	46	42	61	37	20	11	0.902353	0.156879	1
FBgn0023001	163	178	194	132	89	105	0.536295	0.156884	1
FBgn0283657	2503	2428	1696	1371	1271	1795	0.424727	0.156909	1
FBgn0038797	10	4	0	0	0	1	3.83016	0.156957	1
FBgn0034570	746	693	600	525	326	465	0.462998	0.157083	1
FBgn0038719	185	178	580	568	320	536	-0.771554	0.157278	1
FBgn0038102	7	3	6	2	0	0	2.73149	0.157432	1
FBgn0039006	327	409	250	327	356	573	-0.481269	0.157483	1
FBgn0015584	38	7	3	2	0	10	1.95051	0.15753	1
FBgn0019929	111	101	306	114	37	118	0.791905	0.157555	1
FBgn0040551	136	119	155	133	173	225	-0.5335	0.15756	1
FBgn0011284	63973	82513	64622	40805	53816	38877	0.473644	0.157633	1
FBgn0030240	752	858	768	507	1615	1103	-0.624113	0.157705	1
FBgn0260789	669	639	541	445	171	511	0.580496	0.157788	1
FBgn0033902	6629	9565	7202	4017	6313	3819	0.532381	0.157934	1
FBgn0052479	2117	2546	1444	1427	1243	1141	0.50241	0.157934	1
FBgn0039478	3	1	5	0	0	0	6.84569	0.157987	1
FBgn0037541	1614	2372	1128	1108	1095	867	0.558658	0.158134	1
FBgn0039972	8835	7879	5598	5707	370	4579	0.933937	0.158139	1
FBgn0038183	1348	1070	1416	953	688	865	0.433014	0.15846	1
FBgn0041605	49	37	77	39	5	29	1.00085	0.158528	1
FBgn0002569	111	179	7	2	42	1	2.45804	0.15864	1
FBgn0028836	2920	2857	1854	2682	2733	3805	-0.424429	0.158669	1
FBgn0040759	0	3	24	1	19	82	-1.97508	0.158969	1
FBti0061144	15	9	11	4	1	6	1.55289	0.159077	1
FBgn0262967	3	3	5	0	0	1	3.49109	0.159137	1
FBgn0034783	27	34	0	0	10	1	2.21811	0.159218	1
FBgn0267030	2	1	6	0	0	0	6.84838	0.159412	1
FBti0059653	2	1	6	0	0	0	6.84838	0.159412	1
FBgn0036924	6	6	7	2	1	1	2.04916	0.1595	1
FBgn0002948	1569	2020	1073	992	3172	2242	-0.631456	0.159505	1
FBgn0035692	4198	3496	3121	3730	3803	5188	-0.394123	0.159542	1
FBgn0030930	1326	1490	1168	797	2379	2208	-0.595314	0.159758	1
FBgn0035768	6210	2521	4215	2280	8788	7830	-0.734374	0.159808	1
FBgn0060291	5	3	3	1	0	0	3.20193	0.159855	1
FBgn0263987	5460	4881	4327	3808	1287	3811	0.577498	0.159896	1
FBti0020112	3	2	3	9	6	8	-1.70682	0.159917	1
FBgn0036746	1066	994	617	770	238	519	0.647053	0.16014	1
FBgn0003082	775	733	1104	786	1198	1323	-0.510167	0.160176	1
FBgn0262816	4	7	0	0	0	0	7.20384	0.160231	1
FBgn0262843	4	7	0	0	0	0	7.20384	0.160231	1
FBgn0030400	725	751	658	514	426	467	0.424968	0.160312	1
FBgn0036082	11	3	0	0	0	1	3.81883	0.160323	1
FBgn0010770	1479	1515	1218	885	989	892	0.425326	0.160397	1
FBgn0039431	288	299	231	258	30	106	0.8774	0.160466	1
FBgn0010416	2359	2275	1702	1721	2803	3333	-0.464606	0.160641	1
FBgn0010497	1671	1807	1639	1187	3070	2408	-0.559283	0.160811	1
FBgn0051769	162	112	388	175	18	113	0.941755	0.161014	1
FBgn0037592	1135	1191	857	824	1455	1746	-0.488111	0.161075	1
FBgn0031208	8	12	6	1	2	4	1.79989	0.161214	1
FBgn0037979	782	694	525	439	102	583	0.720354	0.161236	1
FBgn0023215	2007	1524	1187	1144	348	1273	0.636345	0.161277	1
FBgn0033187	356	517	357	302	873	497	-0.632389	0.161284	1
FBgn0035300	33	22	43	43	30	87	-0.833531	0.161329	1
FBgn0050001	339	253	234	288	254	530	-0.510579	0.161366	1
FBgn0014857	5177	5201	5205	6324	4779	7216	-0.391857	0.161439	1
FBgn0037485	48	31	32	65	64	35	-0.788374	0.16153	1
FBti0019468	125	42	37	187	41	108	-0.912751	0.161749	1
FBgn0037679	901	857	652	686	1024	1263	-0.456583	0.161773	1
FBgn0031628	115	123	132	81	72	69	0.551978	0.161886	1
FBgn0051281	7	4	0	0	0	0	7.16174	0.161944	1
FBgn0052095	711	980	446	710	1082	946	-0.521726	0.161975	1
FBgn0037880	788	779	763	725	969	1084	-0.41917	0.162031	1
FBgn0031816	418	248	314	554	293	417	-0.554174	0.162065	1
FBgn0051658	919	703	522	1235	494	1119	-0.565608	0.162094	1
FBgn0036004	1461	1384	1152	1161	437	811	0.562497	0.162204	1
FBgn0020305	1860	1454	1900	1704	2028	2514	-0.428829	0.162432	1
FBgn0260481	12	4	8	2	2	2	1.7938	0.162444	1
FBgn0267348	1201	1365	948	1125	348	454	0.677661	0.16248	1
FBgn0261049	396	448	308	215	277	230	0.493945	0.162708	1
FBgn0040339	1500	1208	1297	1319	1254	2397	-0.450137	0.162773	1
FBgn0038191	2321	2296	1632	1629	989	1408	0.468238	0.162878	1
FBgn0033669	2943	2693	2118	2659	2609	3974	-0.402585	0.162997	1
FBgn0262867	64	45	50	28	22	37	0.712216	0.163006	1
FBgn0040747	16	3	0	0	0	2	3.25039	0.163097	1
FBgn0032770	64	47	252	83	33	54	0.89602	0.163195	1
FBti0060150	18	13	21	9	3	8	1.21769	0.163262	1
FBgn0002431	2140	2087	1934	1952	351	1002	0.725849	0.163274	1
FBgn0035248	153	123	114	180	118	204	-0.521407	0.163417	1
FBgn0033104	746	614	560	712	608	998	-0.423455	0.163514	1
FBgn0085436	4248	3408	3294	3477	507	1705	0.767591	0.16361	1
FBgn0034856	35	18	41	15	10	19	0.929451	0.163621	1
FBgn0039350	4073	4365	3043	2914	5802	5769	-0.496343	0.163646	1
FBgn0004050	1216	1239	1177	928	1658	1961	-0.478417	0.163674	1
FBgn0032475	1720	1790	1172	1173	2321	2487	-0.508676	0.163991	1
FBgn0039498	5	3	1	0	0	0	6.87014	0.164296	1
FBgn0002564	1	7	5	12	7	15	-1.49592	0.164397	1
FBgn0085224	1640	1189	1299	1511	1324	2127	-0.422419	0.164414	1
RR46410_transposable_element	26	15	21	5	13	6	1.13922	0.164417	1
FBgn0015949	1667	2003	1188	1148	943	1030	0.4698	0.164445	1
FBgn0029596	5	7	9	3	1	0	2.13235	0.164448	1
FBgn0038268	495	420	359	372	560	639	-0.465572	0.164483	1
FBgn0261800	1933	1996	1591	1798	377	789	0.716007	0.164536	1
FBgn0034200	427	371	1313	533	180	406	0.737443	0.164599	1
FBgn0000559	146120	199865	139683	96532	119602	95064	0.462445	0.164679	1
FBgn0031318	913	848	795	532	584	599	0.398833	0.164835	1
FBgn0028708	970	1060	656	846	1063	1389	-0.443892	0.164876	1
FBgn0039151	267	237	1039	387	121	269	0.804999	0.164882	1
FBgn0266457	62	30	35	96	45	50	-0.798156	0.165035	1
FBgn0034965	90	44	66	33	26	51	0.706971	0.165098	1
FBgn0050344	1145	1089	1238	1251	1322	1487	-0.3987	0.16511	1
FBgn0036697	1622	1482	1388	1480	1467	2454	-0.40958	0.165352	1
FBgn0262825	25	14	104	22	11	28	1.06635	0.165574	1
FBgn0035233	787	815	602	773	737	1141	-0.411823	0.165642	1
FBgn0030082	1595	1408	1724	1631	1607	2403	-0.411183	0.165775	1
FBgn0039920	476	390	427	336	72	317	0.693981	0.165847	1
FBgn0034140	298	343	964	411	76	331	0.815725	0.165924	1
FBgn0020545	2155	1942	2384	2014	2493	3270	-0.422724	0.166005	1
FBgn0032499	576	720	507	543	745	925	-0.443598	0.166011	1
FBgn0035960	496	445	348	420	445	730	-0.449129	0.166187	1
FBgn0024491	1727	1588	1580	1814	1508	2473	-0.394625	0.166221	1
FBgn0025874	539	603	341	343	202	386	0.530714	0.166314	1
FBti0061442	45	26	33	24	11	13	0.912098	0.166322	1
FBgn0031698	929	656	685	709	169	369	0.679561	0.166338	1
FBgn0032803	2	3	9	1	0	1	2.68491	0.166397	1
FBgn0040842	3	0	2	0	11	13	-2.44542	0.166495	1
FBgn0045980	42	52	49	32	17	26	0.766786	0.166569	1
FBgn0038675	826	749	627	893	680	1055	-0.4116	0.166616	1
FBgn0010051	1038	989	840	880	329	468	0.58899	0.166735	1
FBgn0030456	2685	2860	1813	1942	3310	4020	-0.481117	0.166769	1
FBgn0029531	3	2	9	1	0	1	2.67361	0.166786	1
FBgn0032166	611	508	441	396	273	332	0.46134	0.166864	1
FBgn0034580	6	1	2	0	0	0	6.83757	0.167043	1
FBgn0050339	39	52	29	17	13	31	0.865987	0.167052	1
FBgn0016054	796	1062	1024	672	1973	1212	-0.611166	0.167167	1
FBgn0034214	841	843	638	579	389	555	0.445411	0.16718	1
FBgn0030505	782	934	664	602	478	392	0.503725	0.167209	1
FBgn0040606	858	400	2184	896	308	554	0.767913	0.167256	1
FBgn0034566	11	7	0	0	0	2	3.20893	0.167272	1
FBgn0026563	20	4	13	5	0	5	1.74117	0.167303	1
FBgn0033206	1373	1535	882	1031	1783	1985	-0.492331	0.167531	1
FBgn0021872	8133	7006	8388	8299	8059	11172	-0.389139	0.167544	1
FBgn0263510	2160	2014	2418	1414	1545	1410	0.405739	0.167648	1
FBti0020280	6	0	13	2	0	0	2.95696	0.167818	1
FBgn0038461	1759	1504	1667	1644	1711	2463	-0.395948	0.167949	1
FBgn0033659	59	51	14	6	26	20	1.08363	0.168283	1
FBgn0032115	6	2	1	0	0	0	6.8526	0.168313	1
FBgn0035438	4066	3494	3721	3705	3937	5594	-0.387474	0.168357	1
FBgn0037659	1067	1284	872	721	717	638	0.455516	0.168535	1
FBgn0022942	2163	3297	1478	1249	1638	1336	0.547346	0.168636	1
FBgn0036365	701	676	530	522	297	378	0.494837	0.168691	1
FBgn0037031	752	586	533	544	725	1048	-0.458719	0.168697	1
FBgn0019990	967	1276	741	763	483	638	0.502729	0.168737	1
FBgn0036218	9	2	0	0	0	0	7.13298	0.168741	1
FBgn0046873	9	2	0	0	0	0	7.13298	0.168741	1
FBgn0265539	9	2	0	0	0	0	7.13298	0.168741	1
FBgn0028543	240	233	981	259	215	305	0.721037	0.168784	1
FBgn0039451	1114	1448	938	884	1998	1616	-0.531183	0.168804	1
FBgn0036020	751	729	586	392	418	587	0.412458	0.168861	1
FBgn0265778	1211	1440	911	788	751	790	0.444583	0.168869	1
FBgn0031129	17	2	0	0	0	2	3.24194	0.168984	1
FBgn0287774	1929	2340	1310	1045	1301	1224	0.475761	0.169012	1
FBti0062678	24	12	29	10	4	13	1.12017	0.169052	1
FBgn0038206	746	945	786	588	1505	1133	-0.557895	0.169123	1
FBgn0030485	49	61	114	113	101	103	-0.687569	0.169203	1
FBgn0031820	1018	884	793	754	168	609	0.666722	0.169204	1
FBgn0004227	1749	1860	1322	1043	1143	1048	0.430107	0.169369	1
FBgn0011270	29	4	0	0	0	5	2.71904	0.169392	1
FBgn0034909	83	73	74	54	21	53	0.696228	0.169481	1
FBgn0026261	2054	1980	1649	1197	1010	1688	0.398774	0.169528	1
FBgn0035028	1416	1220	1155	1198	1263	2144	-0.422766	0.169731	1
FBgn0037684	145	92	235	128	20	87	0.835016	0.16974	1
FBgn0032871	239	214	279	221	328	370	-0.496116	0.169864	1
FBgn0039789	22	27	146	89	186	71	-1.07533	0.169951	1
FBti0019176	12	10	10	43	2	27	-1.32177	0.170042	1
FBgn0024250	190	169	89	132	36	62	0.78004	0.170082	1
FBgn0017448	642	625	407	937	545	616	-0.507403	0.17009	1
FBgn0052190	2856	2855	2266	1861	1309	2232	0.412999	0.170125	1
FBgn0030088	625	511	479	397	740	928	-0.507974	0.170171	1
FBgn0035776	27	4	2	1	1	6	1.95673	0.170219	1
FBgn0038273	131	118	82	115	120	200	-0.533985	0.170302	1
FBgn0083124	1310	882	1972	1039	589	916	0.529248	0.170473	1
FBgn0052176	744	668	490	447	165	541	0.593417	0.17048	1
FBgn0038853	670	717	509	461	291	486	0.463193	0.17073	1
FBgn0034073	1720	1385	1166	1163	67	808	0.92208	0.17098	1
FBgn0041194	295	253	856	264	267	246	0.650979	0.171021	1
FBgn0259224	130	154	185	125	48	99	0.625525	0.171049	1
FBgn0032136	326	226	958	436	29	204	0.984377	0.171065	1
FBgn0260243	2865	2478	2026	2137	2563	4484	-0.45225	0.171124	1
FBti0062008	5	1	5	0	0	1	3.46225	0.171212	1
FBgn0263995	263	176	188	191	17	89	0.898201	0.171315	1
FBgn0033486	1854	1925	1102	1338	2245	2574	-0.486982	0.171315	1
FBgn0038476	4028	5011	2735	3084	6587	5406	-0.524709	0.171326	1
FBgn0015218	14542	15573	9865	8972	6539	11136	0.44109	0.171371	1
FBgn0038261	11	6	7	21	20	7	-1.24919	0.171598	1
FBgn0035370	6623	5492	7082	6222	7020	9580	-0.410694	0.171758	1
FBgn0001291	1278	1266	877	1335	1063	1716	-0.414236	0.171798	1
FBgn0050151	33	16	88	27	6	26	1.0538	0.171823	1
FBgn0036319	9	11	9	3	2	4	1.55268	0.171845	1
FBgn0287478	422	363	306	295	66	252	0.686842	0.171845	1
FBgn0260474	39	28	207	63	11	42	1.05755	0.171922	1
FBgn0031850	9	11	53	9	8	11	1.20261	0.171939	1
FBgn0283681	865	861	806	718	1013	1341	-0.429677	0.17224	1
FBgn0051106	326	230	286	611	164	402	-0.657296	0.172375	1
FBgn0030086	25940	26264	25552	23611	29046	38759	-0.387028	0.172707	1
FBti0018880	2	0	4	5	9	7	-2.03841	0.172739	1
FBgn0004428	56	118	6	0	16	0	3.22613	0.172803	1
FBgn0031895	1098	1336	753	846	1399	1827	-0.491513	0.172846	1
FBgn0034304	548	641	435	367	803	963	-0.53581	0.172989	1
FBgn0050094	458	378	453	453	399	747	-0.454298	0.173345	1
FBgn0004646	1364	1464	1227	1265	400	702	0.601235	0.173403	1
FBgn0026756	5	10	2	1	0	2	2.47374	0.173488	1
FBgn0035638	10	12	0	0	0	3	2.93773	0.173504	1
FBgn0034837	18	6	3	2	2	3	1.77401	0.17362	1
FBgn0286203	581	587	473	410	228	427	0.472962	0.173634	1
FBgn0030323	1598	1193	1957	1984	1441	2486	-0.477151	0.173673	1
FBgn0031268	1793	1318	2240	2077	1600	3125	-0.496488	0.173765	1
FBgn0033649	319	187	219	213	19	117	0.881332	0.173849	1
FBgn0035754	715	622	861	798	704	1199	-0.448552	0.174019	1
FBgn0030365	2493	1987	2991	2753	2275	4274	-0.464543	0.174031	1
FBgn0037376	4212	3805	2556	4079	2804	6598	-0.477048	0.174118	1
FBgn0035968	618	510	894	840	729	948	-0.491275	0.174143	1
FBgn0025743	1432	1627	1215	1118	2766	1613	-0.558612	0.174151	1
FBgn0033903	285	261	393	337	340	499	-0.483432	0.174186	1
FBgn0262732	8162	6197	6105	7035	6391	11202	-0.414464	0.174268	1
FBgn0029947	13	0	1	0	0	1	3.78607	0.174421	1
FBgn0039503	11	2	2	1	1	0	2.59266	0.174555	1
FBgn0264556	61	44	26	25	14	27	0.835103	0.174556	1
FBgn0267383	22	9	0	0	0	5	2.6558	0.174661	1
FBgn0051326	158	184	508	238	54	141	0.792908	0.174724	1
FBgn0038057	499	598	423	328	270	416	0.437635	0.174725	1
FBgn0038795	22	9	73	25	1	9	1.36065	0.1748	1
FBgn0026136	3	7	1	1	0	0	3.25389	0.174961	1
FBgn0259140	9	24	21	13	2	3	1.39351	0.174984	1
FBgn0020388	1727	1914	1271	1381	2095	2544	-0.442978	0.174994	1
FBgn0264491	1117	825	764	860	180	435	0.693432	0.175141	1
FBgn0033286	38	7	0	0	0	8	2.49395	0.175145	1
FBgn0264475	0	0	2	2	2	10	-2.90336	0.175187	1
FBgn0051739	2155	1901	1359	1277	772	1493	0.465136	0.175196	1
FBgn0284257	2844	3624	2281	1523	2329	1580	0.500902	0.175201	1
FBgn0031659	1244	1085	1280	979	1672	1774	-0.463173	0.175332	1
FBgn0031701	21	6	71	23	6	4	1.31015	0.175379	1
FBgn0030926	46	62	220	66	22	73	0.878356	0.175533	1
FBgn0031627	3	9	19	3	3	3	1.60429	0.175871	1
FBgn0003935	1	1	0	5	3	3	-2.63369	0.176048	1
FBgn0023180	929	829	466	694	739	1482	-0.513395	0.176117	1
FBgn0037633	458	526	456	306	338	291	0.439882	0.176181	1
FBgn0025574	2130	1928	1285	1754	2005	2670	-0.420967	0.176258	1
FBgn0010549	91	74	51	60	26	20	0.813232	0.176291	1
FBgn0030720	2528	3232	1961	1604	1934	1088	0.538691	0.176406	1
FBgn0033266	730	749	724	542	1058	1168	-0.487451	0.17642	1
FBgn0052036	6	8	22	6	1	4	1.54421	0.176475	1
FBgn0034437	1	20	3	1	3	0	2.36324	0.176555	1
FBgn0259166	1369	1405	1462	1033	1784	2564	-0.485663	0.176596	1
FBgn0263744	11	8	23	6	3	6	1.31529	0.176613	1
FBgn0038083	22	52	40	4	32	8	1.14749	0.176727	1
FBgn0013732	809	1089	765	571	552	659	0.421798	0.176732	1
FBgn0029594	1401	1387	1299	1495	1440	1757	-0.365562	0.176809	1
FBgn0038569	1496	1661	1548	975	2722	2474	-0.55704	0.176934	1
FBgn0028531	10	1	0	0	0	0	7.11838	0.177083	1
FBgn0038280	10	1	0	0	0	0	7.11838	0.177083	1
FBgn0035537	381	346	279	657	148	654	-0.668744	0.177108	1
FBgn0033279	7	1	1	0	0	0	6.83485	0.17712	1
FBgn0037464	7	1	1	0	0	0	6.83485	0.17712	1
FBgn0035033	1018	1136	825	707	1361	1739	-0.495418	0.177232	1
FBgn0085460	11	8	18	4	3	6	1.35645	0.177338	1
FBgn0024188	3888	3450	2740	3314	3351	5366	-0.400986	0.17736	1
FBgn0034381	49	51	82	137	47	85	-0.743306	0.177382	1
FBgn0032261	791	751	951	839	925	1207	-0.415505	0.177487	1
FBgn0001215	6425	6256	5091	4439	3374	4234	0.391272	0.177491	1
FBgn0035587	34	33	122	62	136	107	-0.890528	0.177534	1
RR48395_transposable_element	23	9	27	20	37	44	-0.955266	0.177588	1
FBgn0032000	1266	1084	1178	1256	1151	1727	-0.385944	0.17772	1
FBgn0052549	1532	1958	1391	959	1241	903	0.467245	0.177803	1
FBgn0031990	889	793	818	786	120	430	0.734471	0.178	1
[truncated: 22,256 more rows]

## Sheet: Table S3. DEGs_F1♂_VS_Paternal
Table S3. The DEGs identified from the comparison between the F1♂ group and the paternal group.
Gene_ID	F1♂_1	F1♂_2	F1♂_3	Paternal_1	Paternal_2	Paternal_3	log2FC	PValue	FDR
FBgn0028583	6877	25830	9000	27	3	15	9.8642	7.76142e-34	1.88246e-29
FBgn0053223	1	1	0	797	280	377	-9.64853	9.09687e-16	1.10318e-11
FBgn0262616	219	82	151	10	10	3	4.21459	5.01005e-13	3.58736e-09
FBgn0032040	16	11	16	133	190	150	-3.54276	5.91632e-13	3.58736e-09
FBgn0263331	70	179	58	0	0	0	11.8571	2.61393e-11	1.26796e-07
FBgn0267021	0	0	0	78	57	78	-11.4366	6.24209e-11	2.52326e-07
FBgn0058469	3	30	15	3192	78	2068	-6.73087	4.58826e-10	1.58976e-06
FBgn0262357	456	41	287	7	0	7	5.86916	7.4677e-10	2.26402e-06
FBgn0053346	1304	123	681	10	14	47	4.81055	1.8619e-09	5.01762e-06
FBgn0053301	1018	475	597	98	169	142	2.22062	2.83662e-09	6.87994e-06
FBgn0031533	505	284	322	77	93	53	2.20481	3.50502e-09	7.72825e-06
FBgn0000277	107	247	110	11	10	16	3.54876	7.03324e-09	1.42154e-05
FBgn0267055	2	2	1	68	32	81	-5.25735	8.47141e-09	1.58051e-05
FBgn0267179	13	16	12	541	126	106	-4.20664	1.47035e-08	2.54728e-05
FBgn0259853	42	40	69	1	3	1	4.805	1.98313e-08	3.02926e-05
FBgn0038820	110	136	88	409	2219	1418	-3.7961	1.99836e-08	3.02926e-05
FBgn0266329	43	84	55	5	1	3	4.35962	4.33796e-08	6.18899e-05
FBti0019021	31	84	29	3	2	2	4.26832	5.55065e-07	0.000747919
FBgn0050042	72	17	44	31	2413	1388	-5.058	6.27218e-07	0.00080066
FBgn0033327	270	88	159	15	5	29	3.37057	6.87206e-07	0.000833375
FBgn0033723	23	5	11	21	433	255	-4.40712	1.18453e-06	0.00136807
FBgn0028644	120	118	93	17	33	16	2.1753	2.0526e-06	0.00221867
FBgn0260447	1	0	1	41	17	69	-5.94315	2.10396e-06	0.00221867
FBgn0004429	27	504	98	9	12	13	4.05059	2.25728e-06	0.00228117
FBti0019780	42	20	26	1	0	0	6.59897	2.69582e-06	0.00261417
FBgn0085356	15	8	14	16	786	136	-4.89861	2.80236e-06	0.00261417
FBgn0267868	1	2	3	45	20	47	-4.16707	3.07164e-06	0.00275925
FBgn0032381	292	1281	447	28	110	7	3.55303	3.87004e-06	0.00335229
FBgn0062412	4234	1288	2698	446	420	765	2.26517	4.62456e-06	0.00386773
FBgn0004781	95	86	62	16	20	16	2.10057	5.30441e-06	0.00428844
FBgn0033203	25	4	23	16	587	387	-4.4025	8.95358e-06	0.00700516
FBgn0039386	123	76	76	19	9	23	2.38286	1.17871e-05	0.00893389
RR42071_transposable_element	37	16	32	0	2	0	5.13324	1.27909e-05	0.00939942
FBgn0039453	698	160	391	16	12	83	3.43227	1.31764e-05	0.00939942
FBgn0033027	245	153	155	32	70	21	1.99855	1.46218e-05	0.0101325
FBgn0013771	1030	658	700	232	265	309	1.4695	1.71889e-05	0.0115805
FBgn0265963	20	11	13	194	29	150	-3.06704	1.84446e-05	0.0120907
FBgn0035941	325	86	156	2	14	35	3.33515	1.90648e-05	0.0121683
FBgn0003980	6	536	121	8	14	13	4.07835	2.77828e-05	0.0172781
FBgn0035914	179	86	102	315	486	319	-1.74346	2.89218e-05	0.0173557
FBgn0034289	960	91	529	71	47	83	2.92864	2.93388e-05	0.0173557
FBti0020185	0	0	0	15	16	9	-9.05745	3.79471e-05	0.0214745
FBgn0266938	40	7	23	138	79	149	-2.42486	3.80722e-05	0.0214745
FBgn0030417	0	0	0	2	32	23	-9.67006	4.1472e-05	0.0228605
FBgn0034636	461	314	298	139	104	111	1.52477	4.39217e-05	0.0234058
FBgn0264379	3	2	0	50	18	18	-4.24758	4.43913e-05	0.0234058
FBgn0004854	44	19	25	95	96	265	-2.45972	5.06606e-05	0.026143
FBgn0051041	261	37	161	13	3	27	3.41273	5.25918e-05	0.0265742
FBgn0263506	0	0	1	44	8	17	-5.79907	5.43552e-05	0.0269047
FBgn0265922	28	9	10	142	147	28	-2.89534	6.47209e-05	0.0307824
FBgn0030331	569	372	416	107	210	73	1.65074	6.47275e-05	0.0307824
FBgn0039722	2	36	10	0	0	0	9.19258	7.59051e-05	0.0354039
FBgn0085422	33	51	39	7	2	8	2.85208	7.88732e-05	0.0355519
FBgn0033096	113	73	58	12	13	27	2.11862	7.9154e-05	0.0355519
FBgn0015376	167	96	121	21	55	17	1.87905	8.57261e-05	0.0378037
FBgn0037996	94	2	51	3	0	2	4.95074	9.18009e-05	0.0397596
FBgn0034291	233	16	110	15	9	16	3.11353	0.00010471	0.0445551
FBgn0034053	42	7	21	7	950	227	-4.34537	0.000118132	0.0493994
FBgn0267217	113	129	114	33	9	29	2.33115	0.000122959	0.0505468
FBgn0026386	29	11	27	0	0	3	4.46333	0.000132129	0.0534111
FBgn0031942	318	144	179	154	8725	638	-4.18884	0.000135009	0.0536804
FBgn0033408	8	8	6	58	28	41	-2.57283	0.000138934	0.0543499
FBgn0260869	14	16	5	69	38	115	-2.78066	0.000142297	0.0547822
FBti0020187	2	27	10	0	0	0	8.91349	0.000159757	0.0605427
FBgn0035193	41	31	43	2	12	6	2.35908	0.000211062	0.0787553
FBgn0036208	259	221	180	562	598	644	-1.55228	0.000216427	0.0795335
FBgn0264549	35	113	45	14	11	9	2.4119	0.000221079	0.0800307
FBgn0264829	29	19	28	81	89	81	-1.78871	0.00023312	0.0811936
FBgn0267193	35	12	39	68	127	263	-2.45549	0.000233652	0.0811936
FBgn0264994	44	128	63	5	1	19	3.19099	0.000234335	0.0811936
FBgn0031940	215	162	142	70	6191	880	-4.06917	0.000243486	0.0822926
FBgn0267197	67	89	45	18	18	5	2.16743	0.000244292	0.0822926
FBgn0040262	199	56	125	38	32	11	2.1619	0.000254152	0.0844412
FBgn0034296	2761	81	1358	56	186	192	3.13039	0.000282193	0.0924907
FBgn0039444	10	5	14	0	0	0	8.57363	0.000288806	0.0933961
FBgn0033728	72	44	55	22	2569	172	-4.29561	0.000303117	0.0967341
FBgn0041581	28	21	21	72	66	141	-2.06978	0.000311223	0.0980311
FBgn0038181	247	436	265	1153	2285	823	-2.3245	0.000316587	0.0984422
FBgn0012042	1	3	3	28	17	22	-3.24917	0.000322124	0.0988961
FBgn0043825	73410	39342	46546	20211	14277	4303	1.97266	0.000326736	0.0990583
FBgn0267198	51	93	62	19	18	15	1.90573	0.000349214	0.104566
FBgn0037174	183	101	117	19	65	26	1.67983	0.000364368	0.106847
FBgn0033541	392	244	274	80	125	23	1.85732	0.000365643	0.106847
FBgn0015035	664	438	423	225	236	159	1.19445	0.000371958	0.107398
FBgn0029898	129	133	93	264	1054	317	-2.41557	0.000400494	0.114277
FBgn0262007	892	133	487	16	160	45	2.54839	0.000408443	0.115191
FBgn0266247	73	98	57	319	251	222	-1.8853	0.000442345	0.123318
FBgn0051200	77	118	69	185	427	517	-2.23994	0.000498793	0.137474
FBgn0267004	27	32	10	76	99	115	-2.2404	0.000521137	0.142019
FBgn0038285	63	12	30	150	95	130	-1.89955	0.000537255	0.144784
FBgn0266355	0	1	0	10	13	14	-5.43614	0.000552473	0.147249
FBgn0053265	94	13	64	14	7	5	2.71501	0.000561671	0.148074
FBgn0052580	1112	581	680	322	367	157	1.37646	0.000580675	0.151437
FBgn0265160	23	8	8	0	0	1	5.18025	0.000593958	0.153254
FBgn0029851	8	3	1	52	16	21	-2.98834	0.000642499	0.162814
FBgn0030563	87	28	65	184	137	294	-1.81219	0.000644436	0.162814
FBgn0037801	160	126	96	309	927	250	-2.16457	0.000718611	0.179682
FBgn0005626	94	90	74	263	828	141	-2.4549	0.000740764	0.183332
FBgn0041711	15	16	12	35	100	51	-2.28623	0.000756636	0.185368
FBgn0005666	671	534	411	1213	1696	1114	-1.45129	0.000768547	0.186375
FBgn0046999	7	20	14	47	78	82	-2.43113	0.000776114	0.186375
FBgn0264383	59	56	37	320	74	281	-2.17326	0.000798442	0.189857
FBti0060072	10	10	4	0	0	0	8.16596	0.000819323	0.191608
FBgn0014454	14	14	17	4	785	28	-4.4456	0.000821607	0.191608
FBgn0052819	28	11	22	43	95	78	-1.93878	0.000835308	0.192948
FBti0059769	19	27	8	2	2	2	3.01855	0.000867296	0.198447
FBti0062300	4	2	4	21	16	26	-2.679	0.000952728	0.215958
FBgn0030914	14	15	4	29	67	63	-2.48405	0.00100075	0.223485
FBgn0038451	1064	787	801	465	325	235	1.31263	0.00100642	0.223485
FBgn0032387	585	61	317	68	91	26	2.26604	0.00101804	0.223485
FBgn0053926	1359	1519	1078	274	316	652	1.57421	0.0010228	0.223485
FBgn0052643	299	84	163	354	466	1139	-1.93671	0.00104263	0.224112
FBgn0085483	16	22	29	29	174	177	-2.61043	0.00104414	0.224112
FBgn0036422	4663	171	2415	220	576	284	2.59376	0.00106207	0.224683
FBgn0039051	1234	257	642	108	51	252	2.32852	0.00106533	0.224683
FBgn0020765	1	1	0	0	95	7	-6.09973	0.00110907	0.229549
FBgn0259211	55	38	38	83	269	110	-2.00116	0.00111388	0.229549
FBgn0264352	37	25	28	9	3	7	2.23626	0.0011168	0.229549
FBgn0032266	18	24	25	20	359	112	-3.07824	0.00122245	0.249155
FBgn0040972	5	30	12	76	69	161	-2.78923	0.00124621	0.25188
FBgn0046323	83	38	60	261	102	211	-1.67437	0.00133685	0.26625
FBgn0038398	45	60	36	116	160	181	-1.81952	0.00133926	0.26625
FBgn0267691	74	32	43	4	20	1	2.33372	0.001374	0.269932
FBgn0030164	65	44	53	102	180	151	-1.53302	0.00138004	0.269932
FBgn0034151	250	148	169	68	91	25	1.49979	0.00140666	0.272937
FBgn0043575	3022	273	1675	249	134	482	2.48632	0.00144726	0.278586
FBgn0033540	1016	645	732	256	471	147	1.30778	0.00148791	0.284156
FBgn0030311	24	10	8	0	0	2	4.28115	0.00150326	0.284844
FBgn0031296	522	269	361	955	699	1303	-1.41815	0.0015164	0.285106
FBgn0039454	48	27	35	3	15	8	1.89976	0.00153743	0.286838
FBgn0003162	223	191	160	376	669	419	-1.49244	0.0015654	0.289826
FBgn0052283	6	0	1	14	7	54	-3.54999	0.00161307	0.296389
FBgn0261856	161	2	16	1	7	4	3.59989	0.00168516	0.307306
FBgn0262123	811	390	553	2078	862	2136	-1.5559	0.00178195	0.322533
FBgn0029795	170	37	82	19	21	35	1.84771	0.00183712	0.330055
FBgn0262538	70	76	42	98	188	581	-2.33426	0.00191404	0.341346
FBgn0051901	776	40	406	76	102	35	2.40846	0.00193183	0.342005
FBgn0038851	15	5	11	25	61	35	-2.09725	0.00197934	0.347357
FBgn0037448	321	415	306	139	178	103	1.19938	0.00199071	0.347357
FBgn0036381	3191	1585	1930	954	738	1103	1.18914	0.00204083	0.35356
FBgn0259821	212	186	135	61	96	29	1.36373	0.00216949	0.370379
FBgn0033970	30	49	29	56	160	270	-2.30625	0.00217719	0.370379
FBgn0036363	5	79	27	5	0	6	3.34728	0.00218373	0.370379
FBgn0040096	39	23	29	31	138	229	-2.25838	0.00223709	0.376795
FBgn0032144	12108	1441	6662	173	111	1967	3.11586	0.00228023	0.381412
FBgn0051199	85	76	63	106	281	351	-1.86136	0.00229995	0.382075
FBgn0265747	19	21	15	87	33	91	-1.97384	0.00235199	0.388063
FBgn0037217	65	23	24	77	145	90	-1.65553	0.00240012	0.392968
FBgn0265584	132	72	77	24	10	41	1.85781	0.00241945	0.392968
FBgn0266881	24	44	29	8	6	10	1.95345	0.00243033	0.392968
FBgn0052282	105	197	101	135	791	1197	-2.56126	0.00248027	0.398387
FBgn0265992	17	7	10	45	27	46	-1.84937	0.00253484	0.404474
FBgn0038819	110	28	60	23	1820	86	-3.57902	0.00279677	0.443352
FBgn0267940	9	9	2	0	0	0	7.87243	0.00287333	0.445308
FBgn0250819	202	120	137	292	333	358	-1.195	0.00288011	0.445308
FBgn0041156	135	6	78	14	14	7	2.57263	0.00289035	0.445308
FBgn0266168	55	16	49	11	9	11	1.92554	0.0029	0.445308
FBgn0031910	2219	524	1360	461	63	326	2.30657	0.00290091	0.445308
FBgn0028424	615	600	447	243	244	265	1.04539	0.00293323	0.447438
FBgn0000351	93	115	70	37	32	34	1.33755	0.00296841	0.449974
FBgn0038415	133	1	63	8	4	8	3.26446	0.00303463	0.457155
FBgn0039656	28	25	21	45	130	68	-1.8872	0.00306661	0.459121
FBgn0034202	135	57	69	217	171	214	-1.29187	0.00308706	0.459347
FBgn0259710	52	9	19	138	46	97	-1.85511	0.00317006	0.468821
FBgn0032075	14103	7981	9035	4625	6296	4972	0.853215	0.00328977	0.479382
FBgn0035583	837	207	487	77	282	79	1.61586	0.0032941	0.479382
FBgn0031097	7	3	12	6	132	34	-3.11252	0.00330391	0.479382
FBti0062484	251	157	176	504	318	637	-1.37442	0.00332053	0.479382
FBgn0035620	1617	30	853	87	50	190	2.89572	0.00344541	0.493471
FBgn0085331	55	15	20	70	72	117	-1.6467	0.00345881	0.493471
FBgn0030163	45	14	16	45	99	78	-1.74705	0.00354346	0.499735
FBgn0265420	30	14	14	68	32	92	-1.79241	0.00354393	0.499735
FBgn0040211	172	193	133	288	1048	369	-1.97648	0.0035691	0.499871
FBgn0036881	53	13	20	24	420	62	-2.85091	0.00358611	0.499871
FBgn0266227	19	6	15	25	99	37	-2.16965	0.00367648	0.509539
FBgn0058064	376	212	228	753	403	940	-1.41487	0.0037136	0.511759
FBgn0053196	211	80	77	170	1074	223	-2.26376	0.00374487	0.513154
FBgn0039777	9969	1164	5482	1123	221	1679	2.45826	0.00389287	0.530436
FBgn0028952	236	93	119	294	320	348	-1.21155	0.00392486	0.531807
FBgn0053498	13	4	1	0	165	55	-3.97602	0.00395334	0.532691
FBgn0036766	2689	1516	1739	510	202	988	1.76652	0.00402043	0.538031
FBgn0026268	58	44	38	78	122	210	-1.66635	0.00403734	0.538031
FBgn0261835	1780	574	1006	3119	1719	3675	-1.38934	0.00407645	0.540066
FBgn0010359	78	0	30	5	1	1	3.97119	0.00413958	0.540066
FBgn0038414	308	21	152	11	12	53	2.58833	0.00414087	0.540066
FBgn0262111	3	1	3	5	28	19	-3.02207	0.00414591	0.540066
FBgn0033980	1174	641	819	326	378	500	1.03994	0.00420031	0.540066
FBti0215295	5	5	12	39	13	63	-2.30801	0.00420263	0.540066
FBgn0085396	92	74	81	158	179	331	-1.51027	0.00420848	0.540066
FBgn0030562	8	6	7	13	50	29	-2.29202	0.00428139	0.546531
FBgn0037288	140	301	167	404	1839	472	-2.37281	0.00435339	0.547567
FBgn0266258	72	96	77	30	37	30	1.24133	0.00435443	0.547567
FBgn0264373	499	1457	558	352	77	221	1.93485	0.00435723	0.547567
FBgn0034266	9	9	14	117	18	30	-2.2578	0.00440022	0.550118
FBgn0036996	11963	567	6329	298	1457	1543	2.36682	0.00444547	0.551416
FBgn0033603	97	26	37	34	742	121	-2.78246	0.00445607	0.551416
FBgn0043534	41	67	36	107	145	217	-1.82207	0.00454641	0.559739
FBgn0267732	35	86	36	282	93	282	-2.10777	0.00463402	0.567195
FBgn0085395	8	3	3	9	35	25	-2.5099	0.00465374	0.567195
FBti0062008	26	16	8	46	50	51	-1.71135	0.00468261	0.56786
FBgn0053519	271	184	180	326	1374	379	-1.92022	0.00475039	0.573214
FBgn0038849	29	20	18	27	81	137	-2.01148	0.00478558	0.574601
FBgn0002926	34	62	21	9	15	9	1.64705	0.00498135	0.59516
FBgn0035781	8168	1426	4609	914	1440	1990	1.60684	0.00510595	0.607058
FBgn0033593	11	6	5	9	31	67	-2.43646	0.00517429	0.611796
FBgn0034565	34	7	11	63	51	42	-1.70035	0.00519626	0.611796
FBti0060751	21	7	15	31	54	44	-1.69228	0.00529128	0.619974
FBgn0085205	892	66	456	61	194	60	1.98678	0.00535761	0.624464
FBgn0034328	25	19	16	6	203	145	-2.77947	0.00538923	0.624464
FBgn0266891	718	628	516	364	152	208	1.33246	0.00540684	0.624464
FBgn0030929	798	159	452	188	64	144	1.82334	0.0054535	0.626869
FBgn0026755	472	108	318	111	135	51	1.50533	0.00559099	0.639641
RR48309_transposable_element	22	38	22	8	7	8	1.74717	0.00564829	0.643162
FBgn0011284	42268	32847	28849	15595	23570	13262	0.854376	0.00577468	0.654482
FBgn0030764	491	158	257	721	462	1075	-1.38228	0.00585529	0.660531
FBgn0052641	57	49	47	165	83	161	-1.45315	0.00590529	0.663088
FBgn0036009	8	9	9	23	36	31	-1.8884	0.00623125	0.695608
FBgn0086265	2	78	29	7	4	6	2.62914	0.00626687	0.695608
FBgn0042201	49	194	93	199	933	460	-2.43728	0.00630394	0.695608
FBgn0015010	1310	3434	1514	41	27	831	2.71911	0.00632161	0.695608
FBgn0030985	132	327	168	891	404	968	-1.8946	0.00634056	0.695608
FBgn0038246	2	1	2	16	7	13	-2.83418	0.00636699	0.695608
FBti0215157	6	10	5	0	0	1	4.30824	0.00644958	0.701471
FBgn0031632	32	58	37	339	63	123	-2.01509	0.00650898	0.702188
FBgn0030509	853	267	460	71	166	269	1.51516	0.00651407	0.702188
FBgn0034136	14	8	8	20	81	21	-2.24057	0.00660046	0.705861
FBgn0062978	407	191	281	502	591	716	-1.12952	0.00661979	0.705861
FBgn0035280	22	38	35	98	87	98	-1.61981	0.00666338	0.705861
FBgn0052483	994	223	545	68	15	242	2.40644	0.00666456	0.705861
FBgn0051233	8350	206	4251	233	1386	558	2.36039	0.00671911	0.708545
FBgn0043576	282	141	145	37	0	50	2.70845	0.00677501	0.711347
FBgn0039085	671	130	382	93	212	88	1.43847	0.00697176	0.72885
FBgn0034276	39	30	29	48	504	26	-2.82637	0.00703648	0.731138
FBgn0036320	202	192	195	81	43	104	1.34002	0.00706362	0.731138
FBgn0034703	423	167	235	141	126	108	1.04924	0.00708409	0.731138
FBgn0265417	31	24	24	91	35	122	-1.67692	0.00719366	0.738214
FBgn0085362	2	198	44	0	2	6	4.76184	0.00721352	0.738214
FBgn0264429	68	44	32	112	96	125	-1.31848	0.00728695	0.742595
FBgn0038238	196	325	212	61	68	139	1.36468	0.00733061	0.743084
FBgn0031801	4477	2240	2907	1490	2150	1111	0.896424	0.00735302	0.743084
FBgn0031976	16	2	7	1	0	0	4.77325	0.00738818	0.743539
FBgn0040723	874	104	538	105	212	131	1.63695	0.00758143	0.750276
FBgn0031906	97	47	54	25	23	31	1.23344	0.00763303	0.750276
FBgn0267557	44	43	26	12	3	15	1.87316	0.00767804	0.750276
FBgn0036659	98	65	57	84	256	262	-1.61651	0.00774078	0.750276
FBgn0034693	143	81	91	110	1136	151	-2.40615	0.00774771	0.750276
FBgn0264985	102	53	75	140	159	193	-1.17993	0.00778924	0.750276
FBgn0266381	70	23	28	89	86	108	-1.34145	0.00780862	0.750276
FBgn0052279	29	40	24	1	12	10	1.81273	0.00786144	0.750276
FBgn0265912	0	0	1	9	5	7	-4.15827	0.00787002	0.750276
FBgn0032368	42	25	26	78	59	86	-1.33674	0.00790089	0.750276
FBgn0263235	1115	557	811	140	68	459	1.85873	0.00791684	0.750276
FBgn0030398	2	0	0	14	11	4	-4.07637	0.0079203	0.750276
FBgn0028900	214	51	139	415	298	266	-1.32306	0.00792972	0.750276
FBgn0035608	1263	326	760	1821	1538	1867	-1.22009	0.00793434	0.750276
FBti0020214	3	2	4	15	6	32	-2.53345	0.00797174	0.750276
FBgn0023550	244	152	201	201	2093	309	-2.35854	0.00797751	0.750276
FBgn0037238	87	26	44	61	505	80	-2.29381	0.007981	0.750276
FBgn0035779	5754	1067	3353	473	21	1057	2.71762	0.00808833	0.755349
FBgn0264695	3563	3063	2477	3788	21438	5663	-1.98982	0.00812104	0.755349
FBgn0010388	12	2	3	69	15	8	-2.45476	0.0081284	0.755349
FBgn0267261	145	131	109	67	28	54	1.33773	0.008195	0.758632
FBgn0264447	11	3	4	20	18	28	-1.98869	0.00828691	0.760432
FBgn0031089	196	239	178	288	913	545	-1.67839	0.0082929	0.760432
FBgn0038186	533	300	345	1041	529	1164	-1.25884	0.00830851	0.760432
FBgn0051202	28	23	27	9	11	5	1.55214	0.0085165	0.776538
FBgn0051321	27	28	31	32	166	101	-1.95463	0.00857396	0.77885
FBgn0030327	6019	8560	5244	3399	2633	2971	1.05827	0.00863839	0.781775
FBgn0030641	318	579	319	202	60	149	1.54662	0.00868823	0.783362
FBgn0039485	46	42	23	23	201	232	-2.24422	0.00879371	0.789936
FBgn0036809	297	110	179	393	352	466	-1.12415	0.0088449	0.791602
FBgn0039758	216	86	114	238	340	257	-1.13374	0.00893898	0.796609
FBgn0032281	10	23	14	27	197	29	-2.66373	0.00901386	0.796609
FBgn0031998	5555	3374	3681	2540	2276	1269	0.965187	0.00905602	0.796609
FBti0215115	10	5	10	1	1	0	3.58596	0.0090563	0.796609
FBgn0051525	863	434	608	1621	882	1748	-1.19477	0.00906507	0.796609
FBti0102108	10	14	5	2	0	1	3.29129	0.00917477	0.803339
FBgn0050044	113	48	55	162	131	162	-1.16717	0.00931294	0.812504
FBgn0030551	14	197	47	3	1	32	2.74643	0.00944209	0.820818
FBgn0030723	234	76	156	40	96	18	1.43545	0.00954552	0.826846
FBgn0003357	20308	2380	12168	2898	673	4232	2.16387	0.00966106	0.831603
FBgn0261930	243	10	129	13	50	12	2.15931	0.009669	0.831603
FBgn0028481	46	10	28	102	64	58	-1.455	0.0100066	0.855992
FBgn0053178	0	0	0	5	2	8	-7.57857	0.0100232	0.855992
FBgn0019828	8029	3787	5889	12007	9718	13222	-1.03838	0.0100649	0.856542
FBgn0023495	107	12	43	15	15	12	1.83859	0.010152	0.858767
FBgn0035619	1846	43	959	35	35	313	2.83725	0.0101661	0.858767
FBgn0030544	3	2	1	8	10	18	-2.73746	0.0101973	0.858767
FBgn0267366	3982	1238	2190	5466	4259	5411	-1.10287	0.0104192	0.87121
FBgn0032538	2	11	1	22	128	2	-3.78213	0.0104257	0.87121
FBgn0260967	402	233	299	1040	340	1030	-1.37538	0.0104528	0.87121
FBgn0264338	722	1461	765	402	201	490	1.37771	0.0105083	0.872834
FBgn0267213	249	384	252	158	64	121	1.34093	0.0105708	0.875034
FBgn0004512	6134	4065	4019	2293	3080	2589	0.719411	0.0106741	0.878526
FBgn0039645	211	20	109	20	38	34	1.76107	0.0106855	0.878526
FBgn0052652	8039	3059	4965	9215	9808	12790	-1.07231	0.0107373	0.879807
FBgn0033978	3702	2946	2654	6529	6162	5214	-1.03459	0.0109485	0.894093
FBgn0265741	114	146	95	69	37	39	1.24111	0.0110664	0.8996
FBgn0039452	4226	3141	2923	6661	7872	5195	-1.04913	0.0110901	0.8996
FBgn0010409	33545	28786	23813	15677	18324	13185	0.757283	0.0111843	0.900975
FBgn0021776	276	17	152	15	54	35	1.94133	0.0112147	0.900975
FBgn0260964	54	66	39	80	354	104	-1.98286	0.0113002	0.900975
FBgn0039805	22	7	15	11	220	19	-2.76401	0.011301	0.900975
FBgn0085456	20	11	15	4	5	0	2.2396	0.0113322	0.900975
FBgn0005391	18	928	206	13	93	106	2.23523	0.0113624	0.900975
FBgn0041103	255	131	154	397	251	569	-1.23407	0.011398	0.900975
FBgn0263240	1259	905	870	442	695	519	0.746133	0.0114043	0.900975
FBgn0005390	6	85	23	6	8	11	2.05412	0.0115148	0.906755
FBgn0036264	19	5	13	15	102	30	-2.18996	0.01161	0.910489
FBgn0052640	395	373	344	191	159	207	0.930259	0.0116373	0.910489
FBgn0050466	620	252	377	803	694	948	-1.04474	0.0119646	0.933082
FBgn0035495	383	125	240	66	43	142	1.52526	0.0120161	0.93319
FBgn0025827	48	76	42	71	155	354	-1.9307	0.0120429	0.93319
FBti0215265	10	7	6	0	1	1	3.31703	0.0121234	0.936438
FBgn0035422	20314	15727	14331	9134	10753	4256	0.946594	0.0122421	0.938861
FBgn0010220	606	516	426	278	335	193	0.825057	0.0122581	0.938861
FBgn0050339	942	442	632	358	297	361	0.920712	0.0122709	0.938861
FBti0061706	15	8	6	26	26	32	-1.66172	0.0124422	0.948972
FBgn0035931	0	325	60	0	0	0	12.1743	0.0125025	0.950579
FBgn0051205	39	79	54	252	91	204	-1.67651	0.0126561	0.955777
FBti0061022	18	9	10	34	26	41	-1.52905	0.0127605	0.955777
FBgn0051207	58	91	42	110	168	300	-1.73157	0.0127622	0.955777
FBgn0000427	40	515	134	21	36	104	1.96435	0.0128539	0.955777
FBgn0262944	21	1	18	80	28	45	-1.88532	0.0128693	0.955777
FBgn0050163	11	8	7	4	54	65	-2.42394	0.0128724	0.955777
FBgn0263620	231	148	135	101	83	71	0.921471	0.0128954	0.955777
FBgn0010407	11	2	5	24	14	26	-1.89214	0.0128971	0.955777
FBgn0031623	444	181	239	702	350	957	-1.27056	0.0129343	0.955777
FBgn0051809	145	121	51	34	19	55	1.44409	0.0130014	0.955777
FBgn0085792	40	19	32	7	14	11	1.39395	0.0130043	0.955777
FBgn0261989	2039	1699	1437	2460	3292	7405	-1.44739	0.0130457	0.955921
FBgn0051958	40	21	13	122	24	88	-1.7049	0.0130954	0.956673
FBgn0036997	28	13	24	39	144	32	-1.89691	0.0132153	0.960935
FBgn0035154	3251	524	1699	68	34	791	2.5601	0.013233	0.960935
FBgn0030596	3	17	11	0	0	3	3.33864	0.0134269	0.972111
FBgn0030577	136	31	75	182	127	282	-1.34718	0.0134726	0.972513
FBgn0035167	60	20	24	76	85	68	-1.26922	0.0135704	0.976666
FBgn0262686	33	205	43	39	14	23	1.81747	0.0136867	0.98212
FBgn0263744	24	10	16	52	27	55	-1.45629	0.0137667	0.984948
FBgn0263661	43	44	31	88	69	148	-1.45158	0.0138316	0.986682
FBgn0032803	3	1	1	8	11	11	-2.74017	0.0138772	0.987034
FBgn0051272	1533	766	1022	560	765	466	0.777767	0.0140316	0.992565
FBti0018906	54	4	41	5	10	7	2.0769	0.0141022	0.992565
FBgn0040252	916	177	524	160	270	198	1.24477	0.014146	0.992565
FBgn0031446	11	5	9	30	22	23	-1.62403	0.0141893	0.992565
FBgn0046697	115	80	106	329	108	357	-1.39469	0.0141945	0.992565
FBgn0000045	968	2029	907	2114	6174	3896	-1.82796	0.0142074	0.992565
FBgn0003979	3	1204	287	8	7	62	4.17565	0.0142415	0.992565
FBgn0038083	147	45	101	37	54	32	1.14862	0.0145562	1
FBgn0032285	2215	1755	1504	3564	12822	1657	-1.93832	0.0145704	1
FBgn0033782	883	223	575	143	361	167	1.17872	0.0147093	1
FBgn0040817	39	30	20	63	59	89	-1.35732	0.0147411	1
FBgn0017448	1913	821	1114	556	904	347	0.949139	0.0147941	1
FBgn0022986	983	955	816	557	524	243	0.969097	0.0148414	1
FBgn0011286	334	201	171	309	1142	382	-1.59301	0.0148951	1
FBgn0288232	2455	879	1433	835	608	792	1.02788	0.0149975	1
FBgn0026175	204	91	129	310	179	501	-1.27282	0.0151671	1
FBgn0265864	47	24	25	2	18	8	1.54699	0.0151877	1
FBgn0036094	41	18	33	71	68	64	-1.20207	0.0152686	1
FBti0019606	0	0	0	8	11	0	-8.02151	0.0154865	1
FBgn0051644	1959	915	1233	3565	1641	3735	-1.15774	0.0154867	1
FBgn0034489	167	136	96	426	147	452	-1.40643	0.0155607	1
FBgn0265851	57	26	30	103	184	35	-1.67848	0.0155941	1
FBgn0267647	28	61	24	17	6	12	1.64311	0.015636	1
FBgn0016675	544	693	404	536	2338	1977	-1.75047	0.0159654	1
FBgn0053664	2011	2258	1356	977	680	1024	0.985354	0.0160028	1
FBgn0037697	64	61	56	83	203	147	-1.40096	0.0160114	1
FBgn0264395	50	19	41	93	109	55	-1.30015	0.0160707	1
FBgn0038225	2823	1015	1766	3735	2661	5326	-1.12149	0.0165644	1
FBgn0029681	12	15	15	18	163	19	-2.47498	0.016565	1
FBgn0031074	65	27	33	83	57	179	-1.42861	0.0166025	1
FBgn0035491	2776	1988	2198	5694	2812	7301	-1.216	0.0166559	1
FBgn0004106	268	101	165	397	251	467	-1.11387	0.0167675	1
FBgn0265138	10	3	5	31	9	25	-1.87135	0.0167878	1
FBgn0263329	126	55	68	207	109	229	-1.18584	0.0168381	1
FBgn0050325	185	70	117	272	182	323	-1.11552	0.0168557	1
FBgn0030223	1603	1088	979	721	798	440	0.790992	0.0168722	1
FBgn0027790	40	25	38	28	294	68	-2.13007	0.0168907	1
FBgn0030763	14	11	8	14	112	17	-2.38168	0.016894	1
FBgn0052496	2	4	6	0	0	0	7.31117	0.0169643	1
FBgn0030538	126	61	72	219	116	220	-1.15237	0.0170631	1
FBgn0039241	1234	1018	890	1682	7822	1024	-1.97242	0.0171436	1
FBgn0034264	30	9	15	38	33	70	-1.46964	0.0171838	1
FBgn0032049	21662	705	11881	1308	63	3425	2.83975	0.017363	1
FBgn0039495	6	13	12	10	85	42	-2.30906	0.0174153	1
FBgn0085261	300	87	160	83	64	87	1.15197	0.0177058	1
FBgn0033215	436	648	341	284	66	166	1.4531	0.0177637	1
FBgn0030566	150	26	83	239	192	165	-1.26855	0.0179723	1
FBgn0004649	31	369	98	7	10	84	2.19127	0.01798	1
FBgn0053296	24	8	17	3	150	83	-2.4701	0.0183141	1
FBgn0032685	41	15	17	37	211	23	-2.15812	0.0183655	1
FBgn0030583	769	745	530	439	212	299	1.0561	0.0183656	1
FBgn0040104	92	189	99	20	3	69	2.00559	0.0183686	1
FBgn0053868	99	53	74	183	105	197	-1.13783	0.0183762	1
FBgn0263078	243	71	134	306	247	355	-1.09226	0.0183774	1
FBgn0038845	3697	1432	2218	284	655	1559	1.44645	0.0184994	1
FBgn0267489	51	22	43	71	91	85	-1.16591	0.0185036	1
FBgn0032225	5	0	2	12	18	7	-2.54329	0.0185287	1
FBgn0052205	92	101	99	326	96	407	-1.50327	0.0185536	1
FBgn0036767	710	229	394	122	116	278	1.28861	0.0185599	1
FBgn0266589	399	585	308	194	103	243	1.19086	0.018663	1
FBgn0052457	2711	2677	2045	4950	4207	6131	-1.12312	0.0187027	1
FBgn0039470	654	12	368	12	138	41	2.22268	0.0187445	1
FBgn0038959	11	9	9	10	93	20	-2.31707	0.0187449	1
FBgn0052751	29	3	14	0	4	3	2.50644	0.0188248	1
FBti0061805	0	0	0	8	3	2	-7.34414	0.0188307	1
FBgn0034624	1	0	2	0	22	16	-3.72247	0.0188433	1
FBgn0030245	8266	4765	5459	2156	5046	1845	0.86643	0.0189234	1
FBgn0034612	282	7	128	14	55	19	2.04908	0.0189638	1
FBgn0033061	43	27	27	66	57	90	-1.21846	0.0192347	1
FBgn0262869	14	14	8	26	39	33	-1.59399	0.0193046	1
FBgn0262969	33	39	44	133	58	112	-1.3777	0.0193673	1
FBgn0263667	1128	1078	811	561	602	523	0.733803	0.0194995	1
FBgn0262599	14	9	5	17	35	30	-1.73892	0.0195245	1
FBgn0033815	143	90	117	216	198	261	-1.01173	0.019706	1
FBgn0265256	1	2	2	6	12	12	-2.66745	0.0197384	1
FBgn0263709	175	125	88	566	203	197	-1.35315	0.019793	1
FBgn0037229	155	86	94	255	191	189	-0.997346	0.0198114	1
FBgn0032095	58	35	31	24	7	12	1.50823	0.0201391	1
FBgn0037460	3605	2147	2562	7925	2857	8170	-1.207	0.0201922	1
FBgn0266839	103	272	112	96	16	42	1.66815	0.0202063	1
FBgn0039483	58	139	61	146	342	294	-1.76357	0.0202197	1
FBgn0264885	28	6	16	40	38	46	-1.38683	0.0202306	1
FBgn0052601	100	50	58	139	98	212	-1.18121	0.0202489	1
FBgn0283439	158	54	98	241	168	208	-1.04808	0.0205996	1
FBgn0037294	3	0	1	5	18	6	-3.07604	0.0206169	1
FBgn0037090	1233	674	814	479	545	541	0.70085	0.0207563	1
FBgn0267969	334	947	342	326	86	157	1.4875	0.020983	1
FBgn0259140	55	4	16	13	319	34	-2.60372	0.021014	1
FBgn0051148	3075	500	1725	371	1109	447	1.29225	0.0212645	1
FBgn0040571	48	38	17	11	12	15	1.28858	0.0213392	1
FBgn0039784	217	182	147	92	127	47	0.902407	0.0214786	1
FBgn0033490	543	397	399	718	763	1068	-1.01697	0.0216331	1
FBgn0031255	20	6	11	32	24	40	-1.44408	0.0216477	1
FBgn0266096	105	260	128	76	38	81	1.28636	0.0216578	1
FBgn0266261	2	5	4	0	0	0	7.12984	0.0219644	1
FBgn0262606	93	78	61	209	77	322	-1.43455	0.022047	1
FBgn0261596	24155	20801	17135	13533	12575	8060	0.767626	0.0223628	1
FBgn0036969	22660	12848	14738	33458	34196	21861	-0.92904	0.0224353	1
FBgn0267156	2	6	3	0	0	0	7.09163	0.0224587	1
FBgn0033958	5	0	4	10	24	9	-2.36249	0.0226069	1
FBgn0003527	395	163	249	467	449	550	-0.941755	0.0226185	1
FBgn0262690	248	149	156	439	235	450	-1.07433	0.0227763	1
FBgn0052506	168	57	80	23	72	29	1.10231	0.0227801	1
FBgn0040801	27	3	13	58	30	33	-1.5325	0.0228278	1
FBgn0036496	1268	629	860	1738	1214	2593	-1.0641	0.023169	1
FBti0215291	1	0	1	5	5	10	-3.32163	0.0232531	1
FBgn0267779	4	3	4	16	17	9	-2.00202	0.0238053	1
FBgn0039728	6	2	6	4	95	2	-3.08545	0.0238758	1
FBgn0287828	69	23	43	77	150	70	-1.27678	0.0239167	1
FBgn0034156	199	41	117	261	264	221	-1.14392	0.0239869	1
FBgn0033439	42	26	13	49	52	97	-1.43645	0.0240245	1
FBgn0032535	13	4	7	7	58	24	-2.11008	0.0240301	1
FBgn0264722	123	96	72	32	39	63	1.00283	0.0240579	1
FBgn0035813	1	0	3	0	41	8	-3.70253	0.0240624	1
FBgn0036992	270	422	265	486	2225	429	-1.93494	0.0241166	1
FBgn0020506	988	96	599	31	11	266	2.4189	0.0242205	1
FBgn0263084	60	33	27	140	32	151	-1.46645	0.0242849	1
FBti0062576	2	2	1	9	10	8	-2.57238	0.024314	1
FBgn0265842	300	426	253	1192	447	838	-1.37182	0.0244022	1
FBgn0266824	38	22	34	56	83	60	-1.17432	0.0244554	1
FBgn0033902	5668	5784	4548	2226	4071	2607	0.705701	0.0244855	1
FBgn0037463	2698	893	1906	3294	3282	3709	-0.97137	0.0244916	1
FBgn0267917	6	17	11	3	2	3	2.04574	0.0246942	1
FBgn0036391	94	47	61	119	121	138	-0.991169	0.0248746	1
FBgn0003655	20	67	28	2	14	18	1.58209	0.0249982	1
FBgn0266064	2680	3046	1977	4145	9253	4205	-1.36385	0.0250256	1
FBgn0039585	39	11	25	73	56	42	-1.24508	0.0251014	1
FBgn0264987	90	106	63	319	81	314	-1.49106	0.0252666	1
FBti0061454	83	122	74	38	11	52	1.43579	0.0253357	1
FBgn0030339	2170	1919	1575	1140	1162	1014	0.674226	0.0254466	1
FBgn0038353	10615	2236	6097	2169	1581	3549	1.3198	0.0254962	1
FBgn0038466	1344	131	697	114	370	220	1.46233	0.0255148	1
FBgn0267418	3	2	3	24	3	13	-2.25338	0.025516	1
FBgn0037402	424	139	243	483	499	480	-0.950477	0.0255922	1
FBgn0052521	1008	696	661	967	4305	1033	-1.63143	0.0256056	1
FBgn0036359	21	32	10	28	93	75	-1.85477	0.0256868	1
FBgn0267520	6	5	45	5	4	3	2.356	0.025767	1
FBgn0030483	85	75	75	171	95	304	-1.31754	0.0258852	1
FBgn0038201	44	26	20	36	136	59	-1.57918	0.0259327	1
FBgn0053673	116	46	89	188	123	198	-1.05364	0.0260118	1
FBgn0051802	1732	764	1042	2357	1593	2602	-0.95079	0.0261938	1
FBgn0013710	45	29	30	3	4	22	1.75923	0.0262429	1
FBgn0262539	53	106	57	131	153	325	-1.59429	0.0262833	1
FBgn0039099	1866	2574	1530	4474	2688	7969	-1.41041	0.0263957	1
FBgn0034139	234	228	150	104	44	117	1.15426	0.0264882	1
FBgn0013683	76	324	253	2196	106	723	-2.09507	0.0265823	1
FBti0061704	1	1	0	6	6	7	-3.46868	0.026668	1
FBgn0026319	118	51	68	33	46	38	0.898898	0.0266849	1
FBgn0266951	47	27	21	151	138	15	-1.8022	0.0267004	1
FBgn0036262	6102	5523	4370	6778	19083	9415	-1.31775	0.026931	1
FBgn0032734	65	19	40	6	10	24	1.54051	0.0270116	1
FBti0020448	0	3	6	9	19	21	-2.41762	0.0270284	1
FBgn0288810	18	20	9	101	19	34	-1.72463	0.027215	1
FBgn0036415	6455	3287	3998	10645	5448	10645	-1.00533	0.0272479	1
FBgn0267935	12	0	2	27	17	12	-2.12923	0.0272662	1
FBgn0265964	7	12	9	64	6	42	-1.95075	0.0272693	1
FBgn0010265	23016	16096	15858	9811	14144	5498	0.76988	0.0272709	1
FBgn0040778	304	95	183	442	228	569	-1.12865	0.0274274	1
FBgn0032433	1172	60	588	55	338	75	1.7407	0.0274847	1
FBgn0030258	0	9	4	0	0	0	7.35138	0.0276671	1
FBgn0039064	44	7	24	44	77	58	-1.37854	0.0278323	1
FBgn0267736	4	4	6	0	0	1	3.80313	0.0281359	1
FBgn0266829	13	14	3	11	25	80	-2.13898	0.0281892	1
FBgn0050049	169	24	93	4	60	10	1.70205	0.028225	1
FBgn0265941	3	2	5	17	8	15	-1.94882	0.0282465	1
FBgn0015288	14371	7440	9933	2647	9145	1825	1.0277	0.0282677	1
FBgn0032473	167	89	126	257	315	160	-1.03531	0.028409	1
FBgn0031518	225	12	133	13	63	22	1.73593	0.0284424	1
FBgn0085784	1	0	0	13	2	2	-4.17715	0.0285786	1
FBgn0043578	193	303	163	472	506	515	-1.29129	0.0286515	1
FBgn0086916	202	66	116	223	315	189	-1.04041	0.0286734	1
FBgn0037857	1389	574	870	1492	1547	1940	-0.899367	0.0287172	1
FBti0020138	2	8	1	0	0	0	7.01203	0.0288071	1
FBgn0266225	118	75	80	209	116	230	-1.07228	0.0290301	1
FBgn0267950	21	34	19	9	3	12	1.58634	0.0291282	1
FBgn0043470	4459	1167	2559	330	745	1760	1.4237	0.0292603	1
FBgn0038866	28	2	5	31	32	37	-1.67934	0.0292802	1
FBgn0262898	119	44	55	139	92	235	-1.17642	0.0294529	1
FBgn0039370	330	95	191	446	331	390	-0.984666	0.0294995	1
FBgn0046258	339	231	234	147	143	168	0.724252	0.029564	1
FBgn0034473	12	8	8	24	20	29	-1.46082	0.0296441	1
FBgn0040959	1585	191	823	119	11	398	2.27933	0.0296733	1
FBgn0053532	417	66	208	58	118	93	1.2215	0.0299817	1
FBgn0035815	106	13	56	60	247	161	-1.58878	0.0300039	1
FBgn0050383	47	21	33	61	49	120	-1.2447	0.0300706	1
FBgn0011824	893	660	634	343	602	230	0.751104	0.0300749	1
FBgn0011818	467	214	305	479	566	712	-0.926026	0.0301398	1
FBgn0034660	5	7	5	31	10	18	-1.80058	0.0303847	1
FBgn0000079	23970	5072	14097	6417	4855	7238	1.16349	0.0306564	1
FBgn0035861	102	42	61	98	111	226	-1.17457	0.0306724	1
FBgn0000157	23	12	11	35	66	19	-1.56192	0.0309342	1
FBgn0265743	2	4	1	24	5	8	-2.4386	0.0309436	1
FBgn0028412	4226	1763	2694	6301	3434	7038	-0.991457	0.0311894	1
FBgn0039807	38	24	25	15	178	85	-1.8963	0.0314803	1
FBgn0052141	2611	1274	1850	3838	2401	4614	-0.964625	0.0314905	1
FBgn0038596	24	25	11	57	27	76	-1.5033	0.0315051	1
FBgn0038595	132	96	80	46	67	54	0.7502	0.0315315	1
FBgn0037910	830	430	534	1395	578	1899	-1.14407	0.0315402	1
FBgn0030313	1033	447	661	1208	1006	1744	-0.95537	0.0315888	1
FBgn0036327	760	305	477	1004	636	1365	-1.01449	0.0316525	1
FBgn0263934	26	10	14	23	72	32	-1.53008	0.0316647	1
FBgn0265341	42	16	31	63	38	109	-1.27176	0.0316805	1
FBgn0052984	207	88	110	97	32	23	1.40487	0.0318099	1
FBgn0259741	321	139	180	392	285	529	-0.98653	0.0319482	1
FBgn0029725	697	152	386	869	858	673	-1.04444	0.0319817	1
FBgn0026372	48784	48933	37153	25793	29130	25101	0.646708	0.0319859	1
FBgn0051262	1	25	8	0	0	4	3.00783	0.0320181	1
FBgn0024984	0	31	8	1	2	3	2.55124	0.0321448	1
FBgn0053544	3	6	3	18	10	17	-1.9691	0.0322427	1
FBgn0037902	101	53	49	113	109	169	-1.05331	0.0322894	1
FBgn0051119	206	207	169	113	90	113	0.808872	0.0323516	1
FBgn0266901	0	0	0	0	13	3	-7.90324	0.0324842	1
FBgn0031829	77	36	55	148	85	101	-1.02577	0.0324948	1
FBgn0030989	560	295	337	809	453	1122	-1.05586	0.0325501	1
FBgn0051730	639	328	455	785	747	901	-0.849066	0.032674	1
FBgn0030085	169	134	119	539	130	340	-1.2573	0.0327343	1
FBgn0000633	43	11	32	28	165	55	-1.70996	0.0330013	1
FBgn0002609	79	56	51	31	17	36	1.09064	0.0330404	1
FBgn0032287	620	897	496	1390	1462	1463	-1.21104	0.0331307	1
FBgn0039368	559	246	353	650	558	882	-0.924747	0.0331722	1
FBgn0267199	76	54	91	15	62	13	1.13716	0.0331726	1
FBgn0038114	56	34	32	15	25	17	0.953485	0.0333119	1
FBgn0053513	0	0	0	2	6	3	-7.26711	0.0333647	1
FBgn0028473	12214	13985	9463	3919	8400	6911	0.740284	0.0335628	1
FBgn0259716	229	282	197	59	182	111	0.83658	0.033609	1
FBgn0037783	16	0	2	0	0	0	7.7153	0.0339681	1
FBgn0050272	241	4	140	39	4	30	2.44988	0.0341809	1
FBgn0042103	85	15	46	12	9	26	1.57429	0.0343293	1
FBgn0039811	4	8	4	26	15	14	-1.8434	0.0343499	1
FBgn0267918	2	1	3	18	5	7	-2.22781	0.0345496	1
FBgn0267430	155	104	136	228	185	390	-1.07315	0.034554	1
FBgn0085459	9	7	4	22	20	15	-1.63657	0.0345588	1
FBgn0283531	29	25	29	38	245	21	-2.09293	0.0346176	1
FBgn0051735	984	584	710	1551	894	1993	-1.00605	0.0346656	1
FBgn0028856	1014	558	614	1814	718	1976	-1.08013	0.0347931	1
FBgn0265740	5	1	5	0	0	0	7.16141	0.0348862	1
FBgn0028544	10	7	11	11	127	4	-2.57326	0.0348917	1
FBgn0267363	1644	681	1053	2054	1911	1723	-0.830804	0.0348929	1
FBti0059865	5	3	1	13	5	19	-2.15514	0.0349159	1
FBgn0263777	129	59	51	215	110	147	-1.05853	0.0350666	1
FBgn0039008	60	39	68	104	146	88	-1.08877	0.0353016	1
FBgn0259188	5	5	7	1	0	1	3.17424	0.0353701	1
FBgn0264347	487	302	342	840	405	1064	-1.06763	0.035374	1
FBgn0262534	80	67	70	188	71	252	-1.2529	0.0354867	1
FBgn0029907	77	40	54	98	103	111	-0.951302	0.0355148	1
FBgn0003356	20828	2535	11882	3883	879	5519	1.77824	0.0355736	1
FBgn0034267	110	76	74	206	127	160	-0.980487	0.0357339	1
FBti0060546	88	148	80	54	37	58	1.00888	0.0357614	1
FBgn0028987	76770	34189	48661	34121	19228	3305	1.45737	0.0358191	1
FBgn0263401	138	174	103	100	10	26	1.65355	0.0360018	1
FBgn0267673	61	37	27	73	72	104	-1.11462	0.0360052	1
FBgn0054025	200	115	148	312	190	402	-1.00906	0.0362784	1
FBgn0036568	660	302	390	636	660	1303	-1.03176	0.036558	1
FBgn0030462	859	404	539	951	933	1149	-0.836671	0.0366504	1
FBgn0263412	41	17	27	9	18	7	1.17769	0.0367526	1
FBgn0266680	0	0	0	7	7	0	-7.54608	0.0367624	1
FBgn0265081	51	5	18	2	13	1	1.93531	0.0368393	1
FBgn0038126	34	22	14	9	214	45	-2.23713	0.0368495	1
FBgn0001565	1646	1666	1188	515	1194	773	0.695974	0.0368889	1
FBgn0030588	4	4	3	1	79	2	-3.2061	0.0369584	1
FBgn0085204	20	5	15	21	34	45	-1.40373	0.0371322	1
FBti0061515	2	2	3	11	5	15	-2.12712	0.0372402	1
FBgn0261861	838	606	629	440	503	278	0.66269	0.0372475	1
FBgn0039299	91	335	115	19	37	126	1.44454	0.037336	1
FBgn0030776	4213	2480	2713	1781	807	1948	1.01277	0.0376516	1
FBgn0263096	12	40	9	0	4	10	1.92665	0.0376916	1
FBgn0038567	1115	265	645	1479	855	1709	-1.0407	0.0377139	1
FBgn0032946	361	46	229	182	619	854	-1.49611	0.0377194	1
FBgn0038395	32712	19836	22183	39061	35660	58504	-0.912904	0.0377418	1
FBgn0085324	851	667	573	479	432	192	0.828283	0.0377649	1
FBgn0038694	4938	1716	2886	6640	4216	6332	-0.90387	0.0377868	1
FBgn0034748	279	269	206	126	197	104	0.682505	0.0377948	1
FBgn0038135	2874	114	1421	86	724	343	1.73144	0.0378118	1
FBgn0034165	22	55	24	41	112	156	-1.76691	0.0378961	1
FBgn0039520	44	20	12	0	14	0	2.06751	0.0379758	1
FBti0019474	3	3	7	0	1	0	3.49411	0.0379957	1
FBgn0262839	250	124	177	337	251	416	-0.92175	0.0380736	1
FBgn0039092	22	1	15	2	2	3	2.39354	0.0382519	1
FBgn0039596	156	124	98	52	79	77	0.729974	0.0383221	1
FBgn0030396	2163	270	1182	250	725	397	1.24053	0.0386094	1
FBgn0034391	5	1	3	1	67	1	-3.22642	0.0386967	1
FBgn0266595	20	12	15	33	30	41	-1.21599	0.0387952	1
FBgn0031937	227	234	203	295	706	388	-1.21499	0.0388086	1
FBgn0051706	62	62	46	31	29	27	0.872368	0.0388741	1
FBgn0039840	297	48	228	86	56	82	1.33868	0.0388795	1
FBti0059648	41	39	28	16	18	17	0.970102	0.038941	1
FBgn0267548	20	12	7	33	18	48	-1.44442	0.0389788	1
FBgn0267306	9	0	9	1	0	0	4.39341	0.0390076	1
FBgn0032658	625	225	358	986	388	1095	-1.06182	0.039082	1
FBgn0031959	10	5	5	17	30	11	-1.70137	0.0391006	1
FBgn0035179	37	7	20	38	38	73	-1.29817	0.0391717	1
FBgn0051928	1	1	4	2	1	43	-2.84415	0.0392817	1
FBgn0031155	538	205	314	568	495	870	-0.947921	0.0393512	1
FBgn0051624	1851	816	1036	2582	1427	2824	-0.939352	0.0394616	1
FBgn0259998	13342	3155	7300	1726	342	4705	1.78729	0.0395211	1
FBgn0286938	56	25	30	12	17	20	1.05821	0.0395311	1
FBgn0265905	194	675	261	178	69	206	1.2679	0.039618	1
FBgn0265728	60	8	39	61	92	92	-1.28476	0.0396822	1
FBgn0039030	575	584	449	662	1265	1298	-1.13747	0.0397297	1
FBgn0266882	391	1033	476	374	155	308	1.1409	0.0397308	1
FBgn0003366	569	254	337	321	2702	406	-1.81256	0.0397844	1
FBgn0023540	82	62	57	124	235	76	-1.27001	0.0398473	1
FBti0060472	45	33	20	100	34	96	-1.29028	0.0401706	1
FBgn0267951	18	36	26	14	4	11	1.47352	0.0405115	1
FBgn0262995	15	21	14	44	24	63	-1.44169	0.0405776	1
FBgn0003983	2	706	168	0	6	35	4.28043	0.040606	1
FBgn0033499	549	214	360	530	637	811	-0.905676	0.0406392	1
FBti0019050	9	8	3	0	2	1	2.44116	0.0407014	1
FBti0060328	0	1	0	10	0	7	-4.15516	0.0407539	1
FBgn0262989	161	96	114	272	131	357	-1.07085	0.0409341	1
FBti0060875	4	0	0	4	18	5	-3.10683	0.0409431	1
FBgn0035281	14	6	2	10	93	3	-2.62932	0.0410333	1
FBgn0038205	5	10	9	19	26	25	-1.61687	0.0410783	1
FBgn0267758	44	25	27	14	20	9	1.02694	0.0411229	1
FBgn0265852	32	24	14	64	83	24	-1.45179	0.041125	1
FBgn0265669	5	44	12	4	0	9	2.19237	0.0411771	1
FBgn0264839	148	162	113	86	71	75	0.781273	0.0412833	1
FBgn0265201	87	34	43	82	88	149	-1.06443	0.0413033	1
FBgn0040342	1148	179	632	52	230	362	1.47154	0.0415019	1
FBgn0266208	103	67	76	210	86	216	-1.08141	0.0417866	1
FBgn0028518	730	113	393	146	253	116	1.12966	0.0418908	1
FBti0019065	3	2	1	12	3	13	-2.28912	0.042014	1
FBgn0034860	561	539	420	498	920	2257	-1.38445	0.0420622	1
FBgn0267267	37	44	16	13	5	17	1.38474	0.0421126	1
FBgn0036497	2324	729	1431	2521	2279	3151	-0.898058	0.0421912	1
FBgn0039369	693	192	372	696	660	907	-0.933623	0.0422582	1
FBgn0002632	18	0	9	1	1	1	3.09163	0.042397	1
FBgn0031585	4901	1430	3088	5382	5010	6411	-0.905616	0.0424527	1
FBgn0042105	408	58	225	70	123	89	1.17063	0.0424584	1
FBgn0045800	258	533	257	169	120	215	0.975338	0.0426019	1
FBgn0032251	250	143	164	333	235	471	-0.963251	0.0426376	1
FBgn0046689	242	40	140	50	77	51	1.1328	0.0426683	1
FBgn0267158	84	93	65	43	23	49	1.01807	0.042684	1
FBgn0264842	423	811	395	363	168	245	1.01884	0.0429576	1
FBgn0050479	2	1	7	0	0	0	7.12518	0.042968	1
FBgn0004513	182	115	108	59	104	66	0.675302	0.0429744	1
FBgn0021767	4	3	5	1	59	8	-2.72713	0.0430521	1
FBgn0037439	546	463	401	235	395	198	0.628495	0.0433348	1
FBgn0265752	76	71	52	178	70	195	-1.19682	0.0433892	1
FBgn0035138	647	347	346	940	495	1084	-0.972547	0.0434301	1
FBgn0267120	269	273	226	595	305	696	-1.0975	0.0435174	1
FBgn0031513	108	25	88	200	203	85	-1.19792	0.0436314	1
FBgn0026141	4793	2790	2956	7449	3528	9834	-1.02893	0.0436536	1
FBgn0038056	527	504	347	216	312	280	0.637308	0.0436914	1
FBgn0011569	256	44	126	253	271	309	-1.06363	0.0437081	1
FBgn0001083	13	13	14	20	68	23	-1.63547	0.0437086	1
FBgn0285938	16	10	12	1	4	6	1.65591	0.0437419	1
FBgn0000078	11022	2092	6269	2597	2657	3422	1.08018	0.0437689	1
FBgn0024289	9795	13521	8180	19018	24755	19880	-1.1379	0.0438403	1
FBgn0020910	46362	36967	33074	18036	33107	19359	0.580414	0.0438979	1
FBgn0010651	3357	1275	1999	1016	1280	1403	0.739573	0.0440265	1
FBgn0033635	1959	1793	1377	1177	671	964	0.808981	0.0440793	1
FBgn0263628	218	142	158	357	200	442	-0.992176	0.0442308	1
FBgn0051323	236	393	192	153	107	155	0.898658	0.0442456	1
FBti0019754	9	20	13	5	2	6	1.67156	0.0443157	1
FBgn0036382	9	16	14	24	36	43	-1.4821	0.0444743	1
FBgn0039679	43	20	27	50	47	87	-1.11081	0.0446747	1
FBgn0034509	140	411	167	548	454	978	-1.55726	0.0447649	1
FBgn0030787	593	328	441	254	361	152	0.714777	0.0448072	1
FBgn0033308	8	5	3	4	64	6	-2.52777	0.0450774	1
FBgn0052835	866	293	576	1247	732	1202	-0.911013	0.0452443	1
FBgn0004619	63	33	42	85	68	107	-0.981906	0.0453877	1
FBgn0266590	1	6	4	4	29	19	-2.39769	0.0454844	1
FBgn0050036	54	16	18	57	39	92	-1.19959	0.0456292	1
FBgn0264552	1905	2794	1736	1444	1099	1023	0.774552	0.0458722	1
FBgn0032117	2874	1077	1832	3493	2622	3898	-0.851607	0.0459544	1
FBgn0265629	158	33	94	139	238	184	-1.09386	0.0460049	1
FBgn0062565	0	0	0	1	8	2	-7.32732	0.0460447	1
FBgn0050432	527	232	297	618	408	959	-0.97721	0.0461388	1
FBgn0288737	6	12	3	23	9	42	-1.91651	0.04614	1
FBgn0262366	95	19	33	86	100	100	-1.09502	0.0462377	1
FBgn0263967	158	262	153	93	68	125	0.928572	0.0462807	1
FBgn0039073	46	73	47	87	287	76	-1.63279	0.0463424	1
FBgn0039897	443	282	288	442	884	490	-0.992508	0.0463902	1
FBgn0011706	30	21	24	47	47	55	-1.0671	0.0467499	1
FBgn0030438	0	2	1	5	5	11	-2.86381	0.046816	1
FBgn0030148	2281	47	1221	14	570	173	1.99527	0.0469428	1
FBgn0053306	2892	1620	1816	381	701	1674	1.09047	0.0470526	1
FBgn0264982	2	1	3	17	4	7	-2.12008	0.0471336	1
FBgn0261584	203	152	137	343	190	425	-1.01648	0.0471626	1
FBgn0030120	265	78	111	254	240	305	-0.924035	0.0471742	1
FBgn0039734	100	52	81	92	194	156	-1.04128	0.0472576	1
FBgn0264344	567	770	547	1782	690	1795	-1.2055	0.0473351	1
FBgn0031463	439	248	280	564	364	947	-1.01638	0.0473439	1
FBgn0053309	788	307	473	1061	562	1335	-0.960501	0.0473624	1
FBgn0033502	233	77	121	21	78	84	1.07411	0.0474017	1
FBti0020189	5	1	4	0	0	0	7.00064	0.04741	1
FBgn0259682	1645	2602	1428	862	874	1285	0.80748	0.047419	1
FBgn0264517	5	6	9	1	1	2	2.30724	0.047422	1
FBgn0058198	16	16	14	10	74	52	-1.74815	0.0474448	1
FBgn0038613	1362	28	691	13	6	171	3.40558	0.0475526	1
FBti0019165	2	0	0	1	14	5	-3.69863	0.0477708	1
FBgn0266025	0	0	0	2	6	2	-7.14002	0.0478179	1
FBgn0004427	12273	8976	7869	6665	1559	4618	1.17497	0.0478898	1
FBgn0002733	78	69	55	42	36	31	0.80244	0.0480291	1
FBti0060396	3	8	5	0	2	0	2.70241	0.0480758	1
FBgn0003023	9	55	36	5	23	8	1.3065	0.0482045	1
FBgn0039067	316	174	204	111	195	84	0.688813	0.0483067	1
FBgn0052475	115	89	72	179	183	131	-0.945071	0.048337	1
FBti0019067	1	5	6	0	0	1	3.61371	0.0484109	1
FBgn0266687	200	163	127	124	76	33	1.00769	0.0484845	1
FBgn0260955	11	5	1	25	7	23	-1.81306	0.0486248	1
FBgn0036978	95	0	40	3	17	5	2.21227	0.0488535	1
FBgn0027525	3579	2839	2458	1287	2694	1149	0.629762	0.0488808	1
FBgn0052006	194	131	146	417	143	421	-1.07282	0.0490127	1
FBgn0028532	2427	1141	1440	357	549	1319	1.06746	0.0490132	1
FBgn0259229	21	10	16	1	166	43	-2.40187	0.0491585	1
FBgn0051642	749	218	433	699	709	1129	-0.939793	0.049202	1
FBgn0084049	113	61	64	154	90	221	-1.03066	0.0492677	1
FBgn0037475	418	718	355	300	196	275	0.872706	0.049288	1
FBgn0266618	0	0	0	1	2	7	-7.05567	0.0492929	1
FBgn0033303	21	13	24	38	57	32	-1.20555	0.0494225	1
FBgn0034628	1972	537	1206	311	1063	218	1.03352	0.0494494	1
FBgn0036302	1268	861	938	593	845	461	0.574043	0.0495886	1
FBgn0034292	2465	2	1297	1	0	88	5.35763	0.0497192	1
FBgn0050062	2	3	2	3	9	20	-2.31332	0.0498106	1
FBgn0261805	8	5	7	5	64	10	-2.214	0.0498716	1
FBgn0039058	323	153	213	391	295	543	-0.897087	0.0499071	1
FBgn0030073	188	115	107	68	59	94	0.799901	0.0499324	1
FBgn0051619	85	40	58	99	103	120	-0.897314	0.0500286	1
FBti0020441	14	2	9	2	0	2	2.70359	0.0501056	1
FBgn0038290	85	113	70	164	322	120	-1.34117	0.0501809	1
FBgn0034588	1306	223	803	392	306	332	1.12607	0.0501945	1
FBgn0263443	25	9	6	31	21	41	-1.34523	0.0501979	1
FBgn0051752	297	81	187	342	316	348	-0.902219	0.0503938	1
FBgn0033983	207	81	132	176	229	383	-0.999513	0.0505748	1
FBgn0266262	6	5	3	20	6	19	-1.73294	0.0506069	1
FBgn0013812	7	5	4	7	17	25	-1.76205	0.0509092	1
FBgn0040089	127	96	84	128	222	209	-0.99863	0.0509172	1
FBgn0039311	12761	6926	8232	5929	6705	5223	0.543353	0.0510692	1
FBgn0266702	482	176	341	91	87	254	1.15066	0.0511055	1
FBgn0262610	268	145	181	409	226	452	-0.915729	0.0511972	1
FBgn0035094	4448	1011	2653	997	1589	1400	0.9143	0.0512949	1
FBgn0031925	2	3	6	17	21	5	-1.97779	0.0514312	1
FBgn0052057	211	116	153	75	129	76	0.652849	0.051549	1
FBgn0051015	37	4	15	2	9	4	1.6904	0.0516893	1
FBgn0082998	8	5	4	0	0	2	2.99808	0.0516965	1
FBgn0004426	560	10	309	104	8	75	2.2864	0.0517211	1
FBgn0031197	53	29	34	83	37	134	-1.17216	0.0517605	1
FBgn0267268	38	48	32	26	18	11	1.03193	0.0518694	1
FBgn0036670	493	201	338	657	371	938	-0.967499	0.0519416	1
FBgn0037937	10	3	7	24	11	19	-1.44457	0.0520183	1
FBgn0263605	225	148	161	84	147	30	0.884648	0.0520361	1
FBgn0032074	469	62	326	67	148	130	1.2063	0.0520978	1
FBgn0085427	186	48	103	117	507	152	-1.40495	0.0522317	1
FBgn0263495	105	40	63	139	99	133	-0.896973	0.0522576	1
FBgn0265085	110	42	41	149	73	150	-1.02504	0.0523482	1
FBgn0032129	22	27	22	43	50	60	-1.19611	0.0524665	1
FBgn0287215	46	124	61	397	77	205	-1.54398	0.0525769	1
FBgn0267491	8	9	1	29	8	24	-1.8737	0.0526338	1
FBti0064102	0	0	1	5	3	4	-3.35644	0.0526543	1
FBgn0265145	58	17	32	82	48	80	-1.02397	0.052844	1
FBgn0035016	373	184	213	365	506	373	-0.817096	0.0529061	1
FBgn0030640	55	112	57	50	7	28	1.41399	0.0529842	1
FBgn0259241	11	0	11	25	11	38	-1.70566	0.0530274	1
FBgn0267755	85	108	91	32	79	41	0.75552	0.0531028	1
FBgn0042126	73	22	42	65	76	127	-1.05849	0.0531661	1
FBgn0038115	1601	858	1056	294	1128	323	0.813287	0.0531992	1
FBgn0001263	0	0	0	4	2	3	-6.84457	0.0532644	1
FBgn0015336	293	28	137	20	62	74	1.40746	0.0533537	1
FBgn0031879	142	49	76	71	545	101	-1.66988	0.0534006	1
FBgn0263020	11	9	12	23	24	28	-1.28422	0.0534494	1
FBgn0264473	20	13	21	44	26	49	-1.15103	0.053512	1
FBgn0031372	1910	1089	1207	2915	1496	3250	-0.912333	0.053704	1
FBgn0267926	60	74	70	20	30	50	0.946494	0.0538182	1
FBgn0031775	6	1	1	18	5	8	-2.03036	0.053888	1
FBgn0030191	3612	1272	2194	4315	2998	4934	-0.848551	0.0539858	1
FBgn0262828	76	36	53	119	60	147	-1.01519	0.0544631	1
FBgn0036225	29	2	16	3	5	4	1.85828	0.0547275	1
FBgn0259950	52	136	65	53	17	39	1.19158	0.0549254	1
FBgn0038416	383	25	177	36	96	68	1.3915	0.0549495	1
FBgn0036872	2	1	4	24	11	1	-2.26505	0.0550756	1
FBgn0030665	14	4	0	12	12	38	-2.002	0.0551455	1
FBgn0029608	1175	562	835	355	755	366	0.66069	0.0551476	1
FBgn0053138	4182	6257	3721	8227	10266	9954	-1.12207	0.055389	1
FBgn0032973	434	271	296	644	333	983	-1.01553	0.0554014	1
FBgn0010263	1466	769	935	1426	3060	1284	-1.02087	0.0554661	1
FBgn0039818	198	89	123	65	110	30	0.855807	0.0554899	1
FBgn0037411	30	34	13	88	28	74	-1.37079	0.0556828	1
FBgn0263023	458	245	288	758	295	890	-1.0034	0.0556955	1
FBgn0038647	6	1	2	17	9	6	-1.90444	0.0557533	1
FBgn0033234	1025	477	548	334	348	483	0.713052	0.0557919	1
FBgn0039851	15	17	12	6	2	7	1.52253	0.0558354	1
FBgn0039161	70	17	23	39	215	37	-1.67221	0.0558781	1
FBgn0265547	46	18	28	68	41	70	-1.01044	0.055916	1
FBgn0032039	1104	343	620	1051	1528	943	-0.891159	0.0560585	1
FBgn0024997	1029	172	559	206	254	320	1.08006	0.0560665	1
FBgn0039857	35251	25109	23962	15450	24507	12364	0.552549	0.0561302	1
FBgn0260399	180	95	102	44	113	34	0.79511	0.0561747	1
FBgn0266648	22	2	8	32	17	31	-1.39113	0.0561815	1
FBgn0030614	1320	553	731	1472	1012	2130	-0.894633	0.0562559	1
FBgn0035041	76	128	59	37	55	45	0.794777	0.0562661	1
FBgn0038716	1104	948	823	525	823	420	0.56815	0.0563003	1
FBgn0029821	341	247	212	196	1307	449	-1.51568	0.0564551	1
FBgn0262560	329	240	235	162	212	122	0.580827	0.0566727	1
FBgn0051269	61	16	43	20	13	18	1.20214	0.0566973	1
FBgn0030356	4163	2329	2599	4976	3929	6240	-0.811393	0.0567358	1
FBgn0039087	95	6	53	12	29	7	1.52443	0.0568008	1
FBgn0051189	9	21	5	5	31	105	-2.18701	0.0568158	1
FBgn0265921	13	8	10	29	21	21	-1.24891	0.0568173	1
FBgn0051516	818	500	602	866	1334	922	-0.817692	0.0569606	1
FBgn0004394	33	0	13	4	0	2	2.99642	0.0570344	1
FBgn0046756	43	57	32	33	8	13	1.28437	0.0570348	1
FBgn0034052	1713	637	1029	107	362	837	1.25285	0.0571099	1
FBgn0051354	27	18	13	4	12	7	1.13636	0.0573129	1
FBgn0037690	3	1	4	10	8	11	-1.84422	0.0574049	1
FBgn0031596	694	235	435	980	551	881	-0.861382	0.0574311	1
FBgn0034667	60	21	45	60	97	80	-1.01031	0.0574795	1
FBgn0051815	323	76	199	396	272	440	-0.937522	0.0574878	1
FBti0020147	0	1	0	2	5	5	-3.84737	0.0575821	1
FBgn0032072	47	58	33	23	14	28	1.01031	0.0575961	1
FBti0062156	5	6	1	0	1	0	3.1822	0.0576501	1
FBgn0033302	439	215	282	159	80	218	0.992093	0.057817	1
FBgn0033216	302	33	170	46	64	85	1.2807	0.057825	1
FBgn0053137	4	0	2	5	20	4	-2.47059	0.0578435	1
FBgn0039182	869	750	522	410	584	248	0.638459	0.0578791	1
FBgn0033458	25	59	35	11	33	8	1.01039	0.0581937	1
FBgn0265677	27	43	22	89	42	86	-1.29603	0.0582366	1
FBgn0014465	153	67	104	20	71	64	0.915045	0.0584103	1
FBgn0033685	12	4	7	20	24	13	-1.41658	0.0584915	1
FBgn0030432	932	1822	895	598	619	766	0.772695	0.0584941	1
FBgn0042146	59	27	44	80	54	121	-1.0147	0.0584978	1
FBgn0038612	513	259	324	733	380	887	-0.912873	0.0586861	1
FBgn0266244	60	18	47	69	81	87	-0.989463	0.0588156	1
FBgn0287606	4	4	3	1	0	0	3.59176	0.0591372	1
FBti0061056	1	1	0	10	4	2	-3.14368	0.0592859	1
FBgn0037431	1160	649	729	1263	1148	1846	-0.829349	0.0593026	1
FBgn0031034	755	23	386	4	105	153	1.99774	0.0593032	1
FBgn0085693	27	14	18	60	23	44	-1.12396	0.0593528	1
FBgn0039972	700	697	554	273	608	250	0.624561	0.0595655	1
FBgn0265934	11	10	23	41	27	39	-1.24307	0.0595922	1
FBgn0039077	397	101	247	570	326	467	-0.906314	0.05961	1
FBgn0032373	2100	193	1207	99	552	538	1.40657	0.0596205	1
FBgn0025821	1331	589	835	1764	1005	2099	-0.868835	0.0596757	1
FBgn0034097	2097	1012	1314	3242	1509	3192	-0.881262	0.0597414	1
FBgn0000719	529	816	437	356	398	270	0.679589	0.0600126	1
FBgn0003889	17310	7431	10349	17584	15565	25502	-0.820085	0.0600194	1
FBgn0010482	157	153	121	161	642	196	-1.41653	0.0600335	1
FBgn0262592	322	164	221	330	340	550	-0.866806	0.0602174	1
FBgn0265698	39	10	23	36	37	81	-1.17218	0.0602652	1
FBgn0263613	34	24	35	48	69	62	-1.02425	0.0603522	1
FBgn0038608	42	33	24	63	50	79	-1.04891	0.0604565	1
FBgn0033696	70	37	37	93	150	47	-1.16705	0.0605111	1
FBgn0051014	820	709	516	549	337	245	0.785688	0.0607005	1
FBgn0028410	215	67	146	226	253	257	-0.861207	0.0607529	1
FBgn0264471	761	1405	773	648	258	552	0.975532	0.0607708	1
FBgn0038632	204	87	115	201	277	189	-0.839581	0.0609608	1
FBgn0085644	3	0	3	7	10	8	-2.0925	0.0611721	1
FBgn0267165	22	39	12	13	5	10	1.30631	0.0611878	1
FBgn0266972	172	45	103	187	233	151	-0.93649	0.0612906	1
FBgn0038652	575	539	427	451	1273	1479	-1.20321	0.0613585	1
FBgn0050098	2	11	7	11	13	52	-1.97726	0.0615507	1
FBgn0052507	41	5	15	47	28	60	-1.22525	0.0615901	1
FBgn0004618	3	4	3	9	13	11	-1.83399	0.0616004	1
FBgn0036727	1247	1439	1082	693	1050	558	0.582911	0.0616431	1
FBgn0053284	5945	2409	3697	6153	5900	7174	-0.755207	0.0617095	1
FBgn0262622	1096	1132	826	626	736	561	0.554585	0.0619399	1
FBgn0031887	15	1	11	1	1	3	2.39844	0.0619905	1
FBgn0034554	329	99	199	365	338	353	-0.828218	0.0620596	1
FBgn0038880	36	29	16	39	69	56	-1.18979	0.0620625	1
FBgn0020300	1349	673	795	1601	1047	2339	-0.889189	0.0620941	1
FBti0020428	169	222	131	111	34	100	1.06117	0.0621053	1
FBgn0040355	243	178	192	378	222	577	-0.985574	0.0621269	1
FBgn0040823	11	6	11	2	2	4	1.76631	0.0621295	1
FBti0063319	15	55	22	16	0	10	1.86385	0.0621505	1
FBgn0266024	6	0	6	11	7	25	-1.8165	0.0621912	1
FBgn0036862	753	479	490	246	470	346	0.556221	0.0621941	1
FBgn0000557	229	134	169	214	392	296	-0.885533	0.0622083	1
FBgn0032919	644	399	447	150	493	110	0.791172	0.0623967	1
FBti0059860	5	27	16	8	3	5	1.59015	0.062428	1
FBgn0031470	50	47	44	29	24	23	0.824786	0.0624558	1
FBgn0034468	295	362	230	125	549	1960	-1.69273	0.0624784	1
FBgn0051477	303	137	199	435	226	493	-0.890898	0.0625076	1
FBgn0034132	13471	5505	7880	12483	12864	18766	-0.805901	0.0626091	1
FBgn0040299	542	8	299	14	168	28	1.78199	0.0626714	1
FBgn0031388	599	123	343	704	542	677	-0.913432	0.0626817	1
FBgn0053318	744	394	514	1039	549	1491	-0.938787	0.0628275	1
FBgn0267216	31	54	24	25	6	13	1.28969	0.0628348	1
FBgn0031033	135	6	88	3	48	11	1.66911	0.0630159	1
FBgn0036240	1713	885	1107	626	1044	235	0.81457	0.0631609	1
FBgn0031869	1683	769	1108	416	1112	212	0.854036	0.0633181	1
FBgn0287613	3	2	6	0	0	1	3.50236	0.0634196	1
FBgn0030098	14070	4944	8027	884	3929	6287	1.14227	0.0634258	1
FBgn0266942	3	2	6	1	0	0	3.70563	0.0634969	1
FBgn0035159	78	46	63	97	95	142	-0.903259	0.0635252	1
FBgn0004780	99	29	41	13	44	3	1.25638	0.063608	1
FBgn0285948	59797	80766	47821	41611	25158	38353	0.774123	0.0636169	1
FBgn0085426	87	35	31	79	116	78	-0.999728	0.0636172	1
FBgn0035641	1	14	2	2	0	0	3.15896	0.0637247	1
FBgn0010358	26	0	12	4	1	0	2.96758	0.0637721	1
FBgn0035410	54	29	29	57	116	47	-1.14371	0.0638308	1
FBgn0039920	988	2471	1100	1062	639	648	0.887856	0.0638628	1
FBgn0266182	1	2	2	14	9	2	-2.32698	0.0639244	1
FBgn0050009	5	6	3	1	1	0	2.67182	0.0639487	1
FBgn0085412	464	196	268	361	764	466	-0.928845	0.0639792	1
FBgn0033582	429	67	234	83	106	132	1.0903	0.0640425	1
FBgn0266766	56	19	28	13	228	61	-1.81053	0.0640456	1
FBgn0002842	348	141	241	462	347	399	-0.780689	0.0643786	1
FBgn0037449	80	22	58	108	78	114	-0.944785	0.0643821	1
FBti0018995	5	4	4	22	7	11	-1.6198	0.0644735	1
FBgn0040602	15	155	50	31	6	38	1.52653	0.0646735	1
FBgn0030257	47	60	29	76	79	136	-1.21712	0.0647594	1
FBgn0052462	0	0	1	3	1	8	-3.3429	0.0647768	1
FBgn0266140	214	358	236	182	129	142	0.773639	0.064833	1
FBgn0266136	7	5	23	3	6	1	1.79377	0.0649367	1
FBgn0047095	47	45	29	31	83	183	-1.43569	0.064962	1
FBgn0036951	0	0	1	0	0	20	-4.10499	0.0651772	1
FBgn0033097	159	0	94	0	0	4	5.94802	0.0654229	1
FBgn0031730	22	1	8	26	27	24	-1.42769	0.0655031	1
FBgn0265545	21	22	25	56	23	81	-1.23641	0.0655067	1
FBgn0036321	2600	147	1300	91	938	226	1.45613	0.0655163	1
FBgn0265826	8	5	3	0	0	2	2.88913	0.0657257	1
FBgn0030964	2748	3389	2153	1965	1593	1408	0.652005	0.0657516	1
FBgn0034740	750	200	380	745	627	886	-0.845701	0.0659025	1
FBti0059726	8	8	3	2	1	1	2.1534	0.0659367	1
FBgn0267305	54	127	53	34	4	47	1.43767	0.0660832	1
FBgn0041224	15	18	6	31	25	37	-1.38616	0.0661305	1
FBti0061958	3	1	7	10	14	13	-1.72162	0.0662323	1
FBgn0085312	729	778	525	366	143	483	0.988911	0.0662516	1
FBgn0259230	37	46	55	8	9	38	1.29453	0.066411	1
FBgn0037798	319	122	173	365	244	443	-0.844105	0.0665764	1
FBgn0010473	22	23	15	32	77	29	-1.38521	0.0669212	1
FBgn0024177	22	153	43	23	45	26	1.03543	0.0669967	1
FBgn0039916	136	60	104	67	62	33	0.822717	0.0672342	1
FBgn0266357	0	0	2	7	5	4	-2.78443	0.0673043	1
FBgn0034582	8	1	6	9	8	30	-1.67844	0.0673375	1
FBti0215095	1	2	5	0	0	0	6.77607	0.0674825	1
FBgn0083987	2	5	2	25	1	15	-2.16379	0.0675356	1
FBgn0010223	456	52	231	84	146	81	1.11561	0.0678454	1
FBgn0265612	15	4	13	29	12	38	-1.29209	0.0679559	1
FBgn0029946	1808	518	1052	1904	1837	1807	-0.798081	0.0681864	1
FBgn0262537	28	61	17	66	51	174	-1.57872	0.0682249	1
FBgn0011822	211	15	129	12	13	75	1.7779	0.0682555	1
FBgn0032221	27	9	18	34	45	29	-1.1	0.0682956	1
FBgn0032057	4	6	1	0	0	1	3.30867	0.0683397	1
FBgn0033542	2671	953	1516	2474	3004	2594	-0.757722	0.0686145	1
FBgn0004372	219	90	174	248	278	274	-0.798487	0.0686783	1
FBgn0020556	7	0	2	12	11	8	-1.90834	0.0687056	1
FBgn0032553	1410	483	863	1257	1369	1990	-0.829161	0.0687642	1
FBgn0266709	961	461	689	1270	909	1256	-0.753854	0.0688125	1
FBgn0032715	4960	2470	3326	1984	2181	2553	0.590236	0.068855	1
FBgn0035043	1101	259	610	175	351	418	0.93811	0.0689273	1
FBgn0267149	55	17	39	99	43	77	-0.987821	0.0692084	1
FBgn0085569	1	0	0	3	4	4	-3.71273	0.0693173	1
FBgn0264914	106	39	93	47	23	44	1.06275	0.0694285	1
FBgn0030482	549	132	280	250	2388	178	-1.81633	0.069683	1
FBgn0050109	683	495	487	1034	598	1393	-0.913427	0.0697659	1
FBgn0022800	34	10	14	16	124	21	-1.73982	0.0698486	1
FBgn0031832	222	213	177	126	164	81	0.604362	0.0698633	1
FBgn0036518	704	317	420	593	803	913	-0.790319	0.0698728	1
FBgn0039482	0	0	1	0	5	9	-3.6837	0.0699292	1
FBgn0039873	6176	2372	3771	1956	3541	929	0.790948	0.0699693	1
FBgn0052087	805	407	534	1010	631	1425	-0.86433	0.0701017	1
FBgn0000053	1099	1009	688	719	6271	887	-1.7624	0.0702358	1
FBgn0010357	42123	2515	23372	10317	851	7717	1.89651	0.0703242	1
FBti0102111	148	52	85	165	206	116	-0.885469	0.070365	1
FBti0059712	0	0	1	4	7	1	-3.45927	0.0705155	1
FBgn0266094	1	1	0	5	8	2	-3.18106	0.0705594	1
FBgn0051702	236	48	121	290	215	217	-0.902882	0.0706586	1
FBgn0036101	130	115	107	167	197	256	-0.908716	0.0706882	1
FBgn0050031	56	0	45	5	1	13	2.44351	0.0707172	1
FBgn0051496	4362	1899	2895	1312	2546	300	0.982186	0.0708273	1
FBgn0037975	660	749	531	1143	995	1381	-0.943743	0.0708696	1
FBgn0032505	18834	18081	14107	148	73	6359	2.88678	0.0709245	1
FBgn0265364	68	151	101	299	150	287	-1.22889	0.0709696	1
FBgn0053246	55	91	81	60	4	19	1.54836	0.0710132	1
FBgn0010241	1158	29	587	46	382	81	1.57435	0.0710215	1
FBgn0038631	627	573	463	638	711	2187	-1.17704	0.0712135	1
FBgn0037295	118	66	72	123	129	179	-0.847372	0.0712312	1
FBgn0032494	784	1392	759	1929	2508	1647	-1.17675	0.0712856	1
FBgn0262570	979	545	602	1096	963	1296	-0.742195	0.0713569	1
FBgn0034070	21	3	15	25	55	17	-1.44267	0.0713908	1
FBgn0052368	576	543	418	350	100	303	1.01115	0.0714589	1
FBgn0001942	44652	41941	33505	26543	30501	21228	0.508922	0.0715235	1
FBti0059825	31	171	49	50	16	37	1.237	0.0716484	1
FBgn0262679	0	3	1	10	5	7	-2.50704	0.0717104	1
FBgn0038125	874	392	483	1122	552	1472	-0.899014	0.0717326	1
FBgn0038944	22	10	12	33	29	26	-1.09163	0.0719592	1
FBgn0034318	2505	351	1468	190	8	816	2.07877	0.072062	1
FBgn0265727	1449	3703	1593	1412	534	1320	1.00131	0.0721026	1
FBgn0013681	2123	6809	3562	26640	1677	12119	-1.6374	0.0721038	1
FBgn0036470	126	60	92	170	125	174	-0.805899	0.0722102	1
FBgn0033770	203	141	137	297	171	417	-0.935151	0.0722753	1
FBgn0030158	35	94	43	28	15	36	1.06139	0.0723042	1
FBgn0025709	465	64	293	122	157	89	1.06817	0.0724915	1
FBgn0026411	319	93	161	278	611	199	-1.09627	0.0725649	1
FBgn0051198	22753	1865	11805	2308	8217	3521	1.19847	0.0725764	1
FBgn0033304	1183	1329	930	784	626	704	0.622139	0.0726093	1
FBgn0263383	10	4	8	14	28	13	-1.44294	0.0726495	1
FBgn0261817	43	55	38	153	43	111	-1.18384	0.0726627	1
FBgn0036214	1754	632	1044	1975	1461	2154	-0.768853	0.0726995	1
FBgn0032124	265	39	151	62	98	41	1.05679	0.0729146	1
FBgn0259216	158	138	124	238	179	350	-0.934591	0.0733272	1
FBgn0267511	117	164	88	21	44	103	1.00434	0.0733462	1
FBgn0034911	8	3	5	8	38	6	-1.91635	0.0735378	1
FBti0059684	29	12	18	2	15	5	1.20548	0.0738798	1
FBgn0051296	779	257	491	896	956	647	-0.798861	0.0739109	1
FBgn0031441	197	107	122	194	169	431	-0.976613	0.0739126	1
FBgn0015770	23	10	10	19	27	46	-1.22877	0.0739346	1
FBgn0035970	121	28	58	135	151	86	-0.958402	0.073964	1
FBgn0263846	834	1230	717	582	369	612	0.762287	0.0741537	1
FBgn0266214	23	21	17	48	38	35	-1.0663	0.0742077	1
FBgn0027602	191	120	131	58	127	79	0.595599	0.0742223	1
FBti0062729	3	1	0	3	11	6	-2.63878	0.0743038	1
FBgn0039474	5541	277	2836	307	174	1811	1.86808	0.0743939	1
FBgn0031936	188	170	136	207	554	218	-1.16542	0.0744768	1
FBgn0031850	657	327	377	518	902	758	-0.815205	0.0744863	1
FBgn0051821	388	387	291	263	188	197	0.645981	0.0745033	1
FBgn0262566	419	269	259	700	274	814	-0.955981	0.074535	1
FBgn0036603	2	1	5	0	0	0	6.7736	0.0747707	1
FBgn0263496	325	213	173	501	250	514	-0.894898	0.0749025	1
FBgn0025366	4501	3568	3274	3138	2061	1644	0.669915	0.0749234	1
FBgn0033887	304	230	191	136	207	106	0.549686	0.0749408	1
FBgn0035711	118	80	96	144	160	183	-0.809273	0.0749768	1
FBgn0051371	158	130	124	89	89	81	0.583036	0.0749871	1
FBgn0038029	46	12	28	36	37	113	-1.182	0.0750274	1
FBgn0035607	86	3	45	5	27	7	1.5765	0.075066	1
FBgn0041579	194	289	166	139	92	133	0.761723	0.0751608	1
FBgn0085468	327	173	191	346	306	475	-0.792461	0.0751951	1
FBgn0035103	130	95	89	117	266	179	-0.992911	0.0752592	1
FBgn0265678	9	14	12	33	13	44	-1.3707	0.0754573	1
FBgn0029963	1592	916	1014	1973	1387	2452	-0.789058	0.0755751	1
FBgn0266635	6	1	2	0	0	0	6.76967	0.0756804	1
FBti0215290	0	0	0	4	2	2	-6.67155	0.0758723	1
FBgn0260780	33	92	30	18	34	23	0.870685	0.075888	1
FBgn0051988	14657	6037	9229	14407	14066	18654	-0.736195	0.0759322	1
FBgn0262688	702	1864	755	4441	1278	2715	-1.37149	0.0759964	1
FBti0215184	13	11	4	1	3	4	1.60209	0.0759969	1
FBgn0036985	10	2	7	3	90	1	-2.57325	0.0763086	1
FBgn0029717	1132	348	687	1292	902	1439	-0.800592	0.076371	1
FBgn0038750	18	6	12	2	7	3	1.41615	0.076424	1
FBgn0034906	6	1	7	13	11	16	-1.50541	0.076522	1
FBgn0029724	645	215	361	680	509	833	-0.796626	0.0765392	1
FBgn0035343	1742	648	1058	192	167	976	1.30295	0.0766768	1
FBgn0053237	0	53	0	0	0	0	9.24331	0.0767503	1
FBgn0052199	8232	4207	5344	3163	4227	398	1.06208	0.0768506	1
FBgn0053500	23	12	8	46	12	41	-1.2589	0.0770178	1
FBgn0031999	33	9	19	43	19	70	-1.14886	0.0771169	1
FBgn0015351	116	69	92	58	70	24	0.767849	0.0771193	1
FBgn0264516	51	14	53	76	74	80	-0.985712	0.0771297	1
FBgn0034541	24	17	16	9	12	4	1.06026	0.077158	1
FBgn0264565	467	947	424	541	85	158	1.24796	0.0773428	1
FBgn0020270	250	179	151	114	131	123	0.541795	0.0773552	1
FBgn0037917	1260	1064	829	529	995	352	0.586182	0.0774105	1
FBgn0051948	9029	3955	5607	10039	8115	10870	-0.713772	0.0777525	1
FBgn0029589	67	84	59	161	90	165	-1.03756	0.077887	1
FBgn0024189	33	6	16	22	80	26	-1.41699	0.0780642	1
FBgn0042696	33	21	18	42	60	34	-1.05955	0.0782299	1
FBgn0030889	78	56	64	136	75	152	-0.909275	0.0783835	1
FBti0061260	2	2	1	17	1	6	-2.23756	0.0784244	1
FBgn0053490	922	216	488	855	811	1072	-0.836061	0.0786167	1
FBgn0038042	134	154	103	69	74	89	0.64922	0.0787923	1
FBgn0035817	986	1055	686	2126	1072	1906	-0.961794	0.0790961	1
FBgn0015381	32	41	29	23	16	13	0.90792	0.0792937	1
FBgn0038018	1116	541	691	1260	879	1816	-0.81599	0.0794164	1
FBgn0263855	186	64	95	151	231	181	-0.838834	0.0794454	1
FBgn0001227	21	10	17	21	41	36	-1.13839	0.0794513	1
FBgn0267046	40	36	40	12	15	30	0.954274	0.0794843	1
FBti0018894	27	14	14	7	3	11	1.33239	0.0796869	1
FBgn0035434	47	71	34	82	55	231	-1.36454	0.0799232	1
FBgn0037290	231	126	182	80	262	1016	-1.4183	0.0799515	1
FBgn0287844	91	44	70	95	170	93	-0.923712	0.0800596	1
FBgn0032088	1141	1221	868	417	162	899	1.07959	0.0801566	1
FBgn0003257	581	425	400	211	365	321	0.517657	0.0801746	1
FBgn0051065	13	6	9	2	4	3	1.50922	0.0802537	1
FBti0019285	1	10	5	1	2	0	2.25529	0.0803063	1
FBgn0035955	503	184	297	526	507	501	-0.726292	0.0803131	1
FBgn0032181	0	7	2	22	4	17	-2.2672	0.0805668	1
FBgn0038151	64	30	30	15	29	20	0.790884	0.0805676	1
FBgn0037123	2	1	3	7	15	3	-2.14015	0.0805828	1
FBgn0038189	106	48	55	122	104	114	-0.794638	0.0806374	1
FBgn0038001	0	0	0	2	4	2	-6.78412	0.080716	1
FBgn0001320	54	22	35	36	128	61	-1.19306	0.0808381	1
FBgn0032430	518	421	359	315	304	218	0.536527	0.0808963	1
FBgn0037742	989	543	688	1221	874	1552	-0.774245	0.0809352	1
FBgn0264084	237	169	175	295	311	308	-0.743732	0.0810262	1
FBgn0029866	253	176	192	233	413	393	-0.862248	0.0811335	1
FBgn0264886	67	43	37	102	36	172	-1.12704	0.0812179	1
FBgn0264370	10	12	10	39	7	40	-1.41372	0.08136	1
FBgn0050296	131	155	115	177	392	209	-1.11026	0.0818962	1
FBgn0036785	3973	1218	2313	3645	3890	4395	-0.758044	0.081904	1
FBgn0030607	307	356	262	122	244	199	0.571777	0.0819735	1
FBgn0051103	43	51	32	52	183	56	-1.41585	0.0820429	1
FBgn0030744	628	324	395	764	637	658	-0.689686	0.0821184	1
FBgn0031860	932	793	617	439	585	514	0.483319	0.0822414	1
FBgn0032167	267	72	198	55	161	44	0.89137	0.0823218	1
FBti0020106	2	16	8	5	0	0	2.53189	0.082381	1
FBgn0051690	27	46	28	100	87	40	-1.255	0.0823915	1
FBgn0011761	87	2474	579	157	84	771	1.53895	0.0824231	1
FBgn0032253	1722	140	848	165	710	129	1.22136	0.0824569	1
FBgn0034411	233	79	147	218	283	239	-0.789484	0.0824617	1
FBgn0039778	3911	850	2266	1261	59	922	1.69725	0.0827031	1
FBgn0004174	12053	6952	7545	14913	9236	21449	-0.840904	0.0827332	1
FBgn0051032	38	20	25	41	49	59	-0.941099	0.0828733	1
FBgn0000320	363	134	206	272	487	382	-0.832635	0.0828779	1
FBgn0032848	316	155	227	286	370	483	-0.796571	0.0831879	1
FBgn0020660	318	23	51	66	41	7	1.65117	0.0832379	1
FBgn0027584	73	52	48	52	190	104	-1.18515	0.0833365	1
FBgn0034091	4169	1385	2579	4139	4904	3730	-0.74811	0.0834017	1
FBgn0036612	1	0	0	1	15	0	-4.43057	0.0836319	1
FBgn0037101	2513	795	1404	2789	2952	1844	-0.785563	0.0836518	1
FBgn0265367	132	260	138	490	180	545	-1.23364	0.0836868	1
FBgn0000527	104	19	49	77	258	50	-1.36971	0.0837598	1
FBgn0037488	11	0	9	0	0	2	3.32092	0.0838031	1
FBgn0267798	4	1	3	0	0	0	6.66836	0.0839308	1
FBti0060368	4	1	3	0	0	0	6.66836	0.0839308	1
FBgn0030673	205	78	135	250	185	247	-0.762322	0.0839366	1
FBgn0041249	40	11	27	62	25	72	-1.03873	0.0840161	1
FBgn0035811	10	15	9	5	5	3	1.28365	0.0841667	1
FBgn0031650	12	22	6	3	7	5	1.20674	0.0842457	1
FBti0063478	1	0	1	5	3	5	-2.66953	0.0842727	1
FBgn0264599	49	39	37	76	76	65	-0.885235	0.084273	1
FBgn0262581	2339	1227	1526	4239	1665	2959	-0.820548	0.0843032	1
FBgn0040069	1418	87	806	70	463	282	1.3286	0.0844221	1
FBgn0036082	3546	1269	2205	3149	4174	3568	-0.73781	0.0845519	1
FBgn0039820	16	18	10	20	56	26	-1.41037	0.0845718	1
FBgn0267797	65	24	41	28	22	16	0.912725	0.0845724	1
FBgn0052054	427	23	223	20	122	87	1.38143	0.0845948	1
FBgn0267347	718	396	472	721	600	1504	-0.90403	0.0845968	1
FBgn0003279	48401	41916	34261	26918	30789	26260	0.460996	0.0846929	1
FBgn0032080	631	344	392	964	544	715	-0.752301	0.0846997	1
FBgn0026401	1262	481	818	1281	1347	1310	-0.704973	0.0847626	1
FBgn0034497	891	830	630	1232	1179	1514	-0.834098	0.0848426	1
FBgn0052062	484	188	281	421	736	398	-0.845438	0.0849512	1
FBgn0032211	5	4	4	20	5	13	-1.53826	0.0850219	1
FBgn0266306	295	265	197	467	285	623	-0.929423	0.0851012	1
FBgn0050417	222	111	101	257	164	310	-0.837441	0.085112	1
FBgn0029720	4	0	1	2	8	12	-2.32832	0.0851404	1
FBgn0261550	2921	1742	1892	2995	3436	3325	-0.675995	0.0851977	1
FBgn0266165	16	8	9	44	13	19	-1.21206	0.0852181	1
FBgn0265202	257	409	258	226	68	175	0.965219	0.0852888	1
FBgn0004507	4980	3676	3219	4459	18457	3545	-1.37715	0.0853297	1
FBgn0267894	1	0	0	2	7	2	-3.79814	0.0854636	1
FBti0060952	8	7	1	18	5	26	-1.7388	0.0854799	1
FBgn0263581	0	0	1	4	3	3	-3.11009	0.0856122	1
FBti0019261	0	0	0	1	4	3	-6.80629	0.085889	1
FBgn0032523	2	1	1	15	1	4	-2.2708	0.0858975	1
FBgn0261816	884	460	575	910	778	1503	-0.806915	0.0859166	1
FBgn0262575	320	152	207	485	205	514	-0.855201	0.086052	1
FBgn0039403	320	226	223	517	261	575	-0.859285	0.0861247	1
FBgn0027793	131	177	116	98	39	87	0.887621	0.0862091	1
FBgn0259922	1054	393	683	1349	842	1273	-0.746748	0.0863058	1
FBgn0262568	954	397	590	1085	786	1218	-0.732823	0.0863106	1
FBgn0263769	9	2	1	0	1	0	3.17445	0.0863606	1
FBgn0261522	1564	986	1091	1952	1381	2772	-0.806983	0.0864593	1
FBgn0033054	176	80	136	214	269	160	-0.804309	0.0864701	1
FBgn0263507	118	173	134	89	40	97	0.887294	0.0864783	1
FBgn0038188	48	19	19	64	46	44	-0.939878	0.086588	1
FBgn0264441	3	3	2	11	8	7	-1.78417	0.0866318	1
FBgn0265957	1496	1310	1099	1121	687	521	0.689683	0.0867124	1
FBgn0263980	132	39	91	133	278	91	-1.07647	0.0867432	1
FBgn0053087	434	258	281	393	811	422	-0.892824	0.0867694	1
FBgn0266968	66	58	59	147	86	97	-0.886217	0.0872745	1
FBgn0053784	1	0	0	3	3	4	-3.55341	0.0874285	1
FBgn0033207	15	8	11	15	25	33	-1.20591	0.0874315	1
FBgn0262886	111	178	127	84	67	91	0.717717	0.0875109	1
FBgn0267131	107	81	65	172	108	154	-0.849545	0.0875692	1
FBgn0050440	61	42	51	99	60	120	-0.894937	0.0876174	1
FBti0063937	0	3	3	7	5	15	-2.14029	0.0876776	1
FBgn0022774	814	740	579	1084	1388	1008	-0.825835	0.0876861	1
FBgn0052450	2813	1228	1637	2997	2273	3709	-0.73335	0.0878093	1
FBgn0031753	393	108	234	437	430	334	-0.791041	0.0879328	1
FBgn0031837	23	13	17	9	9	6	1.0611	0.0879651	1
FBgn0266652	3	1	4	8	2	20	-1.85116	0.0885909	1
FBgn0033124	1376	126	709	29	15	491	1.99361	0.0886938	1
FBgn0035845	356	71	241	512	473	247	-0.945088	0.0889725	1
FBgn0033574	1367	508	907	1181	1696	1471	-0.748099	0.0890606	1
FBti0018881	17	20	7	3	2	10	1.43367	0.089079	1
FBgn0028857	1973	832	1147	2139	1629	2383	-0.710182	0.0892864	1
FBgn0086706	8784	7813	6366	4266	6927	3985	0.459693	0.0893143	1
FBgn0265648	4848	3616	3516	9803	2832	10716	-0.978192	0.0894285	1
FBgn0266536	267	530	315	248	99	237	0.900572	0.0895044	1
FBgn0031689	2239	791	1322	2343	3224	1545	-0.828228	0.0896423	1
FBgn0266773	63	15	47	88	44	112	-0.975559	0.0898817	1
FBgn0039760	3232	412	1679	556	686	1096	1.0952	0.0899945	1
FBgn0003861	9	10	6	21	22	15	-1.33233	0.0900166	1
FBti0063767	49	28	32	53	48	100	-0.961159	0.0902669	1
FBgn0264502	5	4	2	4	13	17	-1.81905	0.0904696	1
FBgn0035971	578	204	337	554	531	660	-0.724923	0.0906444	1
FBgn0265068	3	5	3	8	13	12	-1.71301	0.0907116	1
FBgn0037065	1988	405	1064	308	495	824	0.981211	0.0907351	1
FBgn0264544	0	0	0	0	17	38	-9.56159	0.0907421	1
FBgn0267638	14	10	17	26	23	37	-1.09457	0.0907534	1
FBgn0036426	554	272	353	709	382	931	-0.824519	0.0909682	1
FBgn0039251	829	331	553	752	814	1174	-0.757789	0.0910004	1
FBgn0086608	62	69	59	32	35	44	0.691267	0.0910154	1
FBgn0013348	280	971	379	776	914	2603	-1.50407	0.0911457	1
FBgn0052246	83	35	34	84	90	76	-0.846994	0.0912184	1
FBgn0039509	640	868	564	424	337	493	0.646146	0.0915706	1
FBgn0262532	2790	2744	2184	1771	738	1777	0.81432	0.0916301	1
FBgn0027563	153	163	95	167	326	262	-1.03904	0.091671	1
FBgn0037824	413	213	270	494	327	669	-0.790968	0.0917184	1
FBgn0034924	32	10	22	39	26	61	-1.0181	0.0919042	1
FBgn0037042	49	46	35	88	37	147	-1.11296	0.0919531	1
FBgn0037563	5	2	1	0	0	0	6.55771	0.092098	1
FBgn0034935	396	91	255	73	44	193	1.22092	0.0921049	1
FBgn0010247	875	404	566	1233	693	1045	-0.730353	0.0921899	1
FBgn0032029	1001	841	644	1056	2114	1112	-0.94606	0.0922539	1
FBgn0086673	0	0	0	1	5	2	-6.83727	0.0925819	1
FBgn0029827	424	178	271	151	33	197	1.19135	0.0925948	1
FBgn0283434	37	15	31	47	35	77	-0.971457	0.0927248	1
FBgn0033551	1446	567	869	1384	1396	1586	-0.68686	0.0928402	1
FBgn0053109	36	276	107	4	2	110	1.78244	0.0928625	1
FBti0215394	7	0	4	9	17	8	-1.74879	0.092878	1
FBgn0263765	41	10	13	13	4	6	1.4308	0.0930443	1
FBgn0039192	2	4	1	0	0	0	6.38079	0.0931336	1
FBti0215269	2	4	1	0	0	0	6.38079	0.0931336	1
FBti0063904	0	1	0	5	1	4	-3.43624	0.0932655	1
FBgn0264911	3290	8739	3996	4263	1273	2525	0.972669	0.0935398	1
FBgn0031331	452	185	305	613	338	607	-0.761541	0.0937467	1
FBgn0033742	128	141	105	180	438	140	-1.19303	0.0939437	1
FBti0060481	2	1	0	4	5	6	-2.5604	0.0940772	1
FBgn0262513	100	50	59	121	81	151	-0.822444	0.0942039	1
FBgn0263328	26	11	15	37	21	43	-1.01155	0.0943265	1
FBgn0034205	978	330	595	1126	949	886	-0.709342	0.0943288	1
FBgn0085465	90	152	75	254	94	367	-1.22591	0.0943545	1
FBgn0267399	1	3	3	5	5	17	-1.96356	0.0944956	1
FBgn0266588	8089	18270	8114	7801	2527	7130	0.943854	0.0945231	1
FBgn0002534	1	0	1	7	0	8	-2.79537	0.0945688	1
FBgn0050025	11	0	3	0	1	0	3.45447	0.0945805	1
FBgn0032680	492	283	294	804	265	906	-0.916085	0.0946553	1
FBgn0032115	1216	846	865	1851	883	2504	-0.880271	0.0946752	1
FBgn0265798	179	304	130	571	285	416	-1.12375	0.094904	1
FBti0215213	1	1	2	2	11	6	-2.35278	0.0949543	1
FBgn0026315	2965	972	1654	1341	1185	573	0.765603	0.0950097	1
FBgn0045482	0	0	0	3	0	6	-6.80446	0.0950343	1
FBgn0263335	44	55	48	131	63	94	-0.989524	0.0950744	1
FBgn0031431	231	114	155	254	225	302	-0.716606	0.0951637	1
FBgn0267200	5	15	12	2	8	0	1.48679	0.0955987	1
FBgn0034247	1923	643	1242	2009	1865	2031	-0.704807	0.0957533	1
FBgn0265051	26	14	13	42	16	51	-1.09193	0.0957796	1
FBgn0030864	268	156	174	329	263	334	-0.70511	0.0958791	1
FBgn0033999	5237	267	2851	429	1506	1179	1.27549	0.09592	1
FBgn0032023	10	12	4	15	18	30	-1.43154	0.095988	1
FBgn0085319	46	90	32	0	7	43	1.60669	0.0961296	1
FBgn0031127	1684	913	1104	1939	1399	2623	-0.751327	0.0963372	1
FBgn0262112	14	22	22	8	10	10	0.985518	0.0964995	1
FBgn0034436	2592	667	1530	703	1314	626	0.721238	0.096517	1
FBgn0267970	15	11	10	8	2	3	1.47674	0.0967019	1
FBgn0085788	14	0	7	0	2	1	2.58604	0.0967879	1
FBgn0030660	1132	644	761	1395	946	1751	-0.748563	0.0969537	1
FBgn0267121	9	5	8	14	10	29	-1.3029	0.0971624	1
FBgn0026174	328	202	199	459	244	532	-0.815975	0.0972165	1
FBti0061694	12	5	8	2	4	2	1.50551	0.0972479	1
FBgn0265549	6	1	1	7	7	11	-1.81046	0.0972655	1
FBgn0259164	31	28	18	13	130	53	-1.59393	0.0973183	1
FBgn0266278	107	137	69	55	8	70	1.20534	0.0973323	1
FBgn0266629	3	3	3	0	0	1	3.1253	0.0973331	1
FBgn0266967	17	4	6	22	12	25	-1.21044	0.097351	1
FBgn0266443	5	4	6	7	16	17	-1.50484	0.0973753	1
FBgn0033979	8	76	25	2	13	25	1.28693	0.0974039	1
FBgn0053474	38	24	20	34	56	58	-0.994782	0.0977871	1
FBgn0033659	951	658	621	272	151	666	0.974165	0.097846	1
FBgn0037388	1564	654	1002	1871	1194	2076	-0.725883	0.097875	1
FBgn0029733	5	36	10	3	2	12	1.48856	0.0979763	1
FBgn0266034	12	2	8	22	10	20	-1.24889	0.0979831	1
FBgn0263380	66	91	56	29	22	59	0.875424	0.0980179	1
FBgn0023542	981	855	681	509	637	556	0.448428	0.0980236	1
FBgn0001225	3431	2443	2354	4589	2538	7706	-0.90405	0.0980318	1
FBgn0034383	467	283	301	635	324	875	-0.852006	0.0981698	1
FBgn0031542	11	7	8	19	37	8	-1.45333	0.098209	1
FBgn0063127	9	4	1	0	1	1	2.5123	0.0983565	1
FBgn0029766	2514	943	1651	366	1691	634	0.735275	0.0986714	1
FBgn0083006	13	21	10	7	1	8	1.43811	0.0987327	1
FBgn0267582	21	23	17	49	19	64	-1.14973	0.0989136	1
FBgn0028920	26429	5615	14916	3917	6506	11828	0.976565	0.0991152	1
FBgn0051144	7	6	7	2	3	1	1.62897	0.099183	1
FBgn0027539	1548	783	943	1548	1462	1911	-0.675064	0.0992388	1
FBgn0031734	666	371	420	409	2381	455	-1.38592	0.0993559	1
FBgn0031772	1140	540	709	1603	822	1445	-0.737712	0.0994731	1
FBgn0052364	105	54	63	98	95	189	-0.869961	0.0994902	1
FBgn0051087	713	75	349	242	105	124	1.24708	0.0995236	1
FBgn0051700	24	5	15	26	24	38	-1.06347	0.0996068	1
FBgn0033268	43591	27106	27537	57795	35321	65368	-0.75045	0.099726	1
FBgn0039844	93	72	69	79	439	58	-1.5311	0.0999039	1
FBgn0039184	534	388	343	360	1666	551	-1.24029	0.100054	1
FBgn0038136	7808	2541	4436	2412	4372	1691	0.657152	0.1002	1
FBgn0264350	317	1109	495	491	140	317	1.00544	0.100366	1
FBgn0037515	136	185	122	185	389	270	-1.079	0.100478	1
FBgn0042104	607	141	298	163	229	180	0.747314	0.100617	1
FBgn0030058	512	339	328	728	348	1018	-0.877608	0.100695	1
FBgn0040259	2207	722	1293	490	1391	283	0.779158	0.100738	1
FBgn0016061	23	9	14	18	74	16	-1.43744	0.100836	1
FBgn0004191	0	1	1	12	2	1	-2.75584	0.100855	1
FBgn0262789	168	158	185	323	162	494	-0.952508	0.100889	1
FBgn0004431	327	16	172	50	19	99	1.59141	0.1009	1
FBgn0034135	234	105	161	266	385	174	-0.838128	0.100917	1
FBgn0267182	68	17	39	72	89	55	-0.905077	0.100918	1
FBgn0028396	880	2255	1007	279	256	1324	1.06682	0.101113	1
FBgn0032371	6703	2650	4167	6225	6631	7354	-0.668513	0.101153	1
FBgn0031214	78	14	42	108	63	72	-0.902719	0.101294	1
FBgn0038773	276	74	177	331	377	189	-0.857758	0.10131	1
FBgn0050103	507	193	290	458	483	561	-0.695612	0.101365	1
FBgn0051848	242	212	199	472	220	468	-0.860231	0.101511	1
FBgn0001120	6	150	39	11	4	49	1.52823	0.101561	1
FBgn0264747	1	23	12	2	0	7	2.00468	0.10159	1
FBgn0263386	15	19	8	28	29	32	-1.21777	0.10163	1
FBgn0039486	369	137	255	115	186	159	0.618698	0.101871	1
FBgn0032881	889	725	545	438	553	463	0.444846	0.101909	1
FBgn0028381	1560	361	921	365	556	606	0.791064	0.102136	1
FBgn0038922	6040	4120	4207	7346	6015	9028	-0.713885	0.102161	1
FBgn0036836	119	78	97	46	95	32	0.622873	0.102235	1
FBgn0052720	725	232	432	795	622	746	-0.704969	0.10226	1
FBgn0051803	1857	1054	1208	2577	1193	3356	-0.831294	0.102681	1
FBgn0265378	108	107	81	30	43	87	0.780461	0.102773	1
FBgn0043900	784	294	530	764	878	799	-0.68894	0.102801	1
FBgn0266246	12	4	9	24	9	24	-1.18793	0.1029	1
FBgn0030332	3313	5919	3063	1761	1464	3536	0.774773	0.102913	1
FBgn0013685	13	46	40	198	18	76	-1.45498	0.103186	1
FBgn0085298	355	116	246	420	293	453	-0.745035	0.103263	1
FBgn0265069	15	12	7	1	2	8	1.49505	0.103323	1
FBgn0050125	1	0	1	4	3	5	-2.56899	0.10336	1
FBgn0264738	155	60	89	221	87	225	-0.840656	0.103501	1
FBgn0030629	300	157	192	311	301	370	-0.683225	0.103768	1
FBgn0267645	66	68	62	38	26	48	0.757199	0.103793	1
FBgn0266619	10	9	13	6	2	4	1.45182	0.103893	1
FBgn0000036	185	137	123	226	271	198	-0.756621	0.104001	1
FBgn0031248	446	41	255	78	72	153	1.23083	0.104038	1
FBgn0036623	3403	1863	2128	1286	2404	960	0.517979	0.10404	1
FBti0060127	0	0	1	1	13	0	-3.80985	0.10411	1
FBgn0039078	6	2	5	4	35	5	-1.96999	0.104247	1
FBgn0259994	70	43	46	48	178	81	-1.13628	0.104282	1
FBgn0263341	165	84	100	78	42	77	0.775255	0.104499	1
FBgn0030746	133	25	71	21	51	38	0.911788	0.104517	1
FBgn0032772	602	263	309	548	794	457	-0.754108	0.104747	1
FBgn0266821	5	4	2	13	12	6	-1.63183	0.104752	1
FBgn0029722	2775	1309	1609	2527	2601	3378	-0.67465	0.104781	1
FBgn0053517	28	19	17	26	36	61	-1.05648	0.104916	1
FBgn0032401	102	148	81	76	66	57	0.635359	0.105003	1
FBgn0086906	1329	632	730	967	2244	1173	-0.871722	0.105175	1
FBti0019901	63	59	49	81	91	126	-0.896995	0.105207	1
FBgn0046698	295	90	181	280	242	399	-0.769968	0.105343	1
FBgn0040759	250	41	139	146	231	427	-0.999532	0.105469	1
FBgn0036821	418	129	283	163	1438	314	-1.42661	0.105523	1
FBgn0032138	4633	5840	3847	2616	3465	3303	0.491925	0.105783	1
FBgn0032577	1505	760	948	1984	1086	2093	-0.731803	0.10603	1
FBgn0030778	14	29	18	22	103	33	-1.57379	0.106111	1
FBgn0267988	21	25	11	31	41	43	-1.16251	0.10621	1
FBgn0265694	423	487	328	309	200	259	0.621084	0.106218	1
FBgn0266249	23	14	11	24	42	26	-1.10272	0.10628	1
FBgn0262102	1449	419	857	1311	1309	1639	-0.725457	0.106305	1
FBgn0034618	1369	1698	1123	1398	5018	2134	-1.22315	0.106328	1
FBgn0052440	1986	884	1301	2017	1789	2525	-0.67452	0.106344	1
FBgn0051097	358	114	259	174	156	70	0.808098	0.106411	1
FBgn0265338	3	2	6	7	11	14	-1.54802	0.106582	1
FBgn0029172	5	54	2	1	0	13	1.96636	0.106597	1
FBgn0051141	2462	883	1511	2615	2220	2492	-0.665184	0.106613	1
FBti0019239	134	65	102	131	147	210	-0.771888	0.10672	1
FBgn0033323	1464	570	867	1376	1332	1637	-0.668179	0.106829	1
FBgn0050411	660	434	469	295	268	424	0.586119	0.106866	1
FBgn0086046	4	3	2	0	1	0	2.82812	0.106905	1
FBgn0026738	572	351	371	717	516	773	-0.700803	0.106934	1
FBgn0039304	1154	704	719	553	706	519	0.417963	0.106991	1
FBgn0061515	4502	2470	2938	4810	4230	5824	-0.663013	0.107086	1
FBgn0267643	151	120	110	163	169	333	-0.890326	0.10715	1
FBgn0263500	1548	3832	1663	1647	761	1445	0.814755	0.10716	1
FBgn0032981	199	21	133	60	48	48	1.13664	0.107226	1
FBti0215101	6	1	3	1	0	0	3.46072	0.107239	1
FBgn0031444	878	497	518	1115	609	1410	-0.784965	0.107332	1
FBgn0262894	659	401	332	1388	385	754	-0.88387	0.107364	1
FBgn0000052	1529	892	931	1006	4258	1279	-1.17522	0.107409	1
FBgn0053502	5	15	6	4	2	3	1.46985	0.107413	1
FBgn0001296	811	639	501	328	617	334	0.450979	0.10745	1
FBgn0259242	22	10	14	24	45	21	-1.11024	0.107673	1
FBgn0264995	0	0	0	2	3	2	-6.56671	0.107786	1
FBgn0003339	0	1	0	7	0	4	-3.5172	0.107789	1
FBgn0083015	23	20	11	13	0	4	1.71811	0.107835	1
FBgn0053514	1344	330	733	329	247	613	0.952263	0.108039	1
FBgn0037140	1450	571	911	505	829	528	0.530277	0.108093	1
FBgn0041004	18	34	13	5	11	14	0.949269	0.108196	1
FBgn0262104	206	206	158	408	148	557	-1.00038	0.108223	1
FBgn0051864	108	101	95	49	66	76	0.572716	0.108255	1
FBgn0040684	389	193	244	377	439	397	-0.656193	0.10827	1
FBgn0263665	110	48	66	118	89	160	-0.781121	0.108337	1
FBgn0041160	459	324	284	272	255	175	0.504478	0.108515	1
FBgn0025360	515	151	252	399	742	360	-0.864533	0.108655	1
FBgn0026196	1062	854	724	534	801	449	0.431294	0.108664	1
FBgn0036679	77	32	48	96	55	119	-0.829345	0.108705	1
FBti0019110	7	3	2	4	10	20	-1.68038	0.108757	1
FBgn0038552	1661	1626	1251	996	981	1071	0.479792	0.109003	1
FBgn0042137	128	137	78	89	41	63	0.769404	0.109021	1
FBgn0032726	1031	758	709	1037	2905	801	-1.11107	0.109026	1
FBgn0031872	107	37	59	88	202	73	-1.00595	0.109068	1
FBgn0264867	3	2	0	6	7	6	-2.16303	0.109095	1
FBgn0266392	38	49	47	101	40	138	-1.06404	0.109216	1
FBgn0036314	827	451	487	380	513	247	0.501696	0.109379	1
FBgn0266207	17	6	5	16	18	24	-1.19893	0.109407	1
FBgn0038973	5323	439	2765	1767	429	1056	1.40505	0.109443	1
FBgn0265882	52	20	27	58	42	69	-0.847981	0.10948	1
FBgn0267565	54	65	25	24	22	31	0.771096	0.10955	1
FBgn0042106	15	19	13	37	22	38	-1.10247	0.109615	1
FBgn0036498	1312	861	891	1819	1027	2202	-0.771448	0.109668	1
FBti0019143	30	19	27	19	11	8	0.980023	0.109843	1
FBgn0027109	170	11	98	22	13	61	1.50305	0.109974	1
FBgn0033904	841	675	556	426	249	547	0.699205	0.110098	1
FBgn0266708	282	170	170	309	242	452	-0.768657	0.110112	1
FBgn0263650	20	30	16	9	5	16	1.06686	0.110255	1
FBgn0262509	455	233	299	441	610	420	-0.689897	0.110363	1
FBgn0026438	18	15	8	39	26	19	-1.1364	0.110539	1
FBgn0032087	5979	5228	4394	1658	1176	5019	0.922391	0.110541	1
FBgn0038540	2	5	2	13	5	11	-1.73859	0.110822	1
FBgn0263501	193	423	196	178	76	183	0.842864	0.110932	1
FBgn0029507	2949	1162	1846	972	1901	477	0.677524	0.11109	1
FBgn0085369	22	18	25	10	14	10	0.857219	0.11112	1
FBgn0028737	12140	13095	9027	7619	7729	7644	0.473181	0.11135	1
FBgn0031065	1797	4745	2107	2278	680	1550	0.916245	0.111395	1
FBgn0011828	1291	644	833	425	938	308	0.567258	0.111547	1
FBgn0263034	490	379	334	638	472	853	-0.779466	0.111557	1
FBgn0033861	929	392	609	1074	763	1124	-0.673546	0.111607	1
FBgn0033724	45	48	42	37	22	16	0.808482	0.111652	1
FBgn0032435	715	206	447	126	379	245	0.714756	0.111712	1
FBgn0039310	3301	1485	1977	1464	1641	1423	0.477464	0.111759	1
FBti0060988	0	0	0	1	2	4	-6.55567	0.111892	1
FBgn0030600	980	163	563	86	522	163	0.941495	0.111988	1
FBgn0030244	375	219	235	177	111	208	0.680041	0.112014	1
FBgn0266322	28	19	13	2	15	9	0.974479	0.112041	1
FBgn0031412	254	160	170	375	179	441	-0.810289	0.112044	1
FBgn0286042	80	147	101	55	44	87	0.757264	0.112064	1
FBgn0266415	56	48	39	90	43	141	-0.989634	0.112067	1
FBgn0266693	42	22	21	44	39	65	-0.899539	0.112169	1
FBgn0286818	72251	51130	49982	44655	43762	30908	0.445716	0.112187	1
FBti0062570	6	4	4	0	2	1	1.98606	0.11248	1
FBgn0036186	11855	4539	7016	3045	7359	645	0.898514	0.11257	1
FBti0061359	9	8	12	18	20	24	-1.13864	0.112735	1
FBgn0010768	65	59	32	58	243	50	-1.41885	0.112786	1
FBgn0038312	418	351	291	193	264	256	0.453473	0.112789	1
RR48396_transposable_element	6	22	7	5	2	6	1.36256	0.112791	1
FBgn0053288	646	313	407	220	451	108	0.648512	0.112863	1
FBti0064052	5	1	10	1	0	2	2.55287	0.113006	1
FBgn0034407	57	191	95	73	14	72	1.10909	0.113056	1
FBgn0003132	1894	550	1146	1546	2127	1878	-0.733231	0.113156	1
FBgn0003174	33	9	15	12	103	23	-1.52936	0.113322	1
FBgn0032916	0	0	0	4	2	1	-6.47492	0.113396	1
FBgn0039152	1680	952	1114	605	1192	686	0.449969	0.113415	1
FBgn0032629	145	21	81	107	364	64	-1.30615	0.113456	1
FBgn0265533	153	372	170	149	53	159	0.904348	0.113461	1
FBgn0013767	5	1	1	5	7	10	-1.82971	0.113591	1
FBgn0287774	373	200	238	132	268	100	0.541979	0.11361	1
FBti0102096	14	15	7	10	28	47	-1.40988	0.113647	1
FBgn0039761	5835	314	3084	51	0	652	3.67826	0.113845	1
FBgn0031000	9	5	7	2	4	0	1.64848	0.113981	1
FBgn0040343	407	286	283	575	385	574	-0.713745	0.114081	1
FBti0215214	0	0	1	2	2	5	-2.97071	0.114081	1
FBgn0032017	267	75	141	250	250	247	-0.722562	0.114142	1
FBgn0267617	11	9	9	15	17	30	-1.17935	0.114158	1
FBgn0028913	999	364	595	1213	795	993	-0.671764	0.114343	1
FBgn0033307	361	287	233	240	172	155	0.558722	0.114455	1
FBgn0265444	21	7	9	8	3	2	1.47639	0.114467	1
FBgn0032820	3026	3788	2541	5396	4648	6060	-0.868413	0.114471	1
FBgn0038366	3	9	3	0	33	31	-2.32461	0.114626	1
FBgn0260430	8	4	1	8	11	15	-1.59203	0.11476	1
FBgn0028370	48	12	21	11	17	10	0.945822	0.114886	1
FBgn0036109	1	3	0	7	6	5	-2.37574	0.114981	1
FBgn0034822	396	362	327	741	250	1122	-0.985386	0.115085	1
FBgn0030599	760	505	541	1042	609	1315	-0.76523	0.115117	1
FBgn0265597	6	2	7	7	9	24	-1.43345	0.115186	1
FBgn0034957	2159	1117	1412	2468	1716	3116	-0.699178	0.115246	1
FBgn0265252	7	4	5	6	19	15	-1.474	0.115284	1
FBgn0031715	172	82	106	215	89	349	-0.897375	0.115389	1
FBgn0030081	213	115	155	110	129	73	0.534276	0.115492	1
FBgn0287183	1056	1977	1068	988	537	887	0.709576	0.115521	1
FBgn0263400	3	3	3	7	8	11	-1.60677	0.115638	1
FBgn0265786	33	46	25	22	14	20	0.816341	0.115726	1
FBgn0039434	8	2	2	6	8	18	-1.57042	0.116065	1
FBti0020241	33	7	18	36	30	40	-0.941265	0.116135	1
FBgn0003250	81	58	58	124	72	138	-0.812108	0.116309	1
FBgn0262478	455	248	308	485	378	762	-0.750056	0.116561	1
FBgn0040531	35	26	25	44	41	67	-0.90367	0.116752	1
FBgn0053548	38	24	15	22	89	45	-1.24803	0.116947	1
FBgn0061196	1032	448	588	1099	798	1233	-0.669083	0.116971	1
FBgn0035526	4071	2555	2633	2206	2599	890	0.584678	0.117089	1
FBgn0030217	57	32	36	49	75	84	-0.85278	0.11715	1
FBgn0036010	2	2	1	12	1	7	-1.99923	0.117161	1
FBgn0003517	59942	81527	48577	45417	25710	44112	0.659114	0.117187	1
FBgn0002962	27	45	27	51	50	104	-1.13759	0.117364	1
FBti0059733	18	8	10	2	9	3	1.1514	0.117386	1
FBti0062263	6	6	9	2	4	1	1.48404	0.117453	1
FBgn0264554	6	1	8	13	19	8	-1.44454	0.117458	1
FBgn0262029	20	18	4	16	45	34	-1.42177	0.117535	1
FBgn0087040	3	275	59	2	5	49	2.46674	0.117665	1
FBgn0040391	1261	696	821	1335	1132	1739	-0.673975	0.117677	1
FBgn0265673	898	1578	891	799	358	770	0.761605	0.117682	1
FBgn0263047	52	23	38	68	48	74	-0.796098	0.117693	1
FBgn0031130	873	309	520	1099	799	709	-0.678156	0.117707	1
FBgn0020376	26	31	32	8	9	26	0.995631	0.11772	1
FBgn0262544	375	277	246	592	224	822	-0.906766	0.117847	1
FBgn0262150	6	26	3	28	32	41	-1.71015	0.117856	1
FBgn0017590	6	8	7	14	24	12	-1.36961	0.117919	1
FBti0019492	3	1	0	5	5	6	-2.22647	0.117933	1
FBgn0267960	17	4	7	13	19	26	-1.18185	0.118156	1
FBgn0264551	13	11	7	18	18	28	-1.16054	0.118191	1
FBgn0030074	10	9	14	5	2	6	1.36936	0.118378	1
FBgn0037456	604	180	346	623	500	609	-0.686192	0.1188	1
FBgn0053056	513	415	334	401	1266	605	-1.03596	0.119021	1
FBgn0050487	2575	1340	1611	3240	1762	3861	-0.730957	0.11909	1
FBgn0034274	445	265	273	552	299	803	-0.806871	0.119174	1
FBgn0020908	478	1804	682	1932	1612	3484	-1.34009	0.11928	1
FBgn0265789	152	556	229	258	54	146	1.03106	0.119425	1
FBgn0262334	0	0	0	4	0	4	-6.6011	0.119465	1
FBgn0288731	0	0	0	4	0	4	-6.6011	0.119465	1
FBti0215349	12	7	13	3	7	3	1.1862	0.119518	1
FBgn0036075	2347	936	1526	2574	1710	3272	-0.703055	0.119629	1
FBgn0005613	2	3	1	4	13	5	-2.11059	0.119642	1
FBgn0032797	64	24	46	45	112	78	-0.943434	0.119755	1
FBgn0037766	52	14	26	43	63	50	-0.88858	0.11989	1
FBgn0263588	33	12	12	11	10	1	1.24332	0.120101	1
FBgn0032439	360	277	242	622	258	640	-0.828827	0.120266	1
FBgn0036330	7	4	7	12	15	14	-1.2529	0.120607	1
FBgn0029752	5558	2896	3741	7036	4951	6114	-0.628346	0.120622	1
FBgn0005633	4	1	2	0	0	0	6.43658	0.120647	1
FBgn0034623	4	1	2	0	0	0	6.43658	0.120647	1
FBti0061240	4	1	2	0	0	0	6.43658	0.120647	1
FBgn0033658	10	14	9	5	7	0	1.31349	0.120653	1
FBgn0083068	803	628	587	1312	631	1474	-0.800593	0.120752	1
FBgn0029906	526	299	349	221	353	224	0.429307	0.120865	1
FBti0060249	0	0	0	2	4	1	-6.60321	0.12095	1
FBti0019150	0	0	0	5	0	3	-6.57551	0.121153	1
FBgn0267781	57	20	24	48	56	62	-0.843029	0.121226	1
FBgn0028533	18241	8361	11208	4331	3980	11700	0.841973	0.121582	1
FBgn0037424	1	1	0	1	9	3	-3.05877	0.121611	1
FBgn0038100	3124	901	1850	3220	3655	2238	-0.730654	0.121614	1
FBgn0033169	361	226	257	142	277	136	0.462261	0.121777	1
FBgn0082999	1	4	3	0	0	1	2.97716	0.121864	1
FBgn0027107	47	20	24	38	50	66	-0.877379	0.121928	1
FBgn0038725	554	251	307	467	426	895	-0.772326	0.121941	1
FBgn0037125	7	4	5	2	2	0	1.9048	0.121944	1
FBgn0031307	54	18	46	16	249	43	-1.60245	0.122074	1
FBgn0052712	386	285	255	461	370	647	-0.753911	0.122125	1
FBgn0040336	909	407	598	328	297	527	0.660474	0.12214	1
FBgn0052655	4332	1173	2562	3606	4185	4603	-0.710686	0.122185	1
FBgn0052191	243	219	170	283	416	308	-0.802093	0.122215	1
FBgn0030722	818	573	544	1414	508	1447	-0.829199	0.122328	1
FBgn0032615	248	195	161	118	85	164	0.642637	0.12236	1
FBgn0004867	49103	54930	37762	34485	23255	33337	0.568251	0.122469	1
FBti0060972	0	1	1	7	5	1	-2.67167	0.122492	1
FBgn0264492	3004	1510	1801	3904	1998	4110	-0.712712	0.122507	1
FBgn0037100	160	52	97	45	95	15	0.832245	0.122512	1
FBgn0020385	2750	3022	2080	2283	10579	3435	-1.26888	0.122547	1
FBti0019132	15	12	8	27	23	19	-1.08626	0.122552	1
FBgn0265813	0	2	1	10	6	1	-2.52359	0.122591	1
FBgn0031091	159	51	90	102	242	153	-0.880854	0.12266	1
FBti0059791	2	0	6	0	0	0	6.82109	0.122799	1
FBgn0259974	5744	14323	6506	7791	2186	4168	0.894157	0.122838	1
FBgn0032840	81	66	62	42	53	40	0.523079	0.123201	1
FBgn0265080	74	69	39	106	77	136	-0.908814	0.123393	1
FBgn0029856	424	98	234	500	344	363	-0.7329	0.123404	1
FBgn0020377	59	25	44	57	133	45	-1.02247	0.123676	1
FBgn0265372	55	27	23	12	10	28	0.964344	0.123719	1
FBgn0030222	1473	1127	979	873	963	655	0.413823	0.123734	1
FBti0059731	3	6	2	1	0	1	2.44923	0.123844	1
FBgn0262141	48	118	44	33	4	52	1.20271	0.123883	1
FBgn0037166	2602	2174	1848	1685	1332	1485	0.479396	0.12404	1
FBgn0260776	1128	288	727	1064	1005	1308	-0.722819	0.124059	1
FBgn0267765	0	0	1	5	3	1	-2.93752	0.124103	1
FBgn0265065	120	82	56	161	85	196	-0.856569	0.12416	1
FBgn0035412	7	6	9	13	32	9	-1.41828	0.124227	1
FBgn0036689	419	270	299	452	423	645	-0.699603	0.124264	1
FBgn0035004	299	168	178	341	241	420	-0.707619	0.124364	1
FBti0020112	1	3	4	0	0	1	3.0279	0.124366	1
FBgn0267103	1	5	2	0	1	0	2.67723	0.124437	1
FBgn0033860	2679	1426	1559	2494	2346	3701	-0.683461	0.124496	1
FBti0020152	28	6	7	35	31	15	-1.12587	0.124513	1
FBgn0264377	185	812	316	313	124	252	0.888579	0.124572	1
FBgn0030541	10	5	8	0	5	2	1.49458	0.124643	1
FBgn0260991	544	197	330	424	600	583	-0.694276	0.124673	1
FBgn0029754	70	14	50	75	150	39	-1.10652	0.124686	1
FBgn0286872	376	1151	538	566	151	361	0.928726	0.12474	1
FBgn0054038	602	1761	708	704	149	666	0.992979	0.124758	1
FBgn0036187	289	248	261	185	234	113	0.485281	0.124924	1
FBgn0051343	13103	488	6931	716	5449	1362	1.23047	0.12494	1
FBti0018951	109	45	74	18	82	12	0.816021	0.124993	1
FBgn0037167	70	22	32	69	99	43	-0.911723	0.125054	1
FBgn0031986	496	229	341	523	441	643	-0.657573	0.125073	1
FBgn0262529	0	0	1	4	4	1	-2.98821	0.125217	1
FBgn0267160	1	0	4	3	14	5	-2.135	0.125343	1
FBgn0265581	549	1523	608	705	232	500	0.862356	0.125347	1
FBgn0002573	35	22	31	56	42	52	-0.812224	0.125476	1
FBgn0023179	88	20	58	23	34	30	0.835692	0.125504	1
FBgn0000147	544	268	319	516	442	787	-0.707373	0.125562	1
FBgn0013680	1293	4388	3584	15657	1464	7416	-1.31447	0.125669	1
FBgn0038124	478	160	307	448	348	732	-0.751007	0.125696	1
FBgn0035780	497	45	264	118	189	36	1.09828	0.125949	1
FBgn0287465	9	3	6	5	15	24	-1.40649	0.126166	1
FBti0064275	1	2	3	0	0	0	6.31117	0.126203	1
FBgn0266969	316	326	220	215	57	188	0.883823	0.126233	1
FBgn0040338	103	72	52	185	43	212	-0.99215	0.126391	1
FBgn0045443	0	4	1	6	10	6	-2.30098	0.126394	1
FBti0062187	9	15	6	2	7	3	1.10041	0.126425	1
FBgn0033017	1269	500	829	1631	850	1625	-0.694704	0.126442	1
FBti0102105	121	84	143	192	177	195	-0.729349	0.126792	1
FBgn0053247	14	0	0	0	0	0	7.2989	0.126904	1
FBgn0086348	3	22	10	6	5	3	1.24755	0.127156	1
FBgn0025382	41	35	10	62	36	70	-1.0958	0.127208	1
FBgn0265151	14	16	15	36	8	62	-1.2355	0.127584	1
FBti0019968	15	6	19	3	11	2	1.19201	0.127781	1
RR48331_transposable_element	7	3	4	2	1	0	2.19095	0.127835	1
FBgn0043783	7968	8190	5855	11164	13293	10541	-0.784101	0.127879	1
FBti0019358	1	0	0	4	4	1	-3.41276	0.128133	1
FBgn0085329	251	136	171	269	186	472	-0.789892	0.128186	1
FBgn0012344	45	9	41	41	80	58	-0.996059	0.128329	1
FBgn0031675	114	43	71	106	84	190	-0.801165	0.128361	1
FBgn0283435	2	1	1	1	10	6	-2.31164	0.128625	1
FBgn0265063	153	191	135	406	103	461	-1.03242	0.128733	1
FBgn0267102	5	5	7	3	1	1	1.81533	0.128739	1
FBgn0261624	754	271	463	688	630	934	-0.672994	0.128748	1
FBgn0051658	79	35	30	68	50	132	-0.901085	0.129291	1
FBgn0031611	3035	3684	2562	2713	1258	1728	0.665885	0.129343	1
FBgn0035548	5	1	3	0	1	0	2.87317	0.129451	1
FBgn0010497	2894	408	1665	589	1372	522	0.850563	0.129512	1
FBgn0030429	913	278	521	786	848	919	-0.668609	0.129544	1
FBgn0031835	190	62	118	102	559	109	-1.2733	0.129556	1
FBgn0037115	1691	914	991	1551	1670	1954	-0.627145	0.129598	1
FBgn0039463	1332	406	708	1523	989	1199	-0.663219	0.129771	1
FBgn0029897	35794	54133	30370	27187	17434	29695	0.622769	0.129805	1
FBgn0263324	367	320	294	614	293	803	-0.839346	0.129818	1
FBgn0030748	294	116	205	130	135	128	0.568659	0.129856	1
FBgn0036436	12	5	13	15	33	16	-1.18949	0.129957	1
FBgn0001991	1098	440	634	267	773	196	0.625047	0.130039	1
FBti0063955	1	0	0	5	0	5	-3.43149	0.130048	1
FBgn0038629	11	4	4	1	52	9	-2.01639	0.130056	1
FBgn0036014	3139	1719	2013	3629	2648	3910	-0.63507	0.130111	1
FBgn0033578	0	1	1	3	6	3	-2.63947	0.13013	1
FBgn0039038	433	354	318	164	392	160	0.460188	0.130253	1
FBgn0030675	135	88	106	69	89	63	0.47444	0.13053	1
FBgn0084001	24	8	17	30	22	38	-0.922178	0.130531	1
FBgn0260777	118	94	103	211	114	198	-0.76185	0.130606	1
FBgn0266255	285	126	191	403	181	395	-0.727507	0.130733	1
FBgn0034485	20	9	18	31	34	22	-0.951659	0.130758	1
FBti0062029	0	0	0	0	2	6	-6.76508	0.130761	1
FBgn0030587	20	6	7	6	78	8	-1.78325	0.130835	1
FBgn0264775	191	36	126	118	95	495	-1.04787	0.130925	1
FBgn0264505	20	6	16	16	24	44	-1.06822	0.131047	1
FBti0019237	2	1	0	3	8	3	-2.53132	0.131068	1
FBgn0034659	1558	430	911	1332	1273	1865	-0.701988	0.131103	1
FBti0060393	2	2	2	0	0	0	6.2395	0.131124	1
FBgn0041623	9	22	6	8	3	4	1.23428	0.131124	1
FBgn0286933	237	729	311	337	99	241	0.891994	0.131136	1
FBgn0288744	1	0	0	6	0	4	-3.41106	0.131163	1
FBgn0267442	18	24	27	41	37	55	-0.982261	0.131486	1
FBgn0037750	436	48	240	44	220	55	0.979578	0.131508	1
FBgn0082961	12	5	2	1	3	1	1.65659	0.131525	1
FBgn0001099	172	54	88	166	188	127	-0.726499	0.13161	1
FBgn0030151	2629	2003	1911	1547	1874	1236	0.382138	0.131638	1
FBgn0265809	1	1	0	1	10	2	-3.07719	0.131642	1
FBgn0042125	482	161	312	165	294	62	0.733731	0.131716	1
FBgn0037107	67	18	40	78	100	40	-0.911879	0.131842	1
FBgn0053117	6	4	3	31	0	13	-1.70996	0.132063	1
FBgn0259101	3028	650	1551	578	739	1366	0.864145	0.13208	1
FBgn0037578	262	141	153	259	295	250	-0.641783	0.13209	1
FBgn0036646	201	137	148	65	162	86	0.479353	0.132127	1
FBti0059781	1	2	1	3	5	8	-2.12613	0.132178	1
FBti0062264	21	14	5	10	2	2	1.47571	0.132205	1
FBgn0032313	526	188	252	523	353	590	-0.679101	0.132381	1
FBgn0036116	582	305	381	212	420	199	0.463013	0.132399	1
FBgn0267897	10	2	6	10	10	21	-1.25647	0.132707	1
FBgn0028708	177	203	146	117	149	83	0.472831	0.132769	1
FBgn0264562	13	8	3	9	39	11	-1.5794	0.132792	1
FBgn0267471	243	114	159	131	116	86	0.554364	0.132799	1
FBgn0267135	4	3	11	12	14	19	-1.28531	0.13286	1
FBti0019042	12	2	2	1	2	0	2.15852	0.132865	1
FBgn0051547	2954	1181	1694	701	2041	728	0.566244	0.132876	1
FBgn0267212	55	53	42	108	41	133	-0.944854	0.132879	1
FBgn0037078	8	2	10	2	3	1	1.68925	0.132882	1
FBgn0037231	98	53	72	24	61	49	0.597264	0.132891	1
FBgn0264367	77	37	30	83	58	92	-0.796411	0.13293	1
FBgn0035515	2252	2017	1648	1562	1229	1262	0.468323	0.133014	1
FBgn0266865	11	16	6	23	14	37	-1.26677	0.133146	1
FBgn0262787	1684	1012	1119	2236	1416	2096	-0.647931	0.133202	1
FBti0061386	2	3	1	0	0	0	6.16784	0.133275	1
FBti0060607	0	0	0	0	4	4	-6.82813	0.133346	1
FBgn0031926	1	3	4	2	32	2	-2.35483	0.133365	1
FBgn0030925	41	28	26	27	121	43	-1.21696	0.133588	1
FBgn0052639	152	147	120	277	114	375	-0.906792	0.133611	1
FBti0019183	34	22	30	13	18	18	0.724084	0.13368	1
FBgn0266389	12	11	6	22	12	27	-1.15782	0.133739	1
FBgn0034154	3669	6964	3579	3731	1189	3020	0.811858	0.133775	1
FBgn0037169	856	369	536	792	652	1298	-0.708333	0.133974	1
FBgn0262531	145	184	111	398	104	369	-1.00864	0.134107	1
FBgn0266983	177	80	107	221	121	234	-0.710538	0.134235	1
FBgn0260766	24668	25717	18820	18850	10905	14927	0.574277	0.134301	1
FBgn0263385	307	203	176	375	222	525	-0.779476	0.134389	1
FBgn0032010	2099	1231	1375	2206	2037	2549	-0.613271	0.134392	1
FBgn0000667	690	595	452	516	1807	832	-1.05659	0.134396	1
FBgn0036465	1930	776	1208	1926	1450	2568	-0.665651	0.134714	1
FBgn0085357	127	95	82	207	81	247	-0.855985	0.134829	1
FBgn0011695	10290	6603	6682	8307	9599	21411	-0.831438	0.135067	1
FBgn0050091	0	0	0	1	5	1	-6.66332	0.135191	1
FBgn0267299	0	0	0	1	5	1	-6.66332	0.135191	1
FBgn0037514	2753	1425	1679	3488	1766	4011	-0.708854	0.135236	1
FBgn0001134	44	19	38	8	34	9	0.814046	0.135364	1
FBgn0267681	126	83	87	163	99	227	-0.778897	0.135404	1
FBgn0265002	36	25	35	51	55	54	-0.801389	0.135461	1
FBgn0036460	949	737	657	527	639	507	0.374666	0.13549	1
FBgn0053110	354	242	240	350	1081	206	-1.16706	0.135645	1
FBgn0034275	2400	1870	1654	1098	1909	1132	0.375908	0.135657	1
FBgn0260954	17	19	7	18	22	53	-1.25916	0.13568	1
FBgn0020307	637	193	413	169	412	124	0.661124	0.135781	1
FBgn0039228	1679	699	1071	2805	1276	1414	-0.694949	0.135797	1
FBgn0266876	4	0	4	0	0	0	6.71938	0.135829	1
FBgn0031157	983	608	669	1312	716	1572	-0.718727	0.135866	1
FBgn0033188	3390	708	1899	697	1666	952	0.705889	0.135889	1
FBgn0086915	20185	8952	12871	22211	15809	24130	-0.625123	0.136075	1
FBgn0025702	1283	473	756	1007	1304	1355	-0.650731	0.136144	1
FBgn0262563	1104	1719	938	942	327	867	0.779757	0.136354	1
FBgn0287234	319	142	165	125	628	385	-1.06302	0.136417	1
FBgn0037385	382	268	251	428	388	543	-0.67992	0.136617	1
FBgn0033968	47	13	14	11	104	45	-1.37948	0.136692	1
FBgn0035328	5	66	15	3	6	24	1.24371	0.136892	1
FBgn0265904	56	89	61	59	25	34	0.783006	0.136925	1
FBgn0035490	80	66	88	70	334	86	-1.24214	0.137	1
FBgn0266004	83	89	42	106	111	158	-0.939828	0.137014	1
FBgn0039137	239	98	143	85	149	63	0.550537	0.137143	1
FBgn0034850	2188	1124	1310	2667	1526	2886	-0.670466	0.137174	1
FBgn0037782	2528	1235	1623	458	386	1787	0.965978	0.137187	1
FBgn0083120	45	104	44	42	15	44	0.886261	0.137208	1
FBgn0031580	1508	461	992	226	13	764	1.55383	0.137256	1
FBgn0022355	19202	22073	14863	21929	39005	33354	-0.887953	0.137289	1
FBgn0036346	1501	1116	1011	2063	1168	2664	-0.756862	0.137412	1
FBgn0029817	924	446	599	956	774	1184	-0.63481	0.13749	1
FBgn0263582	64	76	52	107	89	138	-0.880936	0.137598	1
FBgn0031426	48	7	19	41	104	14	-1.30974	0.137788	1
FBgn0263080	72	3	32	45	32	154	-1.17718	0.137862	1
FBgn0034279	160	41	88	19	83	47	0.773297	0.137935	1
FBgn0261269	88	55	42	93	147	66	-0.889335	0.138332	1
FBgn0033475	554	256	357	629	428	697	-0.644927	0.13848	1
FBti0059662	2	14	1	2	0	2	2.02593	0.138512	1
FBgn0038404	411	134	234	168	169	148	0.59284	0.138571	1
FBgn0265666	252	656	361	368	105	223	0.865007	0.138768	1
FBti0060073	14	3	8	15	29	10	-1.25556	0.138768	1
FBgn0034356	153	21	84	17	54	49	0.959268	0.139004	1
FBti0063925	0	0	0	0	5	3	-6.85864	0.13901	1
FBgn0015570	429	562	318	195	379	285	0.450741	0.139189	1
FBgn0265373	320	194	202	307	367	360	-0.637892	0.139209	1
FBgn0083049	7	4	4	0	0	3	2.24614	0.139241	1
FBgn0260969	207	120	144	249	163	334	-0.717661	0.139327	1
FBgn0030895	16	12	10	27	21	23	-0.98579	0.139589	1
FBgn0033354	275	160	189	131	196	77	0.499606	0.139622	1
FBgn0040859	8570	7589	6241	12555	7535	16999	-0.786932	0.139649	1
FBgn0037447	239	219	180	183	715	300	-1.10253	0.139709	1
FBti0061998	7	10	4	2	1	4	1.49485	0.139755	1
FBgn0040107	3609	8900	3852	4580	1046	3056	0.899513	0.139762	1
FBgn0026257	291	105	237	326	356	287	-0.679392	0.139838	1
FBgn0039594	726	405	539	576	2300	431	-1.18382	0.139862	1
FBgn0263587	1264	2081	1113	1188	443	963	0.743502	0.140034	1
FBgn0035918	120	74	105	52	95	47	0.506374	0.140064	1
FBgn0028853	65	63	52	133	14	276	-1.24506	0.14015	1
FBgn0032518	48287	88686	43935	43034	17496	43876	0.744751	0.140279	1
FBgn0040106	1528	2608	1419	1743	651	855	0.745858	0.14028	1
FBgn0035985	266	75	154	74	452	422	-1.10543	0.140284	1
FBgn0266224	7	1	2	6	10	10	-1.54719	0.140307	1
FBgn0033069	783	405	476	801	676	943	-0.620494	0.140368	1
FBgn0050409	49	14	15	46	27	63	-0.903099	0.140568	1
FBgn0039755	1558	1550	1162	1477	4127	1940	-0.998766	0.140598	1
FBgn0261535	264	165	171	88	198	109	0.44561	0.140713	1
FBgn0036576	208	41	109	39	112	30	0.800918	0.140738	1
FBgn0266568	5	7	2	17	3	19	-1.54214	0.140859	1
FBti0019866	2	4	4	0	1	1	2.17884	0.140965	1
FBgn0086061	27	11	21	52	18	40	-0.890342	0.140983	1
FBgn0263408	0	0	1	0	2	8	-3.15797	0.141046	1
FBgn0030027	76	31	51	41	251	46	-1.31662	0.141088	1
FBgn0001285	767	170	455	222	3	229	1.65828	0.141172	1
FBti0019408	3	3	0	4	11	6	-2.10456	0.141177	1
FBgn0259184	1243	656	779	1334	942	1804	-0.673104	0.141229	1
FBgn0039789	322	349	258	77	320	172	0.517943	0.141237	1
FBgn0004569	45	47	22	53	88	63	-1.01125	0.14124	1
FBgn0259196	262	204	153	357	162	575	-0.882722	0.141304	1
FBgn0031619	19	18	16	8	10	10	0.820559	0.14135	1
FBgn0265377	19	13	23	4	4	16	1.17336	0.141408	1
FBgn0265542	4	7	5	2	1	2	1.64853	0.141509	1
FBti0018984	6	1	2	0	0	1	3.07051	0.141661	1
FBgn0030598	12	5	11	12	43	10	-1.37369	0.141779	1
FBgn0052182	55	20	59	27	32	15	0.807848	0.141824	1
FBgn0085351	6	1	2	1	0	0	3.27378	0.141847	1
FBgn0034988	427	159	252	135	263	126	0.531109	0.141939	1
FBgn0034825	1545	867	985	1878	1166	2111	-0.659223	0.142037	1
FBgn0030358	0	0	1	5	5	0	-3.14456	0.142048	1
FBgn0058006	84	206	92	414	242	157	-1.15481	0.142192	1
FBgn0265745	143	117	116	194	139	286	-0.776464	0.142195	1
FBgn0037386	1181	130	667	145	543	249	0.907516	0.142198	1
FBti0060444	19	34	17	77	14	69	-1.20509	0.142251	1
FBgn0053966	493	22	278	94	157	83	1.13222	0.142264	1
FBgn0000370	5417	5054	4291	3391	4205	3002	0.369077	0.14234	1
FBgn0034317	181	12	83	66	10	23	1.51651	0.142348	1
FBgn0037848	267	200	174	257	336	381	-0.718655	0.142427	1
FBgn0267672	12	4	12	25	17	15	-1.03006	0.142911	1
FBgn0264342	1456	2125	1205	1365	553	953	0.69735	0.142916	1
FBgn0039900	166	180	169	118	97	127	0.532947	0.142966	1
FBgn0024361	1457	592	923	449	325	885	0.781975	0.143186	1
FBti0064299	6	14	11	36	9	30	-1.24742	0.143244	1
FBgn0263742	1	0	0	0	5	5	-3.65851	0.143248	1
FBti0019522	19	6	10	19	45	10	-1.26049	0.143297	1
FBgn0053680	0	1	6	0	0	0	6.67258	0.143495	1
FBgn0266741	9	18	7	6	4	5	1.0869	0.144009	1
FBgn0038665	0	15	1	1	0	2	2.32448	0.144065	1
FBgn0034867	2472	4694	2303	2681	895	1861	0.768998	0.144366	1
FBti0020426	3	7	1	0	2	0	2.06342	0.144489	1
FBgn0037296	767	394	477	767	515	1351	-0.747653	0.144625	1
FBgn0037067	0	2	0	4	9	1	-3.10573	0.144685	1
FBti0063517	16	5	12	21	25	17	-1.0113	0.144686	1
FBgn0004242	17	6	8	24	26	11	-1.09767	0.144788	1
FBgn0064912	6028	2377	3667	5392	5109	7010	-0.617478	0.144807	1
FBgn0034157	7	3	1	9	12	7	-1.55869	0.144878	1
FBgn0053993	44	43	40	20	27	31	0.606546	0.144878	1
FBgn0250821	967	447	567	1022	777	1065	-0.605234	0.145019	1
FBgn0037076	165	72	113	56	118	31	0.619757	0.145243	1
FBti0020433	18	7	6	11	19	32	-1.15826	0.145257	1
FBgn0025391	12	8	10	21	34	9	-1.2181	0.145354	1
FBgn0035348	12970	6546	8498	12884	15289	11167	-0.592062	0.145357	1
FBgn0031239	83	26	39	62	108	66	-0.824241	0.145517	1
FBgn0267697	68	26	36	58	79	65	-0.758673	0.145537	1
FBgn0267058	95	28	48	91	74	101	-0.719319	0.145588	1
FBgn0266929	16	6	6	19	14	21	-1.05152	0.145638	1
FBgn0040735	630	2140	716	544	243	1027	0.867354	0.145827	1
FBgn0038097	834	449	500	1052	571	1114	-0.671531	0.146167	1
FBgn0036202	23	9	9	23	24	26	-0.959193	0.146332	1
FBgn0050340	48	8	22	7	20	8	0.971848	0.146433	1
FBgn0034943	298	182	195	419	275	314	-0.639069	0.146517	1
FBgn0034839	704	480	471	991	398	1464	-0.824373	0.146653	1
FBgn0050502	229	26	129	19	96	59	0.970046	0.146691	1
FBgn0266436	931	378	499	846	698	1112	-0.638187	0.146727	1
FBgn0053218	1269	686	882	1464	983	1867	-0.658331	0.146993	1
FBgn0029552	415	312	255	592	315	675	-0.748442	0.146999	1
FBgn0259973	405	597	208	2318	218	393	-1.25321	0.146999	1
FBti0063560	0	0	0	2	2	2	-6.31062	0.147146	1
FBgn0083938	60312	20031	35806	12330	39469	2042	0.903339	0.147176	1
FBgn0267644	31	63	44	25	17	36	0.776712	0.147251	1
FBgn0031866	4	3	14	3	3	1	1.64259	0.147365	1
FBti0060078	8	1	4	2	0	0	2.84217	0.147414	1
FBgn0041713	31	50	30	39	124	64	-1.21274	0.147527	1
FBti0060005	1	2	3	6	17	1	-2.10996	0.147594	1
FBgn0037807	72	76	57	53	179	151	-1.06667	0.147685	1
FBgn0032434	117	36	87	107	105	176	-0.749337	0.147791	1
FBgn0016013	210	257	163	218	537	367	-0.998373	0.147832	1
FBgn0013433	8	2	14	1	5	2	1.50345	0.148014	1
FBgn0039472	448	64	249	1338	132	174	-1.02481	0.148075	1
FBgn0263081	1589	219	715	267	539	477	0.831353	0.148252	1
FBgn0051391	1674	430	948	1506	1408	1640	-0.656798	0.148259	1
FBgn0261086	57	12	26	46	52	58	-0.824886	0.148267	1
FBgn0267542	534	1240	608	610	194	534	0.804849	0.148301	1
FBgn0053099	557	317	405	308	307	287	0.423131	0.148348	1
FBgn0260968	76	51	42	80	52	165	-0.892813	0.148352	1
FBgn0259795	35894	18436	23454	29595	37795	44338	-0.623731	0.14841	1
FBgn0036212	419	284	220	531	287	668	-0.758996	0.148505	1
FBgn0010314	184	105	116	197	148	283	-0.704022	0.148517	1
FBgn0038993	1505	525	970	1494	1319	1551	-0.609692	0.148539	1
FBgn0039094	3057	2342	2214	2002	2063	1345	0.396423	0.14859	1
FBgn0262031	0	0	0	3	1	2	-6.23341	0.148818	1
FBgn0043535	97	225	109	247	166	487	-1.13635	0.148927	1
FBgn0264374	350	1130	401	479	110	393	0.908701	0.148935	1
FBgn0263234	1335	735	777	315	216	942	0.878509	0.149067	1
FBti0019187	2	0	1	11	2	1	-2.15932	0.149204	1
FBgn0039780	188	133	114	112	116	46	0.553572	0.149219	1
FBgn0261287	5834	2997	3803	5318	5428	7478	-0.614383	0.149259	1
FBgn0262905	88	55	55	140	35	195	-0.925596	0.149429	1
FBgn0033165	2277	6351	2623	3420	854	1844	0.864534	0.149463	1
FBgn0050429	1323	531	831	1218	1049	1713	-0.638989	0.149494	1
FBti0059809	6	14	4	1	6	2	1.14998	0.149515	1
FBgn0085480	3	7	4	10	9	17	-1.43943	0.149535	1
FBgn0032925	495	351	378	272	393	116	0.523622	0.149549	1
FBgn0052808	116	115	63	65	57	65	0.539727	0.149732	1
FBgn0034403	276	172	177	332	196	473	-0.737595	0.149766	1
FBgn0032650	1979	588	1151	1810	1794	1810	-0.626891	0.149822	1
FBgn0010408	19527	27607	16472	17242	6901	14265	0.689284	0.149877	1
FBgn0035501	624	608	467	585	1816	679	-1.04645	0.149886	1
FBgn0033783	662	402	441	193	573	170	0.500362	0.149922	1
FBgn0265308	20	66	25	28	10	19	0.920765	0.149935	1
FBgn0033744	146	68	88	41	100	46	0.526693	0.149935	1
FBgn0053469	46	99	65	40	21	57	0.795771	0.150018	1
FBgn0036910	782	451	493	753	803	880	-0.594484	0.150211	1
FBgn0051810	306	159	213	26	41	233	1.10078	0.150231	1
FBgn0051337	3	6	5	16	6	14	-1.35487	0.15024	1
FBti0062946	3	0	2	5	3	9	-1.77992	0.150262	1
FBgn0250832	18321	29374	10628	80835	11013	36066	-1.14207	0.150316	1
FBgn0266284	587	369	439	211	500	216	0.436364	0.150372	1
FBgn0027106	935	223	556	301	265	405	0.752078	0.150562	1
FBgn0037461	2276	737	1433	2290	1783	2502	-0.624707	0.150995	1
FBgn0051221	13	12	13	34	29	13	-1.05916	0.151039	1
FBgn0029935	489	225	301	137	374	89	0.575304	0.15104	1
FBgn0038236	193	214	147	136	360	545	-1.05073	0.151159	1
FBgn0261831	0	1	0	2	4	2	-3.26873	0.151277	1
FBgn0267285	8	14	4	3	2	5	1.26007	0.151341	1
FBgn0003261	10646	9056	7413	3577	10032	4322	0.416435	0.151428	1
FBgn0000928	63	17	42	37	114	65	-0.974062	0.151456	1
FBgn0261953	25	9	14	5	14	1	1.06179	0.151623	1
FBgn0030296	1176	375	719	1016	1227	1053	-0.635018	0.151685	1
FBgn0038740	1980	176	1118	254	984	265	0.938361	0.151727	1
FBgn0052274	0	5	3	0	0	1	2.9798	0.15175	1
FBgn0015553	86	203	96	97	67	71	0.635664	0.151767	1
FBgn0002570	24248	1412	12950	2388	7031	7117	1.08847	0.15198	1
FBgn0039718	6	6	7	17	5	23	-1.23128	0.15204	1
FBgn0037879	22765	12844	14465	20571	22349	28606	-0.609917	0.15206	1
FBgn0038462	428	446	344	850	425	753	-0.778966	0.152146	1
FBgn0039128	121	46	80	119	95	172	-0.703991	0.152174	1
FBgn0261611	81	11	48	5	39	17	1.00365	0.152208	1
FBgn0262583	6267	3023	3802	2255	4352	543	0.705937	0.15222	1
FBgn0033249	7	6	2	19	9	8	-1.36414	0.152238	1
FBgn0051459	2936	1368	1881	2577	2657	3694	-0.614906	0.152294	1
FBgn0052220	17	23	23	4	11	17	0.879812	0.152324	1
FBgn0265271	2027	1115	1269	1885	1829	2697	-0.627165	0.152378	1
FBgn0261568	2946	6353	3001	3975	1064	1846	0.82601	0.15243	1
FBgn0058354	21	13	7	19	43	18	-1.17958	0.152479	1
FBgn0038102	781	379	459	850	562	995	-0.6371	0.152495	1
FBgn0265040	56	42	33	75	41	111	-0.860408	0.15253	1
FBgn0028541	2796	1369	1754	958	2050	906	0.44154	0.152767	1
FBgn0263006	6590	2832	4002	5041	16526	3214	-1.08217	0.152892	1
FBgn0003463	240	90	137	142	441	195	-0.915498	0.152964	1
FBgn0035741	43	25	29	50	37	75	-0.804539	0.153026	1
FBgn0037898	189	309	150	157	38	153	0.867032	0.153166	1
FBgn0043865	83	4	44	60	192	36	-1.32048	0.153197	1
FBgn0266845	10	9	4	17	10	22	-1.19577	0.153327	1
FBgn0002932	142	54	69	40	77	45	0.550779	0.153335	1
FBgn0038482	357	63	198	129	81	114	0.884327	0.153358	1
FBgn0051105	8300	12279	7039	7889	3489	5698	0.649279	0.15348	1
FBgn0040843	22	32	14	31	33	73	-1.13137	0.153517	1
FBgn0034463	570	195	338	501	482	625	-0.625404	0.153691	1
FBgn0033145	5874	12429	6024	7148	2149	4627	0.782771	0.153695	1
FBgn0032819	196	145	134	82	145	100	0.40028	0.153949	1
FBgn0259964	31235	64270	30013	40200	8308	19537	0.88182	0.153971	1
FBgn0266139	122	410	172	184	53	145	0.857997	0.154029	1
FBgn0265880	12	25	19	45	17	60	-1.13026	0.154075	1
FBgn0004577	13	7	7	11	29	15	-1.20651	0.15408	1
FBgn0261832	392	204	244	433	287	553	-0.661723	0.154139	1
FBgn0038355	1986	840	1279	1888	1758	2197	-0.586146	0.154144	1
FBgn0267666	0	0	0	3	0	4	-6.42288	0.154252	1
FBti0062250	0	0	0	3	0	4	-6.42288	0.154252	1
FBgn0051244	2377	1216	1521	2300	1968	3233	-0.627854	0.154364	1
FBgn0029167	2003	568	1125	801	1002	263	0.72154	0.154527	1
FBgn0265048	666	341	334	534	1077	471	-0.806861	0.154574	1
FBgn0033828	468	339	344	687	347	819	-0.727815	0.154613	1
FBgn0033663	32742	18343	21121	16963	21660	12490	0.383444	0.154703	1
FBgn0051849	61	31	29	57	81	52	-0.796228	0.154717	1
FBgn0003090	47	29	42	33	182	36	-1.28681	0.15475	1
FBgn0031918	1866	1669	1346	1505	448	905	0.76085	0.154769	1
FBgn0050001	26	15	22	46	16	56	-0.907228	0.154866	1
FBgn0085277	0	0	0	4	0	3	-6.39389	0.154868	1
FBgn0034175	1690	775	1050	1492	1696	1708	-0.575752	0.154869	1
FBgn0038365	20	18	10	14	35	46	-1.15453	0.154909	1
FBgn0033296	13796	971	7394	1862	2582	5127	1.1251	0.154927	1
FBgn0039183	543	345	370	240	377	279	0.364841	0.154929	1
FBgn0033289	57	31	35	22	180	55	-1.29434	0.154984	1
FBgn0262883	81	38	32	102	46	99	-0.782637	0.155005	1
FBgn0037772	45	8	32	4	28	2	1.10391	0.155052	1
FBgn0036258	5743	3851	3949	2193	4940	1987	0.409019	0.155168	1
FBgn0266226	202	153	143	291	145	390	-0.776135	0.155335	1
FBgn0036953	54	1	34	4	5	19	1.61729	0.15538	1
FBgn0039154	2593	220	1329	187	76	1152	1.50394	0.155425	1
FBgn0030846	1782	661	1023	1585	1650	1639	-0.585879	0.155488	1
FBgn0266044	2	5	2	9	11	6	-1.66777	0.155698	1
FBgn0031264	80	15	43	42	199	39	-1.23459	0.155727	1
FBti0061026	25	14	22	31	30	44	-0.839311	0.155767	1
FBgn0053696	67	43	31	109	58	64	-0.78649	0.15586	1
FBgn0265041	444	210	346	602	300	678	-0.680455	0.156151	1
FBgn0035227	844	774	605	225	888	268	0.479278	0.156345	1
FBgn0028415	20283	53545	26866	214781	5197	61347	-1.40517	0.156379	1
FBti0020293	0	0	0	1	1	4	-6.29743	0.156437	1
FBgn0033519	59	67	55	77	108	119	-0.852015	0.156668	1
FBgn0260658	26	5	7	14	45	17	-1.23619	0.156679	1
[truncated: 22,256 more rows]

## Sheet: Table S4. F1♀-vs-Maternal-miRNA
Table S4. The differentially miRNA identified from the comparison between the F1♀ group and the maternal group.
name	F1♀_1	F1♀_2	F1♀_3	Maternal_1	Maternal_2	Maternal_3	hF1♀_1_CPM	F1♀_2_CPM	F1♀_3_CPM	qbTF_1_CPM	Maternal_2_CPM	Maternal_3_CPM	F1♀_mean	Maternal_mean	log2FC	PValue	FDR
dme-miR-100-5p	33	25	38	130	154	101	1876.81	1858.18	1070.72	9771.5	17456.4	10496.8	1601.91	12574.9	-2.97268	4.95966e-15	2.32608e-12
dme-let-7-5p	84	61	83	193	225	164	4777.34	4533.97	2338.69	14506.9	25504.4	17044.3	3883.33	19018.5	-2.29204	3.56633e-11	8.36304e-09
dme-miR-133-3p	0	0	1	25	25	25	0	0	28.177	1879.13	2833.82	2598.21	9.39232	2437.06	-8.01944	2.29888e-08	3.59392e-06
dme-miR-125-5p	27	23	53	41	64	38	1535.57	1709.53	1493.38	3081.78	7254.59	3949.28	1579.49	4761.88	-1.59207	0.000281313	0.032984
dme-miR-956-3p	198	315	137	14	52	26	11260.9	23413.1	3860.24	1052.32	5894.36	2702.14	12844.7	3216.27	1.99772	0.00136219	0.127773
dme-miR-1-3p	402	401	1982	758	871	688	22863	29805.3	55846.7	56975.3	98730.4	71502.8	36171.7	75736.2	-1.06612	0.00361808	0.282813
dme-miR-958-5p	1	11	1	0	0	0	56.8731	817.601	28.177	0	0	0	300.884	0.001	18.1988	0.0685406	1
dme-miR-13b-2-5p	1	0	3	4	3	3	56.8731	0	84.5309	300.661	340.059	311.785	47.1347	317.502	-2.75191	0.079792	1
dme-miR-312-5p	6	8	6	8	14	3	341.239	594.619	169.062	601.323	1586.94	311.785	368.306	833.35	-1.17802	0.126655	1
dme-miR-92a-5p	3	7	5	0	0	1	170.619	520.291	140.885	0	0	103.928	277.265	34.6428	3.00064	0.12877	1
dme-miR-252-5p	12	5	34	5	1	2	682.477	371.637	958.016	375.827	113.353	207.857	670.71	232.346	1.52942	0.153791	1
dme-miR-982-5p	0	0	0	0	0	4	0	0	0	0	0	415.714	0.001	138.571	-17.0803	0.165352	1
dme-miR-318-3p	1911	1190	4007	1192	1602	1182	108685	88449.5	112905	89597.1	181591	122843	103346	131344	-0.345863	0.176083	1
dme-miR-31a-5p	228	150	559	137	71	91	12967.1	11149.1	15750.9	10297.7	8048.06	9457.49	13289	9267.74	0.519947	0.191191	1
dme-miR-184-3p	1912	1329	5656	1340	546	950	108741	98781	159369	100722	61890.7	98732.1	122297	87114.8	0.4894	0.210641	1
dme-miR-994-5p	388	302	785	207	381	254	22066.8	22446.9	22118.9	15559.2	43187.5	26397.8	22210.8	28381.5	-0.353688	0.214853	1
dme-miR-14-5p	39	27	56	12	13	12	2218.05	2006.84	1577.91	901.984	1473.59	1247.14	1934.27	1207.57	0.679678	0.290828	1
dme-miR-317-5p	1	3	3	0	0	0	56.8731	222.982	84.5309	0	0	0	121.462	0.001	16.8901	0.314201	1
dme-miR-959-3p	0	1	0	1	1	1	0	74.3273	0	75.1654	113.353	103.928	24.7758	97.4823	-1.97621	0.316096	1
dme-miR-10404-5p	29	17	44	17	25	15	1649.32	1263.56	1239.79	1277.81	2833.82	1558.93	1384.22	1890.19	-0.449452	0.328754	1
dme-miR-9b-3p	6	11	19	10	7	10	341.239	817.601	535.362	751.654	793.471	1039.28	564.734	861.47	-0.609229	0.336071	1
dme-miR-5-5p	0	4	3	0	0	0	0	297.309	84.5309	0	0	0	127.28	0.001	16.9576	0.337878	1
dme-miR-1003-3p	2	2	13	0	1	1	113.746	148.655	366.3	0	113.353	103.928	209.567	72.4272	1.53281	0.358253	1
dme-miR-305-3p	43	43	80	15	19	21	2445.54	3196.08	2254.16	1127.48	2153.71	2182.5	2631.93	1821.23	0.531207	0.381557	1
dme-miR-279-3p	287	179	630	197	85	117	16322.6	13304.6	17751.5	14807.6	9635	12159.6	15792.9	12200.7	0.372306	0.388668	1
dme-miR-989-3p	1550	1124	3612	1199	432	716	88153.3	83543.9	101775	90123.3	48968.5	74412.8	91157.5	71168.2	0.357128	0.389235	1
dme-miR-276b-3p	0	1	1	3	1	0	0	74.3273	28.177	225.496	113.353	0	34.1681	112.95	-1.72496	0.395177	1
dme-miR-958-3p	0	5	0	0	0	0	0	371.637	0	0	0	0	123.879	0.001	16.9186	0.420446	1
dme-miR-375-3p	17	15	20	4	10	1	966.843	1114.91	563.539	300.661	1133.53	103.928	881.764	512.707	0.782259	0.435287	1
dme-miR-965-5p	2	4	17	0	10	5	113.746	297.309	479.008	0	1133.53	519.642	296.688	551.057	-0.893257	0.436814	1
dme-miR-285-3p	0	0	0	1	0	1	0	0	0	75.1654	0	103.928	0.001	59.698	-15.8654	0.43749	1
dme-miR-281-2-5p	5	7	14	9	7	3	284.366	520.291	394.477	676.488	793.471	311.785	399.711	593.915	-0.571297	0.438987	1
dme-miR-31b-5p	21	26	51	25	18	16	1194.34	1932.51	1437.02	1879.13	2040.35	1662.86	1521.29	1860.78	-0.290613	0.442132	1
dme-miR-310-5p	0	3	6	1	0	0	0	222.982	169.062	75.1654	0	0	130.681	25.0551	2.38287	0.449207	1
dme-miR-305-5p	87	56	85	55	46	35	4947.96	4162.33	2395.04	4134.1	5214.24	3637.5	3835.11	4328.61	-0.174635	0.456692	1
dme-miR-284-3p	2	2	2	5	1	1	113.746	148.655	56.3539	375.827	113.353	103.928	106.252	197.703	-0.895848	0.462293	1
dme-miR-2a-1-5p	1	4	12	0	4	8	56.8731	297.309	338.123	0	453.412	831.428	230.769	428.28	-0.892107	0.464177	1
dme-miR-970-3p	2	0	1	2	2	0	113.746	0	28.177	150.331	226.706	0	47.3077	125.679	-1.40959	0.477344	1
dme-miR-8-5p	30	16	63	13	8	14	1706.19	1189.24	1775.15	977.15	906.824	1455	1556.86	1112.99	0.484197	0.482039	1
dme-miR-278-3p	38	32	42	41	10	23	2161.18	2378.47	1183.43	3081.78	1133.53	2390.36	1907.7	2201.89	-0.206911	0.493198	1
dme-miR-986-5p	53	28	73	27	13	17	3014.28	2081.17	2056.92	2029.46	1473.59	1766.78	2384.12	1756.61	0.44066	0.50682	1
dme-let-7-3p	0	0	0	2	0	0	0	0	0	150.331	0	0	0.001	50.1102	-15.6128	0.5135	1
dme-miR-1008-5p	0	0	0	2	0	0	0	0	0	150.331	0	0	0.001	50.1102	-15.6128	0.5135	1
dme-miR-263a-5p	585	467	1383	511	315	380	33270.8	34710.9	38968.7	38409.5	35706.2	39492.8	35650.1	37869.5	-0.0871296	0.517522	1
dme-miR-2a-3p	39	39	49	36	14	29	2218.05	2898.77	1380.67	2705.95	1586.94	3013.93	2165.83	2435.61	-0.169362	0.518232	1
dme-miR-277-5p	0	0	1	1	1	0	0	0	28.177	75.1654	113.353	0	9.39232	62.8394	-2.74212	0.532019	1
dme-miR-983-5p	1	0	0	0	0	2	56.8731	0	0	0	0	207.857	18.9577	69.2857	-1.86977	0.536296	1
dme-miR-13b-3p	41	49	42	32	17	35	2331.8	3642.04	1183.43	2405.29	1927	3637.5	2385.76	2656.6	-0.155132	0.537019	1
dme-miR-1015-3p	1	0	3	2	0	2	56.8731	0	84.5309	150.331	0	207.857	47.1347	119.396	-1.34089	0.541206	1
dme-miR-994-3p	14	17	7	1	17	9	796.224	1263.56	197.239	75.1654	1927	935.356	752.342	979.174	-0.380176	0.547013	1
dme-miR-87-3p	1	0	5	3	2	0	56.8731	0	140.885	225.496	226.706	0	65.9193	150.734	-1.19323	0.557707	1
dme-miR-2b-2-5p	28	16	62	21	9	7	1592.45	1189.24	1746.97	1578.47	1020.18	727.499	1509.55	1108.72	0.44523	0.560458	1
dme-miR-6-3p	1	1	0	1	0	2	56.8731	74.3273	0	75.1654	0	207.857	43.7335	94.3408	-1.10914	0.56094	1
dme-miR-962-5p	3	2	0	0	1	0	170.619	148.655	0	0	113.353	0	106.425	37.7843	1.49397	0.57844	1
dme-miR-14-3p	369	293	369	166	121	159	20986.2	21777.9	10397.3	12477.5	13715.7	16524.6	17720.5	14239.3	0.315542	0.585568	1
dme-miR-33-5p	40	16	79	38	11	24	2274.92	1189.24	2225.98	2856.28	1246.88	2494.28	1896.71	2199.15	-0.213444	0.585928	1
dme-miR-988-3p	2	4	4	4	4	0	113.746	297.309	112.708	300.661	453.412	0	174.588	251.358	-0.52579	0.613031	1
dme-miR-313-3p	10	7	3	2	2	3	568.731	520.291	84.5309	150.331	226.706	311.785	391.184	229.607	0.76868	0.613948	1
dme-miR-284-5p	20	25	89	30	8	10	1137.46	1858.18	2507.75	2254.96	906.824	1039.28	1834.46	1400.36	0.389565	0.61549	1
dme-miR-100-3p	0	0	0	0	0	1	0	0	0	0	0	103.928	0.001	34.6428	-15.0803	0.618759	1
dme-miR-190-3p	0	0	0	0	0	1	0	0	0	0	0	103.928	0.001	34.6428	-15.0803	0.618759	1
dme-miR-289-5p	0	0	0	0	1	0	0	0	0	0	113.353	0	0.001	37.7843	-15.2055	0.618759	1
dme-miR-3-3p	0	0	0	1	0	0	0	0	0	75.1654	0	0	0.001	25.0551	-14.6128	0.618759	1
dme-miR-308-5p	0	0	0	0	0	1	0	0	0	0	0	103.928	0.001	34.6428	-15.0803	0.618759	1
dme-miR-4948-3p	0	0	0	0	0	1	0	0	0	0	0	103.928	0.001	34.6428	-15.0803	0.618759	1
dme-miR-7-3p	0	0	0	1	0	0	0	0	0	75.1654	0	0	0.001	25.0551	-14.6128	0.618759	1
dme-miR-79-3p	0	0	0	0	1	0	0	0	0	0	113.353	0	0.001	37.7843	-15.2055	0.618759	1
dme-miR-79-5p	0	0	0	1	0	0	0	0	0	75.1654	0	0	0.001	25.0551	-14.6128	0.618759	1
dme-miR-932-3p	0	0	0	1	0	0	0	0	0	75.1654	0	0	0.001	25.0551	-14.6128	0.618759	1
dme-miR-963-5p	0	0	0	1	0	0	0	0	0	75.1654	0	0	0.001	25.0551	-14.6128	0.618759	1
dme-miR-996-3p	0	0	0	1	0	0	0	0	0	75.1654	0	0	0.001	25.0551	-14.6128	0.618759	1
dme-miR-9a-3p	0	0	0	0	1	0	0	0	0	0	113.353	0	0.001	37.7843	-15.2055	0.618759	1
dme-miR-1010-3p	18	19	16	8	7	6	1023.72	1412.22	450.831	601.323	793.471	623.571	962.256	672.788	0.516268	0.632523	1
dme-miR-317-3p	21	22	35	21	16	8	1194.34	1635.2	986.193	1578.47	1813.65	831.428	1271.91	1407.85	-0.146496	0.634104	1
dme-miR-312-3p	365	316	632	192	187	159	20758.7	23487.4	17807.8	14431.7	21197	16524.6	20684.7	17384.5	0.250762	0.636557	1
dme-miR-996-5p	2	2	5	1	5	0	113.746	148.655	140.885	75.1654	566.765	0	134.429	213.977	-0.670614	0.637239	1
dme-miR-278-5p	9	11	56	11	4	9	511.858	817.601	1577.91	826.819	453.412	935.356	969.123	738.529	0.392024	0.637767	1
dme-miR-999-3p	106	96	199	60	46	56	6028.55	7135.42	5607.21	4509.92	5214.24	5820	6257.06	5181.38	0.272148	0.638073	1
dme-miR-282-5p	5	0	3	2	0	0	284.366	0	84.5309	150.331	0	0	122.965	50.1102	1.29508	0.647342	1
dme-miR-8-3p	375	301	749	302	126	174	21327.4	22372.5	21104.5	22699.9	14282.5	18083.6	21601.5	18355.3	0.234932	0.66376	1
dme-miR-311-3p	340	304	471	202	134	153	19336.9	22595.5	13271.3	15183.4	15189.3	15901.1	18401.2	15424.6	0.254571	0.664171	1
dme-miR-92a-3p	101	118	152	75	43	46	5744.18	8770.63	4282.9	5637.4	4874.18	4780.71	6265.9	5097.43	0.297752	0.675028	1
dme-miR-10-5p	19	85	90	17	58	29	1080.59	6317.82	2535.93	1277.81	6574.47	3013.93	3311.45	3622.07	-0.129353	0.675928	1
dme-miR-11-5p	15	12	30	6	6	18	853.097	891.928	845.309	450.992	680.118	1870.71	863.444	1000.61	-0.212701	0.68561	1
dme-miR-306-3p	13	1	8	2	3	2	739.351	74.3273	225.416	150.331	340.059	207.857	346.364	232.749	0.573517	0.686192	1
dme-miR-995-3p	26	23	15	12	6	10	1478.7	1709.53	422.654	901.984	680.118	1039.28	1203.63	873.796	0.462022	0.687694	1
dme-bantam-5p	22	23	48	11	14	10	1251.21	1709.53	1352.49	826.819	1586.94	1039.28	1437.74	1151.02	0.3209	0.697703	1
dme-miR-iab-4-5p	3	0	2	0	0	1	170.619	0	56.3539	0	0	103.928	75.6578	34.6428	1.12693	0.700366	1
dme-miR-310-3p	162	127	225	87	54	81	9213.44	9439.57	6339.81	6539.39	6121.06	8418.21	8330.94	7026.22	0.245731	0.710682	1
dme-miR-1012-3p	9	8	10	3	4	3	511.858	594.619	281.77	225.496	453.412	311.785	462.749	330.231	0.486753	0.715609	1
dme-miR-304-5p	0	2	7	1	3	1	0	148.655	197.239	75.1654	340.059	103.928	115.298	173.051	-0.585832	0.728546	1
dme-miR-276a-3p	1864	1442	3015	1816	589	902	106011	107180	84953.5	136500	66764.9	93743.5	99381.7	99002.9	0.00550898	0.732431	1
dme-miR-274-5p	2	0	6	2	0	0	113.746	0	169.062	150.331	0	0	94.2693	50.1102	0.911683	0.74373	1
dme-miR-314-5p	4	0	0	0	0	1	227.492	0	0	0	0	103.928	75.8308	34.6428	1.13023	0.746047	1
dme-miR-31a-3p	0	2	0	0	0	0	0	148.655	0	0	0	0	49.5516	0.001	15.5966	0.75808	1
dme-miR-2a-2-5p	0	1	2	0	0	0	0	74.3273	56.3539	0	0	0	43.5604	0.001	15.4107	0.762344	1
dme-miR-998-5p	2	0	6	0	2	2	113.746	0	169.062	0	226.706	207.857	94.2693	144.854	-0.619743	0.77112	1
dme-miR-34-5p	67	61	175	76	36	35	3810.5	4533.97	4930.97	5712.57	4080.71	3637.5	4425.14	4476.92	-0.0167834	0.778281	1
dme-miR-1010-5p	0	0	1	0	1	0	0	0	28.177	0	113.353	0	9.39232	37.7843	-2.00823	0.782489	1
dme-miR-2b-3p	236	149	623	258	66	96	13422.1	11074.8	17554.2	19392.7	7481.3	9977.14	14017	12283.7	0.190435	0.787188	1
dme-miR-313-5p	1	0	2	0	0	0	56.8731	0	56.3539	0	0	0	37.7423	0.001	15.2039	0.789418	1
dme-miR-961-5p	1	0	0	0	1	0	56.8731	0	0	0	113.353	0	18.9577	37.7843	-0.995004	0.791553	1
dme-miR-9b-5p	1824	1328	3330	1196	853	980	103737	98706.7	93829.2	89897.8	96690.1	101850	98757.5	96145.9	0.0386646	0.799194	1
dme-miR-125-3p	2	0	0	0	0	0	113.746	0	0	0	0	0	37.9154	0.001	15.2105	0.815964	1
dme-miR-960-5p	2	0	0	0	0	0	113.746	0	0	0	0	0	37.9154	0.001	15.2105	0.815964	1
dme-miR-263b-5p	0	0	3	2	0	0	0	0	84.5309	150.331	0	0	28.177	50.1102	-0.83059	0.816009	1
dme-miR-316-5p	14	12	52	11	5	13	796.224	891.928	1465.2	826.819	566.765	1351.07	1051.12	914.885	0.200262	0.824421	1
dme-miR-9c-5p	492	391	865	305	203	256	27981.6	29062	24373.1	22925.4	23010.7	26605.7	27138.9	24180.6	0.166511	0.826763	1
dme-miR-281-3p	46	32	76	27	24	23	2616.16	2378.47	2141.45	2029.46	2720.47	2390.36	2378.7	2380.1	-0.000849944	0.827464	1
dme-miR-275-5p	2	1	4	2	1	1	113.746	74.3273	112.708	150.331	113.353	103.928	100.26	122.537	-0.289469	0.829028	1
dme-miR-7-5p	343	258	504	220	144	174	19507.5	19176.5	14201.2	16536.4	16322.8	18083.6	17628.4	16980.9	0.0539844	0.830002	1
dme-miR-988-5p	9	11	25	8	9	5	511.858	817.601	704.424	601.323	1020.18	519.642	677.961	713.714	-0.0741443	0.833171	1
dme-miR-311-5p	7	9	32	4	8	5	398.112	668.946	901.662	300.661	906.824	519.642	656.24	575.709	0.188883	0.84673	1
dme-miR-995-5p	1	2	1	2	0	1	56.8731	148.655	28.177	150.331	0	103.928	77.9016	84.7531	-0.121613	0.851927	1
dme-miR-11-3p	194	151	299	175	39	89	11033.4	11223.4	8424.91	13153.9	4420.77	9249.64	10227.2	8941.45	0.193837	0.852936	1
dme-miR-283-5p	138	82	229	101	35	63	7848.49	6094.84	6452.52	7591.7	3967.35	6547.5	6798.62	6035.52	0.171764	0.860147	1
dme-miR-286-3p	0	0	5	0	0	1	0	0	140.885	0	0	103.928	46.9616	34.6428	0.438924	0.860213	1
dme-miR-304-3p	1	0	1	0	0	0	56.8731	0	28.177	0	0	0	28.35	0.001	14.7911	0.867856	1
dme-miR-9a-5p	9	22	140	16	27	22	511.858	1635.2	3944.77	1202.65	3060.53	2286.43	2030.61	2183.2	-0.104531	0.869901	1
dme-miR-190-5p	47	43	43	24	27	11	2673.04	3196.08	1211.61	1803.97	3060.53	1143.21	2360.24	2002.57	0.23708	0.870774	1
dme-bantam-3p	832	704	1046	447	351	471	47318.4	52326.4	29473.1	33598.9	39786.9	48950.3	43039.3	40778.7	0.0778392	0.875473	1
dme-miR-12-5p	21	19	29	14	11	10	1194.34	1412.22	817.132	1052.32	1246.88	1039.28	1141.23	1112.83	0.0363579	0.875612	1
dme-miR-279-5p	0	3	1	2	0	0	0	222.982	28.177	150.331	0	0	83.7197	50.1102	0.740461	0.880465	1
dme-miR-998-3p	11	1	7	1	7	1	625.604	74.3273	197.239	75.1654	793.471	103.928	299.057	324.188	-0.116412	0.884764	1
dme-miR-306-5p	514	360	713	487	130	201	29232.8	26757.8	20090.2	36605.5	14735.9	20889.6	25360.3	24077	0.0749131	0.902019	1
dme-miR-92b-3p	311	176	531	258	96	107	17687.5	13081.6	14962	19392.7	10881.9	11120.3	15243.7	13798.3	0.143723	0.9046	1
dme-miR-184-5p	0	0	2	0	0	0	0	0	56.3539	0	0	0	18.7846	0.001	14.1973	0.920916	1
dme-miR-9371-5p	0	0	2	0	0	0	0	0	56.3539	0	0	0	18.7846	0.001	14.1973	0.920916	1
dme-miR-981-3p	0	0	2	0	0	0	0	0	56.3539	0	0	0	18.7846	0.001	14.1973	0.920916	1
dme-miR-993-3p	0	0	2	0	0	0	0	0	56.3539	0	0	0	18.7846	0.001	14.1973	0.920916	1
dme-miR-965-3p	0	1	2	0	1	0	0	74.3273	56.3539	0	113.353	0	43.5604	37.7843	0.20523	0.933635	1
dme-miR-277-3p	26	35	56	10	23	17	1478.7	2601.46	1577.91	751.654	2607.12	1766.78	1886.02	1708.52	0.142601	0.94182	1
dme-miR-1006-3p	3	3	12	3	3	1	170.619	222.982	338.123	225.496	340.059	103.928	243.908	223.161	0.128253	0.943648	1
dme-miR-34-3p	10	2	26	8	3	4	568.731	148.655	732.601	601.323	340.059	415.714	483.329	452.365	0.0955169	0.947748	1
dme-miR-275-3p	321	204	397	246	91	111	18256.3	15162.8	11186.2	18490.7	10315.1	11536.1	14868.4	13447.3	0.144937	0.949464	1
dme-miR-2493-5p	0	0	1	0	0	0	0	0	28.177	0	0	0	9.39232	0.001	13.1973	0.971928	1
dme-miR-314-3p	0	0	1	0	0	0	0	0	28.177	0	0	0	9.39232	0.001	13.1973	0.971928	1
dme-miR-4984-3p	0	0	1	0	0	0	0	0	28.177	0	0	0	9.39232	0.001	13.1973	0.971928	1
dme-miR-927-5p	0	0	1	0	0	0	0	0	28.177	0	0	0	9.39232	0.001	13.1973	0.971928	1
dme-miR-964-3p	0	0	1	0	0	0	0	0	28.177	0	0	0	9.39232	0.001	13.1973	0.971928	1
dme-miR-10-3p	31	104	166	18	72	37	1763.07	7730.04	4677.37	1352.98	8161.41	3845.35	4723.49	4453.25	0.0849965	0.972954	1
dme-miR-316-3p	1	1	2	2	0	0	56.8731	74.3273	56.3539	150.331	0	0	62.5181	50.1102	0.319169	0.974993	1
dme-miR-989-5p	1	0	4	1	0	1	56.8731	0	112.708	75.1654	0	103.928	56.527	59.698	-0.078742	0.985053	1
dme-miR-11182	1	0	0	0	0	0	56.8731	0	0	0	0	0	18.9577	0.001	14.2105	0.992659	1
dme-miR-2279-5p	1	0	0	0	0	0	56.8731	0	0	0	0	0	18.9577	0.001	14.2105	0.992659	1
dme-miR-281-1-5p	1	0	0	0	0	0	56.8731	0	0	0	0	0	18.9577	0.001	14.2105	0.992659	1
dme-miR-964-5p	1	0	0	0	0	0	56.8731	0	0	0	0	0	18.9577	0.001	14.2105	0.992659	1
dme-miR-318-5p	0	1	0	0	0	0	0	74.3273	0	0	0	0	24.7758	0.001	14.5966	0.992659	1
dme-miR-4968-3p	2	0	0	0	1	0	113.746	0	0	0	113.353	0	37.9154	37.7843	0.00499642	0.992966	1
dme-miR-1-5p	0	0	0	0	0	0	0	0	0	0	0	0	0.001	0.001	0	1	1
dme-miR-1000-3p	0	0	0	0	0	0	0	0	0	0	0	0	0.001	0.001	0	1	1
dme-miR-1000-5p	0	0	0	0	0	0	0	0	0	0	0	0	0.001	0.001	0	1	1
dme-miR-1001-3p	0	0	0	0	0	0	0	0	0	0	0	0	0.001	0.001	0	1	1
dme-miR-1001-5p	0	0	0	0	0	0	0	0	0	0	0	0	0.001	0.001	0	1	1
dme-miR-1002-3p	0	0	0	0	0	0	0	0	0	0	0	0	0.001	0.001	0	1	1
dme-miR-1002-5p	0	0	0	0	0	0	0	0	0	0	0	0	0.001	0.001	0	1	1
dme-miR-1003-5p	0	0	0	0	0	0	0	0	0	0	0	0	0.001	0.001	0	1	1
dme-miR-1004-3p	0	0	0	0	0	0	0	0	0	0	0	0	0.001	0.001	0	1	1
dme-miR-1004-5p	0	0	0	0	0	0	0	0	0	0	0	0	0.001	0.001	0	1	1
dme-miR-1005-3p	0	0	0	0	0	0	0	0	0	0	0	0	0.001	0.001	0	1	1
dme-miR-1006-5p	0	0	0	0	0	0	0	0	0	0	0	0	0.001	0.001	0	1	1
dme-miR-1007-3p	0	0	0	0	0	0	0	0	0	0	0	0	0.001	0.001	0	1	1
dme-miR-1007-5p	0	0	0	0	0	0	0	0	0	0	0	0	0.001	0.001	0	1	1
dme-miR-1008-3p	0	0	0	0	0	0	0	0	0	0	0	0	0.001	0.001	0	1	1
dme-miR-1009-3p	0	0	0	0	0	0	0	0	0	0	0	0	0.001	0.001	0	1	1
dme-miR-1011-3p	0	0	0	0	0	0	0	0	0	0	0	0	0.001	0.001	0	1	1
dme-miR-1012-5p	0	0	0	0	0	0	0	0	0	0	0	0	0.001	0.001	0	1	1
dme-miR-1013-3p	0	0	0	0	0	0	0	0	0	0	0	0	0.001	0.001	0	1	1
dme-miR-1014-3p	0	0	0	0	0	0	0	0	0	0	0	0	0.001	0.001	0	1	1
dme-miR-1014-5p	0	0	0	0	0	0	0	0	0	0	0	0	0.001	0.001	0	1	1
dme-miR-1016-3p	0	0	0	0	0	0	0	0	0	0	0	0	0.001	0.001	0	1	1
dme-miR-1016-5p	0	0	0	0	0	0	0	0	0	0	0	0	0.001	0.001	0	1	1
dme-miR-1017-3p	0	0	0	0	0	0	0	0	0	0	0	0	0.001	0.001	0	1	1
dme-miR-10404-3p	0	0	0	0	0	0	0	0	0	0	0	0	0.001	0.001	0	1	1
dme-miR-12-3p	0	0	0	0	0	0	0	0	0	0	0	0	0.001	0.001	0	1	1
dme-miR-124-3p	0	0	0	0	0	0	0	0	0	0	0	0	0.001	0.001	0	1	1
dme-miR-124-5p	0	0	0	0	0	0	0	0	0	0	0	0	0.001	0.001	0	1	1
dme-miR-133-5p	0	0	0	0	0	0	0	0	0	0	0	0	0.001	0.001	0	1	1
dme-miR-137-3p	0	0	0	0	0	0	0	0	0	0	0	0	0.001	0.001	0	1	1
dme-miR-137-5p	0	0	0	0	0	0	0	0	0	0	0	0	0.001	0.001	0	1	1
dme-miR-13a-3p	0	0	0	0	0	0	0	0	0	0	0	0	0.001	0.001	0	1	1
dme-miR-13a-5p	0	0	0	0	0	0	0	0	0	0	0	0	0.001	0.001	0	1	1
dme-miR-13b-1-5p	0	0	0	0	0	0	0	0	0	0	0	0	0.001	0.001	0	1	1
dme-miR-193-3p	0	0	0	0	0	0	0	0	0	0	0	0	0.001	0.001	0	1	1
dme-miR-193-5p	0	0	0	0	0	0	0	0	0	0	0	0	0.001	0.001	0	1	1
dme-miR-210-3p	0	0	0	0	0	0	0	0	0	0	0	0	0.001	0.001	0	1	1
dme-miR-210-5p	0	0	0	0	0	0	0	0	0	0	0	0	0.001	0.001	0	1	1
dme-miR-219-3p	0	0	0	0	0	0	0	0	0	0	0	0	0.001	0.001	0	1	1
dme-miR-219-5p	0	0	0	0	0	0	0	0	0	0	0	0	0.001	0.001	0	1	1
dme-miR-2279-3p	0	0	0	0	0	0	0	0	0	0	0	0	0.001	0.001	0	1	1
dme-miR-2280-3p	0	0	0	0	0	0	0	0	0	0	0	0	0.001	0.001	0	1	1
dme-miR-2280-5p	0	0	0	0	0	0	0	0	0	0	0	0	0.001	0.001	0	1	1
dme-miR-2281-3p	0	0	0	0	0	0	0	0	0	0	0	0	0.001	0.001	0	1	1
dme-miR-2281-5p	0	0	0	0	0	0	0	0	0	0	0	0	0.001	0.001	0	1	1
dme-miR-2282-3p	0	0	0	0	0	0	0	0	0	0	0	0	0.001	0.001	0	1	1
dme-miR-2283-3p	0	0	0	0	0	0	0	0	0	0	0	0	0.001	0.001	0	1	1
dme-miR-2283-5p	0	0	0	0	0	0	0	0	0	0	0	0	0.001	0.001	0	1	1
dme-miR-2489-3p	0	0	0	0	0	0	0	0	0	0	0	0	0.001	0.001	0	1	1
dme-miR-2489-5p	0	0	0	0	0	0	0	0	0	0	0	0	0.001	0.001	0	1	1
dme-miR-2490-3p	0	0	0	0	0	0	0	0	0	0	0	0	0.001	0.001	0	1	1
dme-miR-2490-5p	0	0	0	0	0	0	0	0	0	0	0	0	0.001	0.001	0	1	1
dme-miR-2491-3p	0	0	0	0	0	0	0	0	0	0	0	0	0.001	0.001	0	1	1
dme-miR-2491-5p	0	0	0	0	0	0	0	0	0	0	0	0	0.001	0.001	0	1	1
dme-miR-2492-3p	0	0	0	0	0	0	0	0	0	0	0	0	0.001	0.001	0	1	1
dme-miR-2492-5p	0	0	0	0	0	0	0	0	0	0	0	0	0.001	0.001	0	1	1
dme-miR-2493-3p	0	0	0	0	0	0	0	0	0	0	0	0	0.001	0.001	0	1	1
dme-miR-2494-3p	0	0	0	0	0	0	0	0	0	0	0	0	0.001	0.001	0	1	1
dme-miR-2494-5p	0	0	0	0	0	0	0	0	0	0	0	0	0.001	0.001	0	1	1
dme-miR-2495-3p	0	0	0	0	0	0	0	0	0	0	0	0	0.001	0.001	0	1	1
dme-miR-2495-5p	0	0	0	0	0	0	0	0	0	0	0	0	0.001	0.001	0	1	1
dme-miR-2496-3p	0	0	0	0	0	0	0	0	0	0	0	0	0.001	0.001	0	1	1
dme-miR-2496-5p	0	0	0	0	0	0	0	0	0	0	0	0	0.001	0.001	0	1	1
dme-miR-2497-3p	0	0	0	0	0	0	0	0	0	0	0	0	0.001	0.001	0	1	1
dme-miR-2497-5p	0	0	0	0	0	0	0	0	0	0	0	0	0.001	0.001	0	1	1
dme-miR-2498-3p	0	0	0	0	0	0	0	0	0	0	0	0	0.001	0.001	0	1	1
dme-miR-2498-5p	0	0	0	0	0	0	0	0	0	0	0	0	0.001	0.001	0	1	1
dme-miR-2499-3p	0	0	0	0	0	0	0	0	0	0	0	0	0.001	0.001	0	1	1
dme-miR-2499-5p	0	0	0	0	0	0	0	0	0	0	0	0	0.001	0.001	0	1	1
dme-miR-2500-3p	0	0	0	0	0	0	0	0	0	0	0	0	0.001	0.001	0	1	1
dme-miR-2500-5p	0	0	0	0	0	0	0	0	0	0	0	0	0.001	0.001	0	1	1
dme-miR-2501-3p	0	0	0	0	0	0	0	0	0	0	0	0	0.001	0.001	0	1	1
dme-miR-2501-5p	0	0	0	0	0	0	0	0	0	0	0	0	0.001	0.001	0	1	1
dme-miR-252-3p	0	0	0	0	0	0	0	0	0	0	0	0	0.001	0.001	0	1	1
dme-miR-2535b-3p	0	0	0	0	0	0	0	0	0	0	0	0	0.001	0.001	0	1	1
dme-miR-263a-3p	0	0	0	0	0	0	0	0	0	0	0	0	0.001	0.001	0	1	1
dme-miR-263b-3p	0	0	0	0	0	0	0	0	0	0	0	0	0.001	0.001	0	1	1
dme-miR-274-3p	0	0	0	0	0	0	0	0	0	0	0	0	0.001	0.001	0	1	1
dme-miR-276a-5p	0	0	0	0	0	0	0	0	0	0	0	0	0.001	0.001	0	1	1
dme-miR-276b-5p	0	0	0	0	0	0	0	0	0	0	0	0	0.001	0.001	0	1	1
dme-miR-280-5p	0	0	0	0	0	0	0	0	0	0	0	0	0.001	0.001	0	1	1
dme-miR-282-3p	0	0	0	0	0	0	0	0	0	0	0	0	0.001	0.001	0	1	1
dme-miR-283-3p	0	0	0	0	0	0	0	0	0	0	0	0	0.001	0.001	0	1	1
dme-miR-285-5p	0	0	0	0	0	0	0	0	0	0	0	0	0.001	0.001	0	1	1
dme-miR-286-5p	0	0	0	0	0	0	0	0	0	0	0	0	0.001	0.001	0	1	1
dme-miR-287-3p	0	0	0	0	0	0	0	0	0	0	0	0	0.001	0.001	0	1	1
dme-miR-288-3p	0	0	0	0	0	0	0	0	0	0	0	0	0.001	0.001	0	1	1
dme-miR-2b-1-5p	0	0	0	0	0	0	0	0	0	0	0	0	0.001	0.001	0	1	1
dme-miR-2c-3p	0	0	0	0	0	0	0	0	0	0	0	0	0.001	0.001	0	1	1
dme-miR-2c-5p	0	0	0	0	0	0	0	0	0	0	0	0	0.001	0.001	0	1	1
dme-miR-3-5p	0	0	0	0	0	0	0	0	0	0	0	0	0.001	0.001	0	1	1
dme-miR-303-3p	0	0	0	0	0	0	0	0	0	0	0	0	0.001	0.001	0	1	1
dme-miR-303-5p	0	0	0	0	0	0	0	0	0	0	0	0	0.001	0.001	0	1	1
dme-miR-307a-3p	0	0	0	0	0	0	0	0	0	0	0	0	0.001	0.001	0	1	1
dme-miR-307a-5p	0	0	0	0	0	0	0	0	0	0	0	0	0.001	0.001	0	1	1
dme-miR-307b-3p	0	0	0	0	0	0	0	0	0	0	0	0	0.001	0.001	0	1	1
dme-miR-307b-5p	0	0	0	0	0	0	0	0	0	0	0	0	0.001	0.001	0	1	1
dme-miR-308-3p	0	0	0	0	0	0	0	0	0	0	0	0	0.001	0.001	0	1	1
dme-miR-309-3p	0	0	0	0	0	0	0	0	0	0	0	0	0.001	0.001	0	1	1
dme-miR-309-5p	0	0	0	0	0	0	0	0	0	0	0	0	0.001	0.001	0	1	1
dme-miR-315-3p	0	0	0	0	0	0	0	0	0	0	0	0	0.001	0.001	0	1	1
dme-miR-315-5p	0	0	0	0	0	0	0	0	0	0	0	0	0.001	0.001	0	1	1
dme-miR-31b-3p	0	0	0	0	0	0	0	0	0	0	0	0	0.001	0.001	0	1	1
dme-miR-33-3p	0	0	0	0	0	0	0	0	0	0	0	0	0.001	0.001	0	1	1
dme-miR-3641-3p	0	0	0	0	0	0	0	0	0	0	0	0	0.001	0.001	0	1	1
dme-miR-3641-5p	0	0	0	0	0	0	0	0	0	0	0	0	0.001	0.001	0	1	1
dme-miR-3642-3p	0	0	0	0	0	0	0	0	0	0	0	0	0.001	0.001	0	1	1
dme-miR-3642-5p	0	0	0	0	0	0	0	0	0	0	0	0	0.001	0.001	0	1	1
dme-miR-3643-3p	0	0	0	0	0	0	0	0	0	0	0	0	0.001	0.001	0	1	1
dme-miR-3643-5p	0	0	0	0	0	0	0	0	0	0	0	0	0.001	0.001	0	1	1
dme-miR-3644-3p	0	0	0	0	0	0	0	0	0	0	0	0	0.001	0.001	0	1	1
dme-miR-3644-5p	0	0	0	0	0	0	0	0	0	0	0	0	0.001	0.001	0	1	1
dme-miR-3645-3p	0	0	0	0	0	0	0	0	0	0	0	0	0.001	0.001	0	1	1
dme-miR-3645-5p	0	0	0	0	0	0	0	0	0	0	0	0	0.001	0.001	0	1	1
dme-miR-375-5p	0	0	0	0	0	0	0	0	0	0	0	0	0.001	0.001	0	1	1
dme-miR-4-3p	0	0	0	0	0	0	0	0	0	0	0	0	0.001	0.001	0	1	1
dme-miR-4-5p	0	0	0	0	0	0	0	0	0	0	0	0	0.001	0.001	0	1	1
dme-miR-4908-3p	0	0	0	0	0	0	0	0	0	0	0	0	0.001	0.001	0	1	1
dme-miR-4909-3p	0	0	0	0	0	0	0	0	0	0	0	0	0.001	0.001	0	1	1
dme-miR-4910-5p	0	0	0	0	0	0	0	0	0	0	0	0	0.001	0.001	0	1	1
dme-miR-4911-3p	0	0	0	0	0	0	0	0	0	0	0	0	0.001	0.001	0	1	1
dme-miR-4912-5p	0	0	0	0	0	0	0	0	0	0	0	0	0.001	0.001	0	1	1
dme-miR-4913-3p	0	0	0	0	0	0	0	0	0	0	0	0	0.001	0.001	0	1	1
dme-miR-4914-5p	0	0	0	0	0	0	0	0	0	0	0	0	0.001	0.001	0	1	1
dme-miR-4915-5p	0	0	0	0	0	0	0	0	0	0	0	0	0.001	0.001	0	1	1
dme-miR-4916-3p	0	0	0	0	0	0	0	0	0	0	0	0	0.001	0.001	0	1	1
dme-miR-4917-3p	0	0	0	0	0	0	0	0	0	0	0	0	0.001	0.001	0	1	1
dme-miR-4918-5p	0	0	0	0	0	0	0	0	0	0	0	0	0.001	0.001	0	1	1
dme-miR-4919-3p	0	0	0	0	0	0	0	0	0	0	0	0	0.001	0.001	0	1	1
dme-miR-4919-5p	0	0	0	0	0	0	0	0	0	0	0	0	0.001	0.001	0	1	1
dme-miR-4939-3p	0	0	0	0	0	0	0	0	0	0	0	0	0.001	0.001	0	1	1
dme-miR-4940-3p	0	0	0	0	0	0	0	0	0	0	0	0	0.001	0.001	0	1	1
dme-miR-4940-5p	0	0	0	0	0	0	0	0	0	0	0	0	0.001	0.001	0	1	1
dme-miR-4941-3p	0	0	0	0	0	0	0	0	0	0	0	0	0.001	0.001	0	1	1
dme-miR-4941-5p	0	0	0	0	0	0	0	0	0	0	0	0	0.001	0.001	0	1	1
dme-miR-4942-3p	0	0	0	0	0	0	0	0	0	0	0	0	0.001	0.001	0	1	1
dme-miR-4943-3p	0	0	0	0	0	0	0	0	0	0	0	0	0.001	0.001	0	1	1
dme-miR-4943-5p	0	0	0	0	0	0	0	0	0	0	0	0	0.001	0.001	0	1	1
dme-miR-4944-3p	0	0	0	0	0	0	0	0	0	0	0	0	0.001	0.001	0	1	1
dme-miR-4944-5p	0	0	0	0	0	0	0	0	0	0	0	0	0.001	0.001	0	1	1
dme-miR-4945-5p	0	0	0	0	0	0	0	0	0	0	0	0	0.001	0.001	0	1	1
dme-miR-4946-5p	0	0	0	0	0	0	0	0	0	0	0	0	0.001	0.001	0	1	1
dme-miR-4947-5p	0	0	0	0	0	0	0	0	0	0	0	0	0.001	0.001	0	1	1
dme-miR-4948-5p	0	0	0	0	0	0	0	0	0	0	0	0	0.001	0.001	0	1	1
dme-miR-4949-3p	0	0	0	0	0	0	0	0	0	0	0	0	0.001	0.001	0	1	1
dme-miR-4949-5p	0	0	0	0	0	0	0	0	0	0	0	0	0.001	0.001	0	1	1
dme-miR-4950-3p	0	0	0	0	0	0	0	0	0	0	0	0	0.001	0.001	0	1	1
dme-miR-4950-5p	0	0	0	0	0	0	0	0	0	0	0	0	0.001	0.001	0	1	1
dme-miR-4951-3p	0	0	0	0	0	0	0	0	0	0	0	0	0.001	0.001	0	1	1
dme-miR-4951-5p	0	0	0	0	0	0	0	0	0	0	0	0	0.001	0.001	0	1	1
dme-miR-4952-3p	0	0	0	0	0	0	0	0	0	0	0	0	0.001	0.001	0	1	1
dme-miR-4952-5p	0	0	0	0	0	0	0	0	0	0	0	0	0.001	0.001	0	1	1
dme-miR-4953-3p	0	0	0	0	0	0	0	0	0	0	0	0	0.001	0.001	0	1	1
dme-miR-4954-3p	0	0	0	0	0	0	0	0	0	0	0	0	0.001	0.001	0	1	1
dme-miR-4954-5p	0	0	0	0	0	0	0	0	0	0	0	0	0.001	0.001	0	1	1
dme-miR-4955-3p	0	0	0	0	0	0	0	0	0	0	0	0	0.001	0.001	0	1	1
dme-miR-4955-5p	0	0	0	0	0	0	0	0	0	0	0	0	0.001	0.001	0	1	1
dme-miR-4956-3p	0	0	0	0	0	0	0	0	0	0	0	0	0.001	0.001	0	1	1
dme-miR-4956-5p	0	0	0	0	0	0	0	0	0	0	0	0	0.001	0.001	0	1	1
dme-miR-4957-3p	0	0	0	0	0	0	0	0	0	0	0	0	0.001	0.001	0	1	1
dme-miR-4957-5p	0	0	0	0	0	0	0	0	0	0	0	0	0.001	0.001	0	1	1
dme-miR-4958-3p	0	0	0	0	0	0	0	0	0	0	0	0	0.001	0.001	0	1	1
dme-miR-4958-5p	0	0	0	0	0	0	0	0	0	0	0	0	0.001	0.001	0	1	1
dme-miR-4959-5p	0	0	0	0	0	0	0	0	0	0	0	0	0.001	0.001	0	1	1
dme-miR-4960-3p	0	0	0	0	0	0	0	0	0	0	0	0	0.001	0.001	0	1	1
dme-miR-4961-3p	0	0	0	0	0	0	0	0	0	0	0	0	0.001	0.001	0	1	1
dme-miR-4961-5p	0	0	0	0	0	0	0	0	0	0	0	0	0.001	0.001	0	1	1
dme-miR-4962-3p	0	0	0	0	0	0	0	0	0	0	0	0	0.001	0.001	0	1	1
dme-miR-4962-5p	0	0	0	0	0	0	0	0	0	0	0	0	0.001	0.001	0	1	1
dme-miR-4963-3p	0	0	0	0	0	0	0	0	0	0	0	0	0.001	0.001	0	1	1
dme-miR-4963-5p	0	0	0	0	0	0	0	0	0	0	0	0	0.001	0.001	0	1	1
dme-miR-4964-3p	0	0	0	0	0	0	0	0	0	0	0	0	0.001	0.001	0	1	1
dme-miR-4965-3p	0	0	0	0	0	0	0	0	0	0	0	0	0.001	0.001	0	1	1
dme-miR-4965-5p	0	0	0	0	0	0	0	0	0	0	0	0	0.001	0.001	0	1	1
dme-miR-4966-3p	0	0	0	0	0	0	0	0	0	0	0	0	0.001	0.001	0	1	1
dme-miR-4966-5p	0	0	0	0	0	0	0	0	0	0	0	0	0.001	0.001	0	1	1
dme-miR-4967-3p	0	0	0	0	0	0	0	0	0	0	0	0	0.001	0.001	0	1	1
dme-miR-4967-5p	0	0	0	0	0	0	0	0	0	0	0	0	0.001	0.001	0	1	1
dme-miR-4968-5p	0	0	0	0	0	0	0	0	0	0	0	0	0.001	0.001	0	1	1
dme-miR-4969-3p	0	0	0	0	0	0	0	0	0	0	0	0	0.001	0.001	0	1	1
dme-miR-4969-5p	0	0	0	0	0	0	0	0	0	0	0	0	0.001	0.001	0	1	1
dme-miR-4970-5p	0	0	0	0	0	0	0	0	0	0	0	0	0.001	0.001	0	1	1
dme-miR-4971-5p	0	0	0	0	0	0	0	0	0	0	0	0	0.001	0.001	0	1	1
dme-miR-4972-3p	0	0	0	0	0	0	0	0	0	0	0	0	0.001	0.001	0	1	1
dme-miR-4972-5p	0	0	0	0	0	0	0	0	0	0	0	0	0.001	0.001	0	1	1
dme-miR-4973-3p	0	0	0	0	0	0	0	0	0	0	0	0	0.001	0.001	0	1	1
dme-miR-4973-5p	0	0	0	0	0	0	0	0	0	0	0	0	0.001	0.001	0	1	1
dme-miR-4974-3p	0	0	0	0	0	0	0	0	0	0	0	0	0.001	0.001	0	1	1
dme-miR-4974-5p	0	0	0	0	0	0	0	0	0	0	0	0	0.001	0.001	0	1	1
dme-miR-4975-5p	0	0	0	0	0	0	0	0	0	0	0	0	0.001	0.001	0	1	1
dme-miR-4976-3p	0	0	0	0	0	0	0	0	0	0	0	0	0.001	0.001	0	1	1
dme-miR-4976-5p	0	0	0	0	0	0	0	0	0	0	0	0	0.001	0.001	0	1	1
dme-miR-4977-3p	0	0	0	0	0	0	0	0	0	0	0	0	0.001	0.001	0	1	1
dme-miR-4977-5p	0	0	0	0	0	0	0	0	0	0	0	0	0.001	0.001	0	1	1
dme-miR-4978-5p	0	0	0	0	0	0	0	0	0	0	0	0	0.001	0.001	0	1	1
dme-miR-4979-3p	0	0	0	0	0	0	0	0	0	0	0	0	0.001	0.001	0	1	1
dme-miR-4979-5p	0	0	0	0	0	0	0	0	0	0	0	0	0.001	0.001	0	1	1
dme-miR-4980-3p	0	0	0	0	0	0	0	0	0	0	0	0	0.001	0.001	0	1	1
dme-miR-4981-3p	0	0	0	0	0	0	0	0	0	0	0	0	0.001	0.001	0	1	1
dme-miR-4982-3p	0	0	0	0	0	0	0	0	0	0	0	0	0.001	0.001	0	1	1
dme-miR-4982-5p	0	0	0	0	0	0	0	0	0	0	0	0	0.001	0.001	0	1	1
dme-miR-4983-3p	0	0	0	0	0	0	0	0	0	0	0	0	0.001	0.001	0	1	1
dme-miR-4983-5p	0	0	0	0	0	0	0	0	0	0	0	0	0.001	0.001	0	1	1
dme-miR-4984-5p	0	0	0	0	0	0	0	0	0	0	0	0	0.001	0.001	0	1	1
dme-miR-4985-3p	0	0	0	0	0	0	0	0	0	0	0	0	0.001	0.001	0	1	1
dme-miR-4985-5p	0	0	0	0	0	0	0	0	0	0	0	0	0.001	0.001	0	1	1
dme-miR-4986-3p	0	0	0	0	0	0	0	0	0	0	0	0	0.001	0.001	0	1	1
dme-miR-4986-5p	0	0	0	0	0	0	0	0	0	0	0	0	0.001	0.001	0	1	1
dme-miR-4987-3p	0	0	0	0	0	0	0	0	0	0	0	0	0.001	0.001	0	1	1
dme-miR-4987-5p	0	0	0	0	0	0	0	0	0	0	0	0	0.001	0.001	0	1	1
dme-miR-5-3p	0	0	0	0	0	0	0	0	0	0	0	0	0.001	0.001	0	1	1
dme-miR-6-1-5p	0	0	0	0	0	0	0	0	0	0	0	0	0.001	0.001	0	1	1
dme-miR-6-2-5p	0	0	0	0	0	0	0	0	0	0	0	0	0.001	0.001	0	1	1
dme-miR-6-3-5p	0	0	0	0	0	0	0	0	0	0	0	0	0.001	0.001	0	1	1
dme-miR-87-5p	0	0	0	0	0	0	0	0	0	0	0	0	0.001	0.001	0	1	1
dme-miR-927-3p	0	0	0	0	0	0	0	0	0	0	0	0	0.001	0.001	0	1	1
dme-miR-929-3p	0	0	0	0	0	0	0	0	0	0	0	0	0.001	0.001	0	1	1
dme-miR-929-5p	0	0	0	0	0	0	0	0	0	0	0	0	0.001	0.001	0	1	1
dme-miR-92b-5p	0	0	0	0	0	0	0	0	0	0	0	0	0.001	0.001	0	1	1
dme-miR-932-5p	0	0	0	0	0	0	0	0	0	0	0	0	0.001	0.001	0	1	1
dme-miR-9369-3p	0	0	0	0	0	0	0	0	0	0	0	0	0.001	0.001	0	1	1
dme-miR-9369-5p	0	0	0	0	0	0	0	0	0	0	0	0	0.001	0.001	0	1	1
dme-miR-9370-3p	0	0	0	0	0	0	0	0	0	0	0	0	0.001	0.001	0	1	1
dme-miR-9370-5p	0	0	0	0	0	0	0	0	0	0	0	0	0.001	0.001	0	1	1
dme-miR-9371-3p	0	0	0	0	0	0	0	0	0	0	0	0	0.001	0.001	0	1	1
dme-miR-9372-3p	0	0	0	0	0	0	0	0	0	0	0	0	0.001	0.001	0	1	1
dme-miR-9372-5p	0	0	0	0	0	0	0	0	0	0	0	0	0.001	0.001	0	1	1
dme-miR-9373-3p	0	0	0	0	0	0	0	0	0	0	0	0	0.001	0.001	0	1	1
dme-miR-9373-5p	0	0	0	0	0	0	0	0	0	0	0	0	0.001	0.001	0	1	1
dme-miR-9374-3p	0	0	0	0	0	0	0	0	0	0	0	0	0.001	0.001	0	1	1
dme-miR-9374-5p	0	0	0	0	0	0	0	0	0	0	0	0	0.001	0.001	0	1	1
dme-miR-9375-3p	0	0	0	0	0	0	0	0	0	0	0	0	0.001	0.001	0	1	1
dme-miR-9375-5p	0	0	0	0	0	0	0	0	0	0	0	0	0.001	0.001	0	1	1
dme-miR-9376-3p	0	0	0	0	0	0	0	0	0	0	0	0	0.001	0.001	0	1	1
dme-miR-9376-5p	0	0	0	0	0	0	0	0	0	0	0	0	0.001	0.001	0	1	1
dme-miR-9377-3p	0	0	0	0	0	0	0	0	0	0	0	0	0.001	0.001	0	1	1
dme-miR-9377-5p	0	0	0	0	0	0	0	0	0	0	0	0	0.001	0.001	0	1	1
dme-miR-9378-3p	0	0	0	0	0	0	0	0	0	0	0	0	0.001	0.001	0	1	1
dme-miR-9378-5p	0	0	0	0	0	0	0	0	0	0	0	0	0.001	0.001	0	1	1
dme-miR-9379-3p	0	0	0	0	0	0	0	0	0	0	0	0	0.001	0.001	0	1	1
dme-miR-9379-5p	0	0	0	0	0	0	0	0	0	0	0	0	0.001	0.001	0	1	1
dme-miR-9380-3p	0	0	0	0	0	0	0	0	0	0	0	0	0.001	0.001	0	1	1
dme-miR-9380-5p	0	0	0	0	0	0	0	0	0	0	0	0	0.001	0.001	0	1	1
dme-miR-9381-3p	0	0	0	0	0	0	0	0	0	0	0	0	0.001	0.001	0	1	1
dme-miR-9381-5p	0	0	0	0	0	0	0	0	0	0	0	0	0.001	0.001	0	1	1
dme-miR-9382-3p	0	0	0	0	0	0	0	0	0	0	0	0	0.001	0.001	0	1	1
dme-miR-9382-5p	0	0	0	0	0	0	0	0	0	0	0	0	0.001	0.001	0	1	1
dme-miR-9383-3p	0	0	0	0	0	0	0	0	0	0	0	0	0.001	0.001	0	1	1
dme-miR-9383-5p	0	0	0	0	0	0	0	0	0	0	0	0	0.001	0.001	0	1	1
dme-miR-9384-3p	0	0	0	0	0	0	0	0	0	0	0	0	0.001	0.001	0	1	1
dme-miR-9384-5p	0	0	0	0	0	0	0	0	0	0	0	0	0.001	0.001	0	1	1
dme-miR-9385-3p	0	0	0	0	0	0	0	0	0	0	0	0	0.001	0.001	0	1	1
dme-miR-9385-5p	0	0	0	0	0	0	0	0	0	0	0	0	0.001	0.001	0	1	1
dme-miR-9388-3p	0	0	0	0	0	0	0	0	0	0	0	0	0.001	0.001	0	1	1
dme-miR-9388-5p	0	0	0	0	0	0	0	0	0	0	0	0	0.001	0.001	0	1	1
dme-miR-954-3p	0	0	0	0	0	0	0	0	0	0	0	0	0.001	0.001	0	1	1
dme-miR-954-5p	0	0	0	0	0	0	0	0	0	0	0	0	0.001	0.001	0	1	1
dme-miR-955-3p	0	0	0	0	0	0	0	0	0	0	0	0	0.001	0.001	0	1	1
dme-miR-955-5p	0	0	0	0	0	0	0	0	0	0	0	0	0.001	0.001	0	1	1
dme-miR-956-5p	0	0	0	0	0	0	0	0	0	0	0	0	0.001	0.001	0	1	1
dme-miR-957-3p	0	0	0	0	0	0	0	0	0	0	0	0	0.001	0.001	0	1	1
dme-miR-957-5p	0	0	0	0	0	0	0	0	0	0	0	0	0.001	0.001	0	1	1
dme-miR-959-5p	0	0	0	0	0	0	0	0	0	0	0	0	0.001	0.001	0	1	1
dme-miR-960-3p	0	0	0	0	0	0	0	0	0	0	0	0	0.001	0.001	0	1	1
dme-miR-961-3p	0	0	0	0	0	0	0	0	0	0	0	0	0.001	0.001	0	1	1
dme-miR-962-3p	0	0	0	0	0	0	0	0	0	0	0	0	0.001	0.001	0	1	1
dme-miR-963-3p	0	0	0	0	0	0	0	0	0	0	0	0	0.001	0.001	0	1	1
dme-miR-966-3p	0	0	0	0	0	0	0	0	0	0	0	0	0.001	0.001	0	1	1
dme-miR-966-5p	0	0	0	0	0	0	0	0	0	0	0	0	0.001	0.001	0	1	1
dme-miR-967-3p	0	0	0	0	0	0	0	0	0	0	0	0	0.001	0.001	0	1	1
dme-miR-967-5p	0	0	0	0	0	0	0	0	0	0	0	0	0.001	0.001	0	1	1
dme-miR-968-3p	0	0	0	0	0	0	0	0	0	0	0	0	0.001	0.001	0	1	1
dme-miR-968-5p	0	0	0	0	0	0	0	0	0	0	0	0	0.001	0.001	0	1	1
dme-miR-969-3p	0	0	0	0	0	0	0	0	0	0	0	0	0.001	0.001	0	1	1
dme-miR-969-5p	0	0	0	0	0	0	0	0	0	0	0	0	0.001	0.001	0	1	1
dme-miR-970-5p	0	0	0	0	0	0	0	0	0	0	0	0	0.001	0.001	0	1	1
dme-miR-971-3p	0	0	0	0	0	0	0	0	0	0	0	0	0.001	0.001	0	1	1
dme-miR-971-5p	0	0	0	0	0	0	0	0	0	0	0	0	0.001	0.001	0	1	1
dme-miR-972-3p	0	0	0	0	0	0	0	0	0	0	0	0	0.001	0.001	0	1	1
dme-miR-972-5p	0	0	0	0	0	0	0	0	0	0	0	0	0.001	0.001	0	1	1
dme-miR-973-3p	0	0	0	0	0	0	0	0	0	0	0	0	0.001	0.001	0	1	1
dme-miR-973-5p	0	0	0	0	0	0	0	0	0	0	0	0	0.001	0.001	0	1	1
dme-miR-974-3p	0	0	0	0	0	0	0	0	0	0	0	0	0.001	0.001	0	1	1
dme-miR-974-5p	0	0	0	0	0	0	0	0	0	0	0	0	0.001	0.001	0	1	1
dme-miR-975-3p	0	0	0	0	0	0	0	0	0	0	0	0	0.001	0.001	0	1	1
dme-miR-975-5p	0	0	0	0	0	0	0	0	0	0	0	0	0.001	0.001	0	1	1
dme-miR-976-3p	0	0	0	0	0	0	0	0	0	0	0	0	0.001	0.001	0	1	1
dme-miR-976-5p	0	0	0	0	0	0	0	0	0	0	0	0	0.001	0.001	0	1	1
dme-miR-977-3p	0	0	0	0	0	0	0	0	0	0	0	0	0.001	0.001	0	1	1
dme-miR-977-5p	0	0	0	0	0	0	0	0	0	0	0	0	0.001	0.001	0	1	1
dme-miR-978-3p	0	0	0	0	0	0	0	0	0	0	0	0	0.001	0.001	0	1	1
dme-miR-978-5p	0	0	0	0	0	0	0	0	0	0	0	0	0.001	0.001	0	1	1
dme-miR-979-3p	0	0	0	0	0	0	0	0	0	0	0	0	0.001	0.001	0	1	1
dme-miR-979-5p	0	0	0	0	0	0	0	0	0	0	0	0	0.001	0.001	0	1	1
dme-miR-980-3p	0	0	0	0	0	0	0	0	0	0	0	0	0.001	0.001	0	1	1
dme-miR-980-5p	0	0	0	0	0	0	0	0	0	0	0	0	0.001	0.001	0	1	1
dme-miR-981-5p	0	0	0	0	0	0	0	0	0	0	0	0	0.001	0.001	0	1	1
dme-miR-982-3p	0	0	0	0	0	0	0	0	0	0	0	0	0.001	0.001	0	1	1
dme-miR-983-3p	0	0	0	0	0	0	0	0	0	0	0	0	0.001	0.001	0	1	1
dme-miR-984-3p	0	0	0	0	0	0	0	0	0	0	0	0	0.001	0.001	0	1	1
dme-miR-984-5p	0	0	0	0	0	0	0	0	0	0	0	0	0.001	0.001	0	1	1
dme-miR-985-3p	0	0	0	0	0	0	0	0	0	0	0	0	0.001	0.001	0	1	1
dme-miR-985-5p	0	0	0	0	0	0	0	0	0	0	0	0	0.001	0.001	0	1	1
dme-miR-986-3p	0	0	0	0	0	0	0	0	0	0	0	0	0.001	0.001	0	1	1
dme-miR-987-3p	0	0	0	0	0	0	0	0	0	0	0	0	0.001	0.001	0	1	1
dme-miR-987-5p	0	0	0	0	0	0	0	0	0	0	0	0	0.001	0.001	0	1	1
dme-miR-990-3p	0	0	0	0	0	0	0	0	0	0	0	0	0.001	0.001	0	1	1
dme-miR-990-5p	0	0	0	0	0	0	0	0	0	0	0	0	0.001	0.001	0	1	1
dme-miR-991-3p	0	0	0	0	0	0	0	0	0	0	0	0	0.001	0.001	0	1	1
dme-miR-991-5p	0	0	0	0	0	0	0	0	0	0	0	0	0.001	0.001	0	1	1
dme-miR-992-3p	0	0	0	0	0	0	0	0	0	0	0	0	0.001	0.001	0	1	1
dme-miR-992-5p	0	0	0	0	0	0	0	0	0	0	0	0	0.001	0.001	0	1	1
dme-miR-993-5p	0	0	0	0	0	0	0	0	0	0	0	0	0.001	0.001	0	1	1
dme-miR-997-3p	0	0	0	0	0	0	0	0	0	0	0	0	0.001	0.001	0	1	1
dme-miR-997-5p	0	0	0	0	0	0	0	0	0	0	0	0	0.001	0.001	0	1	1
dme-miR-999-5p	0	0	0	0	0	0	0	0	0	0	0	0	0.001	0.001	0	1	1
dme-miR-9c-3p	0	0	0	0	0	0	0	0	0	0	0	0	0.001	0.001	0	1	1
dme-miR-iab-4-3p	0	0	0	0	0	0	0	0	0	0	0	0	0.001	0.001	0	1	1
dme-miR-iab-8-3p	0	0	0	0	0	0	0	0	0	0	0	0	0.001	0.001	0	1	1
dme-miR-iab-8-5p	0	0	0	0	0	0	0	0	0	0	0	0	0.001	0.001	0	1	1

## Sheet: Table S5. F1♂-vs-Paternal-miRNA
Table S5. The differentially miRNA identified from the comparison between the F1♂ group and the paternal group.
name	F1♂_1	F1♂_2	F1♂_3	Paternal_1	Paternal_2	Paternal_3	F1♂_1_CPM	F1♂_2_CPM	F1♂_3_CPM	Paternal_1_CPM	Paternal_2_CPM	Paternal_3_CPM	F1♂_mean	Paternal_mean	log2FC	PValue	FDR
dme-miR-989-3p	23	50	105	55	4	1	146.575	447.896	972.186	132.822	55.5756	27.3665	522.219	71.9215	2.86016	0.00129324	0.606531
dme-miR-133-3p	10	13	6	74	36	8	63.7284	116.453	55.5535	178.706	500.181	218.932	78.5783	299.273	-1.92926	0.0041774	0.9796
dme-miR-986-5p	459	307	458	3751	536	153	2925.13	2750.08	4240.58	9058.48	7447.13	4187.08	3305.27	6897.56	-1.06132	0.00851328	1
dme-miR-958-3p	225	65	295	160	36	31	1433.89	582.265	2731.38	386.392	500.181	848.362	1582.51	578.312	1.4523	0.0130927	1
dme-miR-318-3p	2	42	28	14	3	1	12.7457	376.233	259.25	33.8093	41.6817	27.3665	216.076	34.2859	2.65585	0.013708	1
dme-miR-276b-3p	20	6	10	56	32	10	127.457	53.7475	92.5892	135.237	444.605	273.665	91.2645	284.502	-1.64032	0.0254365	1
dme-miR-276a-3p	5171	3929	5417	15192	7669	2660	32953.9	35195.7	50155.5	36687.9	106552	72794.9	39435.1	72011.8	-0.868754	0.0333364	1
dme-miR-1015-3p	2	4	5	16	13	4	12.7457	35.8317	46.2946	38.6392	180.621	109.466	31.624	109.575	-1.79283	0.0572406	1
dme-miR-263b-5p	11	19	19	145	16	8	70.1012	170.201	175.919	350.168	222.302	218.932	138.74	263.801	-0.927061	0.0695956	1
dme-miR-2b-2-5p	42	76	44	68	21	8	267.659	680.802	407.392	164.217	291.772	218.932	451.951	224.974	1.00641	0.0911694	1
dme-miR-960-3p	192	261	145	468	45	29	1223.58	2338.02	1342.54	1130.2	625.226	793.629	1634.72	849.684	0.944041	0.091353	1
dme-miR-316-5p	206	81	358	414	55	31	1312.8	725.592	3314.69	999.79	764.165	848.362	1784.36	870.772	1.03504	0.100294	1
dme-miR-277-5p	13	4	13	54	9	11	82.8469	35.8317	120.366	130.407	125.045	301.032	79.6815	185.495	-1.21906	0.103742	1
dme-miR-4966-5p	12	29	15	12	6	4	76.474	259.78	138.884	28.9794	83.3634	109.466	158.379	73.9363	1.09903	0.141325	1
dme-miR-956-5p	27	11	2	22	0	1	172.067	98.5372	18.5178	53.1289	0	27.3665	96.3739	26.8318	1.8447	0.142058	1
dme-miR-1006-3p	78	168	68	149	10	30	497.081	1504.93	629.606	359.828	138.939	820.996	877.206	439.921	0.995672	0.143013	1
dme-miR-9370-5p	0	1	0	6	2	1	0	8.95792	0	14.4897	27.7878	27.3665	2.98597	23.2147	-2.95876	0.147528	1
dme-miR-281-1-5p	19	6	11	79	12	7	121.084	53.7475	101.848	190.781	166.727	191.566	92.2265	183.025	-0.988784	0.147954	1
dme-miR-958-5p	50	39	65	42	17	15	318.642	349.359	601.83	101.428	236.196	410.498	423.277	249.374	0.76329	0.181271	1
dme-miR-994-5p	0	10	6	0	1	1	0	89.5792	55.5535	0	13.8939	27.3665	48.3776	13.7535	1.81454	0.181563	1
dme-miR-313-5p	0	1	1	20	0	1	0	8.95792	9.25892	48.299	0	27.3665	6.07228	25.2218	-2.05436	0.199268	1
dme-miR-956-3p	30170	12921	11409	36332	3993	4553	192268	115745	105635	87740	55478.4	124600	137883	89272.7	0.627153	0.206065	1
dme-miR-972-3p	9	28	27	28	7	4	57.3555	250.822	249.991	67.6186	97.2573	109.466	186.056	91.4474	1.02472	0.215412	1
dme-miR-34-3p	239	157	282	404	130	29	1523.11	1406.39	2611.01	975.64	1806.21	793.629	1846.84	1191.83	0.631885	0.223192	1
dme-miR-100-3p	0	3	1	8	5	1	0	26.8738	9.25892	19.3196	69.4695	27.3665	12.0442	38.7186	-1.68468	0.227535	1
dme-miR-375-3p	6844	9275	9552	22561	2755	1734	43615.7	83084.8	88441.2	54483.7	38277.7	47453.5	71713.9	46738.3	0.617646	0.23217	1
dme-miR-2498-5p	0	1	0	2	4	0	0	8.95792	0	4.8299	55.5756	0	2.98597	20.1352	-2.75344	0.234053	1
dme-miR-963-5p	24	63	40	15	9	16	152.948	564.349	370.357	36.2243	125.045	437.864	362.551	199.711	0.86027	0.235242	1
dme-miR-9b-5p	2795	2968	1990	4816	1090	632	17812.1	26587.1	18425.2	11630.4	15144.4	17295.6	20941.5	14690.1	0.511516	0.244584	1
dme-miR-2a-3p	41	70	206	100	36	29	261.286	627.055	1907.34	241.495	500.181	793.629	931.893	511.768	0.864673	0.25204	1
dme-miR-275-3p	361	439	570	1715	376	183	2300.59	3932.53	5277.58	4141.64	5224.11	5008.07	3836.9	4791.27	-0.320468	0.256029	1
dme-miR-252-5p	159	91	215	453	199	53	1013.28	815.171	1990.67	1093.97	2764.89	1450.43	1273.04	1769.76	-0.475278	0.259708	1
dme-miR-190-5p	120	299	146	257	101	38	764.74	2678.42	1351.8	620.643	1403.28	1039.93	1598.32	1021.28	0.646171	0.260833	1
dme-miR-1012-3p	66	95	86	105	25	27	420.607	851.003	796.267	253.57	347.348	738.896	689.292	446.605	0.626118	0.262931	1
dme-miR-978-3p	2	5	9	2	3	0	12.7457	44.7896	83.3302	4.8299	41.6817	0	46.9552	15.5039	1.59866	0.2877	1
dme-miR-274-5p	10	3	17	28	17	5	63.7284	26.8738	157.402	67.6186	236.196	136.833	82.6679	146.883	-0.829264	0.287894	1
dme-miR-2a-1-5p	11	7	9	16	0	2	70.1012	62.7055	83.3302	38.6392	0	54.733	72.0456	31.1241	1.21088	0.289308	1
dme-miR-252-3p	1	2	2	0	0	0	6.37284	17.9158	18.5178	0	0	0	14.2688	0.001	13.8006	0.295284	1
dme-miR-957-3p	0	4	2	0	4	4	0	35.8317	18.5178	0	55.5756	109.466	18.1165	55.0139	-1.60249	0.299192	1
dme-miR-1010-5p	3	0	2	8	0	4	19.1185	0	18.5178	19.3196	0	109.466	12.5454	42.9286	-1.77477	0.307435	1
dme-miR-996-5p	2	4	2	15	4	2	12.7457	35.8317	18.5178	36.2243	55.5756	54.733	22.3651	48.8443	-1.12694	0.310228	1
dme-miR-14-3p	949	1129	1302	2030	1282	521	6047.82	10113.5	12055.1	4902.35	17812	14258	9405.48	12324.1	-0.389909	0.327645	1
dme-miR-2c-5p	0	3	2	0	0	0	0	26.8738	18.5178	0	0	0	15.1305	0.001	13.8852	0.331338	1
dme-miR-1-3p	33071	25476	16313	130294	16654	8034	210756	228212	151041	314654	231389	219863	196670	255302	-0.37643	0.331903	1
dme-miR-11182	1	4	0	0	4	3	6.37284	35.8317	0	0	55.5756	82.0996	14.0682	45.8917	-1.7058	0.334415	1
dme-miR-iab-4-5p	4	3	9	3	2	1	25.4913	26.8738	83.3302	7.24485	27.7878	27.3665	45.2318	20.7997	1.12077	0.33655	1
dme-miR-279-3p	900	2039	1210	3403	552	299	5735.55	18265.2	11203.3	8218.08	7669.44	8182.59	11734.7	8023.37	0.548499	0.341229	1
dme-miR-31b-5p	314	121	457	691	261	162	2001.07	1083.91	4231.32	1668.73	3626.31	4433.38	2438.77	3242.81	-0.41109	0.346608	1
dme-miR-984-5p	415	356	151	667	102	80	2644.73	3189.02	1398.1	1610.77	1417.18	2189.32	2410.61	1739.09	0.471068	0.348214	1
dme-miR-9369-3p	0	3	16	10	0	1	0	26.8738	148.143	24.1495	0	27.3665	58.3388	17.172	1.7644	0.353852	1
dme-miR-310-3p	176	164	333	597	95	38	1121.62	1469.1	3083.22	1441.73	1319.92	1039.93	1891.31	1267.19	0.577753	0.363359	1
dme-miR-92a-3p	30	25	55	75	18	5	191.185	223.948	509.24	181.121	250.09	136.833	308.125	189.348	0.702473	0.364887	1
dme-miR-988-3p	16	4	20	61	14	5	101.965	35.8317	185.178	147.312	194.515	136.833	107.658	159.553	-0.567575	0.367122	1
dme-miR-317-5p	64	49	43	192	51	17	407.862	438.938	398.133	463.671	708.589	465.231	414.978	545.83	-0.395418	0.371284	1
dme-miR-10404-5p	108	248	161	272	99	38	688.266	2221.57	1490.69	656.867	1375.5	1039.93	1466.84	1024.1	0.518358	0.376683	1
dme-miR-959-5p	31	16	26	141	15	8	197.558	143.327	240.732	340.508	208.409	218.932	193.872	255.95	-0.400754	0.377448	1
dme-miR-184-3p	9388	5019	7623	44542	5146	1504	59828.2	44959.8	70580.7	107567	71498	41159.2	58456.2	73408	-0.328581	0.37963	1
dme-miR-305-3p	261	280	270	572	139	62	1663.31	2508.22	2499.91	1381.35	1931.25	1696.72	2223.81	1669.78	0.41338	0.390394	1
dme-miR-312-3p	278	238	259	1561	146	63	1771.65	2131.99	2398.06	3769.74	2028.51	1724.09	2100.56	2507.45	-0.255442	0.405669	1
dme-miR-998-3p	2	9	13	10	5	0	12.7457	80.6213	120.366	24.1495	69.4695	0	71.2443	31.2063	1.19094	0.416775	1
dme-let-7-5p	1344	1486	1379	5352	1139	416	8565.09	13311.5	12768	12924.8	15825.2	11384.5	11548.2	13378.2	-0.21221	0.420784	1
dme-miR-31a-5p	5147	1346	3004	18704	2070	754	32801	12057.4	27813.8	45169.3	28760.4	20634.4	24224	31521.3	-0.379889	0.426928	1
dme-miR-976-3p	75	168	125	236	72	24	477.963	1504.93	1157.36	569.929	1000.36	656.796	1046.75	742.362	0.495726	0.43028	1
dme-miR-975-5p	131	82	41	281	26	12	834.842	734.55	379.616	678.601	361.242	328.398	649.669	456.08	0.510417	0.441382	1
dme-miR-310-5p	1	0	0	4	0	1	6.37284	0	0	9.65981	0	27.3665	2.12428	12.3421	-2.53854	0.444056	1
dme-miR-312-5p	3	10	8	28	2	7	19.1185	89.5792	74.0713	67.6186	27.7878	191.566	60.923	95.6574	-0.650888	0.446344	1
dme-miR-2b-3p	428	623	911	1325	208	211	2727.57	5580.79	8434.87	3199.81	2889.93	5774.34	5581.08	3954.69	0.496978	0.452224	1
dme-miR-1010-3p	18	23	20	45	11	2	114.711	206.032	185.178	108.673	152.833	54.733	168.641	105.413	0.677899	0.459018	1
dme-miR-990-5p	0	0	0	0	2	0	0	0	0	0	27.7878	0	0.001	9.2626	-13.1772	0.464163	1
dme-miR-988-5p	65	118	41	169	39	14	414.234	1057.04	379.616	408.127	541.862	383.131	616.962	444.373	0.473408	0.465226	1
dme-miR-279-5p	1	5	1	2	1	0	6.37284	44.7896	9.25892	4.8299	13.8939	0	20.1405	6.24127	1.69019	0.475773	1
dme-miR-314-5p	52	5	13	68	2	5	331.387	44.7896	120.366	164.217	27.7878	136.833	165.514	109.612	0.594546	0.489599	1
dme-miR-281-2-5p	374	272	326	1135	221	116	2383.44	2436.56	3018.41	2740.97	3070.55	3174.52	2612.8	2995.35	-0.197126	0.4952	1
dme-miR-13b-2-5p	0	0	0	1	0	1	0	0	0	2.41495	0	27.3665	0.001	9.92716	-13.2772	0.497435	1
dme-miR-973-5p	288	223	160	692	85	46	1835.38	1997.62	1481.43	1671.15	1180.98	1258.86	1771.47	1370.33	0.370427	0.499247	1
dme-miR-306-3p	6	1	9	11	2	0	38.237	8.95792	83.3302	26.5645	27.7878	0	43.5084	18.1174	1.26392	0.500202	1
dme-miR-289-5p	0	0	2	7	0	1	0	0	18.5178	16.9047	0	27.3665	6.17261	14.7571	-1.25745	0.502807	1
dme-miR-978-5p	6	4	1	8	1	0	38.237	35.8317	9.25892	19.3196	13.8939	0	27.7759	11.0712	1.32702	0.513134	1
dme-miR-7-5p	2741	2947	1679	6992	1335	434	17467.9	26399	15545.7	16885.3	18548.4	11877.1	19804.2	15770.3	0.328602	0.515572	1
dme-miR-281-3p	1191	960	1103	2912	770	452	7590.05	8599.61	10212.6	7032.34	10698.3	12369.7	8800.75	10033.4	-0.189118	0.520883	1
dme-miR-981-3p	24	44	80	99	27	10	152.948	394.149	740.713	239.08	375.135	273.665	429.27	295.96	0.536482	0.523008	1
dme-miR-10-3p	11596	1757	2491	7704	1924	1746	73899.4	15739.1	23064	18604.8	26731.9	47781.9	37567.5	31039.5	0.275377	0.523063	1
dme-miR-284-3p	1	0	3	5	4	0	6.37284	0	27.7767	12.0748	55.5756	0	11.3832	22.5501	-0.98623	0.52582	1
dme-miR-5-5p	3	2	2	19	1	1	19.1185	17.9158	18.5178	45.8841	13.8939	27.3665	18.5174	29.0482	-0.649566	0.530866	1
dme-miR-304-3p	2	3	5	13	7	0	12.7457	26.8738	46.2946	31.3944	97.2573	0	28.638	42.8839	-0.582505	0.5326	1
dme-miR-317-3p	600	240	1058	2017	292	84	3823.7	2149.9	9795.93	4870.96	4057.02	2298.79	5256.51	3742.26	0.490198	0.533646	1
dme-miR-979-5p	9	16	19	37	6	2	57.3555	143.327	175.919	89.3532	83.3634	54.733	125.534	75.8166	0.727492	0.534312	1
dme-miR-311-3p	307	292	287	1353	156	93	1956.46	2615.71	2657.31	3267.43	2167.45	2545.09	2409.83	2659.99	-0.14249	0.542114	1
dme-miR-137-3p	7	20	12	14	7	4	44.6099	179.158	111.107	33.8093	97.2573	109.466	111.625	80.1776	0.477391	0.546437	1
dme-miR-962-5p	74	105	79	218	43	19	471.59	940.582	731.454	526.459	597.438	519.964	714.542	547.954	0.382965	0.549224	1
dme-miR-9369-5p	4	21	10	21	1	5	25.4913	188.116	92.5892	50.714	13.8939	136.833	102.066	67.1468	0.604106	0.553002	1
dme-miR-983-5p	251	190	246	604	147	33	1599.58	1702.01	2277.69	1458.63	2042.4	903.095	1859.76	1468.04	0.341222	0.553512	1
dme-miR-4976-5p	0	0	0	6	0	0	0	0	0	14.4897	0	0	0.001	4.8299	-12.2378	0.557896	1
dme-miR-33-5p	196	121	203	656	139	44	1249.08	1083.91	1879.56	1584.21	1931.25	1204.13	1404.18	1573.2	-0.163969	0.5587	1
dme-miR-284-5p	580	208	120	935	103	66	3696.25	1863.25	1111.07	2257.98	1431.07	1806.19	2223.52	1831.75	0.279626	0.567877	1
dme-miR-982-5p	211	200	157	463	121	34	1344.67	1791.58	1453.65	1118.12	1681.16	930.462	1529.97	1243.25	0.299386	0.571719	1
dme-miR-9a-5p	2683	3374	2595	5160	1327	980	17098.3	30224	24026.9	12461.1	18437.2	26819.2	23783.1	19239.2	0.305888	0.57785	1
dme-miR-963-3p	5	4	3	7	1	1	31.8642	35.8317	27.7767	16.9047	13.8939	27.3665	31.8242	19.3884	0.714934	0.577915	1
dme-miR-4951-5p	1	0	0	0	2	0	6.37284	0	0	0	27.7878	0	2.12428	9.2626	-2.12444	0.58071	1
dme-miR-1008-5p	0	0	0	1	1	0	0	0	0	2.41495	13.8939	0	0.001	5.43629	-12.4084	0.585203	1
dme-miR-313-3p	3	12	10	12	1	4	19.1185	107.495	92.5892	28.9794	13.8939	109.466	73.0676	50.7798	0.524977	0.586876	1
dme-miR-9371-3p	0	3	0	0	0	0	0	26.8738	0	0	0	0	8.95792	0.001	13.1289	0.587656	1
dme-miR-34-5p	2522	2520	4143	12113	2030	858	16072.3	22574	38359.7	29252.3	28204.6	23480.5	25668.7	26979.1	-0.0718367	0.595113	1
dme-miR-964-5p	355	275	357	1500	248	62	2262.36	2463.43	3305.43	3622.43	3445.69	1696.72	2677.07	2921.61	-0.126109	0.601196	1
dme-miR-125-5p	274	277	271	933	176	95	1746.16	2481.35	2509.17	2253.15	2445.33	2599.82	2245.56	2432.77	-0.115524	0.601651	1
dme-miR-965-3p	0	0	6	4	0	0	0	0	55.5535	9.65981	0	0	18.5178	3.21994	2.52381	0.604482	1
dme-miR-4975-5p	0	0	0	0	0	1	0	0	0	0	0	27.3665	0.001	9.12217	-13.1552	0.609933	1
dme-miR-286-3p	4	4	2	9	1	0	25.4913	35.8317	18.5178	21.7346	13.8939	0	26.6136	11.8762	1.1641	0.619189	1
dme-miR-4951-3p	0	0	0	4	0	0	0	0	0	9.65981	0	0	0.001	3.21994	-11.6528	0.620333	1
dme-miR-283-5p	986	195	671	2803	546	98	6283.62	1746.8	6212.73	6769.11	7586.07	2681.92	4747.71	5679.03	-0.258412	0.621576	1
dme-miR-12-3p	6	4	4	11	1	1	38.237	35.8317	37.0357	26.5645	13.8939	27.3665	37.0348	22.6083	0.712029	0.622751	1
dme-miR-7-3p	0	0	3	0	0	0	0	0	27.7767	0	0	0	9.25892	0.001	13.1766	0.623967	1
dme-miR-12-5p	207	172	269	411	235	65	1319.18	1540.76	2490.65	992.545	3265.07	1778.82	1783.53	2012.15	-0.174	0.630333	1
dme-miR-995-3p	6	9	23	21	7	3	38.237	80.6213	212.955	50.714	97.2573	82.0996	110.604	76.6903	0.528294	0.630502	1
dme-miR-993-3p	1	6	1	3	2	0	6.37284	53.7475	9.25892	7.24485	27.7878	0	23.1264	11.6776	0.985804	0.632137	1
dme-miR-14-5p	137	75	204	596	96	32	873.079	671.844	1888.82	1439.31	1333.81	875.729	1144.58	1216.28	-0.0876621	0.633495	1
dme-miR-263a-5p	11679	12030	9011	22367	4931	3672	74428.4	107764	83432.1	54015.2	68510.9	100490	88541.4	74338.6	0.25224	0.633673	1
dme-miR-8-3p	3855	3200	3085	8585	2941	1057	24567.3	28665.4	28563.8	20732.4	40862	28926.4	27265.5	30173.6	-0.146211	0.638318	1
dme-miR-960-5p	125	372	186	658	80	65	796.605	3332.35	1722.16	1589.04	1111.51	1778.82	1950.37	1493.12	0.385413	0.642061	1
dme-miR-278-5p	554	186	192	1083	100	69	3530.55	1666.17	1777.71	2615.39	1389.39	1888.29	2324.81	1964.36	0.243057	0.648156	1
dme-miR-306-5p	149	192	421	549	142	65	949.553	1719.92	3898	1325.81	1972.93	1778.82	2189.16	1692.52	0.371202	0.655441	1
dme-miR-4944-3p	0	0	0	3	0	0	0	0	0	7.24485	0	0	0.001	2.41495	-11.2378	0.657772	1
dme-miR-6-3-5p	0	0	0	3	0	0	0	0	0	7.24485	0	0	0.001	2.41495	-11.2378	0.657772	1
dme-miR-927-3p	0	0	0	3	0	0	0	0	0	7.24485	0	0	0.001	2.41495	-11.2378	0.657772	1
dme-miR-955-5p	0	0	0	3	0	0	0	0	0	7.24485	0	0	0.001	2.41495	-11.2378	0.657772	1
dme-miR-11-5p	34	45	48	120	27	19	216.676	403.107	444.428	289.794	375.135	519.964	354.737	394.965	-0.154973	0.658843	1
dme-miR-998-5p	1	0	2	14	0	0	6.37284	0	18.5178	33.8093	0	0	8.29689	11.2698	-0.441816	0.659024	1
dme-miR-991-3p	108	106	98	364	57	12	688.266	949.54	907.374	879.042	791.953	328.398	848.393	666.464	0.348206	0.669289	1
dme-miR-316-3p	14	39	12	47	14	4	89.2197	349.359	111.107	113.503	194.515	109.466	183.229	139.161	0.396888	0.675137	1
dme-miR-997-3p	0	3	0	1	0	0	0	26.8738	0	2.41495	0	0	8.95792	0.804984	3.47613	0.678151	1
dme-miR-982-3p	1	0	2	1	0	0	6.37284	0	18.5178	2.41495	0	0	8.29689	0.804984	3.36554	0.683162	1
dme-miR-996-3p	2	1	2	2	1	0	12.7457	8.95792	18.5178	4.8299	13.8939	0	13.4071	6.24127	1.10309	0.686156	1
dme-miR-1004-3p	5	0	2	5	1	0	31.8642	0	18.5178	12.0748	13.8939	0	16.794	8.65622	0.956137	0.69266	1
dme-miR-263a-3p	3	2	9	5	0	3	19.1185	17.9158	83.3302	12.0748	0	82.0996	40.1215	31.3914	0.354006	0.703676	1
dme-miR-190-3p	0	0	0	2	0	0	0	0	0	4.8299	0	0	0.001	1.60997	-10.6528	0.706713	1
dme-miR-308-3p	0	0	0	2	0	0	0	0	0	4.8299	0	0	0.001	1.60997	-10.6528	0.706713	1
dme-miR-4961-5p	0	0	0	2	0	0	0	0	0	4.8299	0	0	0.001	1.60997	-10.6528	0.706713	1
dme-miR-985-5p	0	0	0	2	0	0	0	0	0	4.8299	0	0	0.001	1.60997	-10.6528	0.706713	1
dme-miR-13b-3p	42	46	77	70	47	12	267.659	412.065	712.937	169.047	653.014	328.398	464.22	383.486	0.275634	0.710893	1
dme-miR-983-3p	15	14	8	40	6	1	95.5925	125.411	74.0713	96.5981	83.3634	27.3665	98.3583	69.1093	0.509166	0.711369	1
dme-miR-9b-3p	3	14	14	11	9	2	19.1185	125.411	129.625	26.5645	125.045	54.733	91.3848	68.7809	0.409946	0.721191	1
dme-miR-1007-5p	0	2	0	0	0	0	0	17.9158	0	0	0	0	5.97195	0.001	12.544	0.723323	1
dme-miR-3642-3p	0	2	0	0	0	0	0	17.9158	0	0	0	0	5.97195	0.001	12.544	0.723323	1
dme-miR-991-5p	0	2	0	1	2	0	0	17.9158	0	2.41495	27.7878	0	5.97195	10.0676	-0.753444	0.727349	1
dme-miR-92b-3p	67	66	112	187	39	26	426.98	591.223	1037	451.596	541.862	711.53	685.067	568.329	0.269519	0.72757	1
dme-miR-375-5p	81	66	73	168	44	35	516.2	591.223	675.901	405.712	611.332	957.828	594.441	658.291	-0.147191	0.732999	1
dme-miR-315-5p	5	0	3	6	0	1	31.8642	0	27.7767	14.4897	0	27.3665	19.8803	13.9521	0.51086	0.733472	1
dme-miR-10404-3p	0	1	1	0	0	0	0	8.95792	9.25892	0	0	0	6.07228	0.001	12.568	0.734584	1
dme-miR-987-5p	33	18	10	54	6	7	210.304	161.243	92.5892	130.407	83.3634	191.566	154.712	135.112	0.195426	0.740961	1
dme-miR-6-2-5p	1	0	1	0	0	0	6.37284	0	9.25892	0	0	0	5.21058	0.001	12.3472	0.74171	1
dme-miR-995-5p	1	0	1	0	0	0	6.37284	0	9.25892	0	0	0	5.21058	0.001	12.3472	0.74171	1
dme-miR-927-5p	4	7	0	14	1	0	25.4913	62.7055	0	33.8093	13.8939	0	29.3989	15.9011	0.88664	0.745469	1
dme-miR-973-3p	3	1	9	20	5	0	19.1185	8.95792	83.3302	48.299	69.4695	0	37.1356	39.2562	-0.0801187	0.749831	1
dme-miR-970-3p	3	2	10	22	4	1	19.1185	17.9158	92.5892	53.1289	55.5756	27.3665	43.2078	45.357	-0.0700329	0.751014	1
dme-miR-305-5p	98	7	97	158	93	7	624.538	62.7055	898.115	381.562	1292.13	191.566	528.453	621.754	-0.234569	0.751528	1
dme-bantam-5p	129	69	62	182	40	31	822.096	618.097	574.053	439.521	555.756	848.362	671.415	614.547	0.127683	0.753031	1
dme-miR-6-3p	17	10	6	27	8	1	108.338	89.5792	55.5535	65.2037	111.151	27.3665	84.4903	67.9072	0.315223	0.757577	1
dme-miR-92a-5p	0	0	2	8	0	0	0	0	18.5178	19.3196	0	0	6.17261	6.43987	-0.0611508	0.759856	1
dme-miR-977-5p	4	5	17	18	6	5	25.4913	44.7896	157.402	43.4691	83.3634	136.833	75.8942	87.8884	-0.211683	0.761421	1
dme-miR-125-3p	4	2	4	2	4	0	25.4913	17.9158	37.0357	4.8299	55.5756	0	26.8143	20.1352	0.413284	0.763341	1
dme-miR-929-5p	0	1	2	2	0	0	0	8.95792	18.5178	4.8299	0	0	9.15859	1.60997	2.50809	0.763349	1
dme-miR-1003-3p	14	20	18	27	14	4	89.2197	179.158	166.66	65.2037	194.515	109.466	145.013	123.061	0.236802	0.765947	1
dme-miR-999-3p	1101	621	914	3175	468	148	7016.49	5562.87	8462.65	7667.47	6502.35	4050.24	7014	6073.35	0.207745	0.766112	1
dme-miR-1011-3p	0	0	0	1	0	0	0	0	0	2.41495	0	0	0.001	0.804984	-9.65282	0.776934	1
dme-miR-2492-3p	0	0	0	1	0	0	0	0	0	2.41495	0	0	0.001	0.804984	-9.65282	0.776934	1
dme-miR-2501-5p	0	0	0	1	0	0	0	0	0	2.41495	0	0	0.001	0.804984	-9.65282	0.776934	1
dme-miR-33-3p	0	0	0	1	0	0	0	0	0	2.41495	0	0	0.001	0.804984	-9.65282	0.776934	1
dme-miR-4980-3p	0	0	0	1	0	0	0	0	0	2.41495	0	0	0.001	0.804984	-9.65282	0.776934	1
dme-miR-9383-3p	0	0	0	1	0	0	0	0	0	2.41495	0	0	0.001	0.804984	-9.65282	0.776934	1
dme-miR-967-3p	0	0	0	1	0	0	0	0	0	2.41495	0	0	0.001	0.804984	-9.65282	0.776934	1
dme-miR-967-5p	0	0	0	1	0	0	0	0	0	2.41495	0	0	0.001	0.804984	-9.65282	0.776934	1
dme-miR-984-3p	0	0	0	1	0	0	0	0	0	2.41495	0	0	0.001	0.804984	-9.65282	0.776934	1
dme-miR-4939-3p	0	1	0	4	0	0	0	8.95792	0	9.65981	0	0	2.98597	3.21994	-0.10883	0.78339	1
dme-miR-9375-5p	0	1	0	4	0	0	0	8.95792	0	9.65981	0	0	2.98597	3.21994	-0.10883	0.78339	1
dme-miR-962-3p	3	8	6	16	1	2	19.1185	71.6634	55.5535	38.6392	13.8939	54.733	48.7785	35.7554	0.448084	0.786375	1
dme-miR-4969-5p	0	0	1	4	0	0	0	0	9.25892	9.65981	0	0	3.08631	3.21994	-0.0611508	0.786938	1
dme-miR-965-5p	37	35	9	76	18	4	235.795	313.527	83.3302	183.536	250.09	109.466	210.884	181.031	0.220215	0.787048	1
dme-miR-959-3p	115	226	146	572	66	40	732.876	2024.49	1351.8	1381.35	916.998	1094.66	1369.72	1131	0.276281	0.792085	1
dme-miR-275-5p	18	2	12	39	9	2	114.711	17.9158	111.107	94.1831	125.045	54.733	81.2446	91.3204	-0.168665	0.805067	1
dme-miR-954-5p	0	1	0	0	1	0	0	8.95792	0	0	13.8939	0	2.98597	4.6313	-0.633216	0.807143	1
dme-miR-87-3p	12	26	6	45	6	8	76.474	232.906	55.5535	108.673	83.3634	218.932	121.645	136.989	-0.171394	0.8077	1
dme-miR-79-5p	1	0	0	0	1	0	6.37284	0	0	0	13.8939	0	2.12428	4.6313	-1.12444	0.808219	1
dme-miR-9c-5p	1729	75	633	6651	424	19	11018.6	671.844	5860.89	16061.8	5891.02	519.964	5850.46	7490.94	-0.356597	0.80965	1
dme-miR-10-5p	4206	1270	2964	4086	1395	1130	26804.1	11376.6	27443.4	9867.49	19382	30924.2	21874.7	20057.9	0.125095	0.813865	1
dme-miR-100-5p	224	298	247	587	276	50	1427.52	2669.46	2286.95	1417.58	3834.72	1368.33	2127.98	2206.87	-0.0525218	0.815809	1
dme-miR-964-3p	141	49	39	409	44	9	898.57	438.938	361.098	987.715	611.332	246.299	566.202	615.115	-0.11954	0.822753	1
dme-miR-2498-3p	1	1	8	3	4	0	6.37284	8.95792	74.0713	7.24485	55.5756	0	29.8007	20.9402	0.509074	0.832703	1
dme-miR-278-3p	183	256	466	562	227	113	1166.23	2293.23	4314.66	1357.2	3153.92	3092.42	2591.37	2534.51	0.0320075	0.841426	1
dme-miR-1004-5p	8	0	3	14	0	1	50.9827	0	27.7767	33.8093	0	27.3665	26.2531	20.3919	0.364491	0.846579	1
dme-miR-974-5p	3	20	13	46	6	4	19.1185	179.158	120.366	111.088	83.3634	109.466	106.214	101.306	0.0682619	0.859629	1
dme-miR-307a-3p	0	0	2	1	0	0	0	0	18.5178	2.41495	0	0	6.17261	0.804984	2.93885	0.8658	1
dme-miR-87-5p	0	4	0	3	1	0	0	35.8317	0	7.24485	13.8939	0	11.9439	7.04625	0.761346	0.879731	1
dme-miR-4966-3p	86	73	38	243	29	15	548.064	653.928	351.839	586.833	402.923	410.498	517.944	466.751	0.150141	0.885416	1
dme-miR-2a-2-5p	0	1	0	2	0	0	0	8.95792	0	4.8299	0	0	2.98597	1.60997	0.89117	0.890113	1
dme-miR-1017-3p	1	0	1	5	0	0	6.37284	0	9.25892	12.0748	0	0	5.21058	4.02492	0.372485	0.893643	1
dme-miR-2535b-3p	1	0	1	5	0	0	6.37284	0	9.25892	12.0748	0	0	5.21058	4.02492	0.372485	0.893643	1
dme-miR-9a-3p	14	27	25	69	8	10	89.2197	241.864	231.473	166.632	111.151	273.665	187.519	183.816	0.0287731	0.901891	1
dme-miR-11-3p	809	895	1173	3037	464	273	5155.62	8017.34	10860.7	7334.21	6446.77	7471.06	8011.23	7084.01	0.177456	0.903312	1
dme-miR-1016-3p	0	1	0	0	0	0	0	8.95792	0	0	0	0	2.98597	0.001	11.544	0.909665	1
dme-miR-124-3p	0	1	0	0	0	0	0	8.95792	0	0	0	0	2.98597	0.001	11.544	0.909665	1
dme-miR-4915-5p	0	1	0	0	0	0	0	8.95792	0	0	0	0	2.98597	0.001	11.544	0.909665	1
dme-miR-4949-5p	0	0	1	0	0	0	0	0	9.25892	0	0	0	3.08631	0.001	11.5917	0.909665	1
dme-miR-4964-3p	0	1	0	0	0	0	0	8.95792	0	0	0	0	2.98597	0.001	11.544	0.909665	1
dme-miR-31a-3p	1	0	0	0	0	0	6.37284	0	0	0	0	0	2.12428	0.001	11.0528	0.909665	1
dme-miR-4919-3p	1	0	0	0	0	0	6.37284	0	0	0	0	0	2.12428	0.001	11.0528	0.909665	1
dme-miR-4962-3p	1	0	0	0	0	0	6.37284	0	0	0	0	0	2.12428	0.001	11.0528	0.909665	1
dme-miR-79-3p	1	0	0	0	0	0	6.37284	0	0	0	0	0	2.12428	0.001	11.0528	0.909665	1
dme-miR-9371-5p	1	0	0	0	0	0	6.37284	0	0	0	0	0	2.12428	0.001	11.0528	0.909665	1
dme-miR-969-3p	1	0	0	0	0	0	6.37284	0	0	0	0	0	2.12428	0.001	11.0528	0.909665	1
dme-miR-970-5p	7	3	0	10	1	2	44.6099	26.8738	0	24.1495	13.8939	54.733	23.8279	30.9255	-0.376146	0.911294	1
dme-bantam-3p	3220	3498	3865	6940	3223	919	20520.5	31334.8	35785.7	16759.8	44780.1	25149.8	29213.7	28896.6	0.0157472	0.91193	1
dme-miR-8-5p	507	941	398	1455	330	218	3231.03	8429.41	3685.05	3513.75	4584.99	5965.9	5115.16	4688.21	0.125741	0.912082	1
dme-miR-311-5p	58	21	19	167	13	2	369.625	188.116	175.919	403.297	180.621	54.733	244.553	212.884	0.200085	0.91258	1
dme-miR-277-3p	596	1185	945	1207	544	381	3798.21	10615.1	8749.68	2914.85	7558.28	10426.6	7721.01	6966.59	0.148336	0.914386	1
dme-miR-4909-3p	11	2	2	20	3	0	70.1012	17.9158	18.5178	48.299	41.6817	0	35.5116	29.9936	0.243638	0.919197	1
dme-miR-1009-3p	2	0	0	2	0	0	12.7457	0	0	4.8299	0	0	4.24856	1.60997	1.39994	0.928819	1
dme-miR-979-3p	1	0	1	2	0	0	6.37284	0	9.25892	4.8299	0	0	5.21058	1.60997	1.69441	0.928998	1
dme-miR-961-5p	176	287	255	818	149	59	1121.62	2570.92	2361.02	1975.43	2070.19	1614.62	2017.86	1886.75	0.0969205	0.930459	1
dme-miR-4984-3p	1	1	2	7	0	0	6.37284	8.95792	18.5178	16.9047	0	0	11.2829	5.63489	1.00167	0.930745	1
dme-miR-961-3p	51	36	32	130	24	8	325.015	322.485	296.285	313.944	333.454	218.932	314.595	288.777	0.123543	0.936478	1
dme-miR-975-3p	4	2	4	13	2	0	25.4913	17.9158	37.0357	31.3944	27.7878	0	26.8143	19.7274	0.442802	0.936794	1
dme-miR-283-3p	1	1	3	6	1	0	6.37284	8.95792	27.7767	14.4897	13.8939	0	14.3692	9.4612	0.602881	0.943622	1
dme-miR-1013-3p	1	0	5	12	0	0	6.37284	0	46.2946	28.9794	0	0	17.5558	9.65981	0.861882	0.944095	1
dme-let-7-3p	11	7	12	27	12	0	70.1012	62.7055	111.107	65.2037	166.727	0	81.3046	77.3102	0.0726777	0.946123	1
dme-miR-980-5p	1	5	0	2	2	1	6.37284	44.7896	0	4.8299	27.7878	27.3665	17.0542	19.9947	-0.229498	0.955913	1
dme-miR-137-5p	0	1	0	1	0	0	0	8.95792	0	2.41495	0	0	2.98597	0.804984	1.89117	0.963645	1
dme-miR-2279-5p	0	1	0	1	0	0	0	8.95792	0	2.41495	0	0	2.98597	0.804984	1.89117	0.963645	1
dme-miR-4963-3p	0	0	1	1	0	0	0	0	9.25892	2.41495	0	0	3.08631	0.804984	1.93885	0.963645	1
dme-miR-9372-3p	0	1	0	1	0	0	0	8.95792	0	2.41495	0	0	2.98597	0.804984	1.89117	0.963645	1
dme-miR-966-5p	0	1	0	1	0	0	0	8.95792	0	2.41495	0	0	2.98597	0.804984	1.89117	0.963645	1
dme-miR-314-3p	23	2	24	39	19	0	146.575	17.9158	222.214	94.1831	263.984	0	128.902	119.389	0.1106	0.967351	1
dme-miR-1014-3p	0	2	0	0	1	0	0	17.9158	0	0	13.8939	0	5.97195	4.6313	0.366784	0.978442	1
dme-miR-304-5p	130	45	59	178	71	15	828.469	403.107	546.276	429.861	986.467	410.498	592.617	608.942	-0.0392049	0.99125	1
dme-miR-985-3p	8	0	13	29	5	0	50.9827	0	120.366	70.0336	69.4695	0	57.1162	46.501	0.296637	0.991635	1
dme-miR-282-5p	1	1	1	6	0	0	6.37284	8.95792	9.25892	14.4897	0	0	8.19656	4.8299	0.763024	0.993401	1
dme-miR-1-5p	0	0	0	0	0	0	0	0	0	0	0	0	0.001	0.001	0	1	1
dme-miR-1000-3p	0	0	0	0	0	0	0	0	0	0	0	0	0.001	0.001	0	1	1
dme-miR-1000-5p	0	0	0	0	0	0	0	0	0	0	0	0	0.001	0.001	0	1	1
dme-miR-1001-3p	0	0	0	0	0	0	0	0	0	0	0	0	0.001	0.001	0	1	1
dme-miR-1001-5p	0	0	0	0	0	0	0	0	0	0	0	0	0.001	0.001	0	1	1
dme-miR-1002-3p	0	0	0	0	0	0	0	0	0	0	0	0	0.001	0.001	0	1	1
dme-miR-1002-5p	0	0	0	0	0	0	0	0	0	0	0	0	0.001	0.001	0	1	1
dme-miR-1003-5p	0	0	0	0	0	0	0	0	0	0	0	0	0.001	0.001	0	1	1
dme-miR-1005-3p	0	0	0	0	0	0	0	0	0	0	0	0	0.001	0.001	0	1	1
dme-miR-1006-5p	0	0	0	0	0	0	0	0	0	0	0	0	0.001	0.001	0	1	1
dme-miR-1007-3p	0	0	0	0	0	0	0	0	0	0	0	0	0.001	0.001	0	1	1
dme-miR-1008-3p	0	0	0	0	0	0	0	0	0	0	0	0	0.001	0.001	0	1	1
dme-miR-1012-5p	0	0	0	0	0	0	0	0	0	0	0	0	0.001	0.001	0	1	1
dme-miR-1014-5p	0	0	0	0	0	0	0	0	0	0	0	0	0.001	0.001	0	1	1
dme-miR-1016-5p	0	0	0	0	0	0	0	0	0	0	0	0	0.001	0.001	0	1	1
dme-miR-124-5p	0	0	0	0	0	0	0	0	0	0	0	0	0.001	0.001	0	1	1
dme-miR-133-5p	0	0	0	0	0	0	0	0	0	0	0	0	0.001	0.001	0	1	1
dme-miR-13a-3p	0	0	0	0	0	0	0	0	0	0	0	0	0.001	0.001	0	1	1
dme-miR-13a-5p	0	0	0	0	0	0	0	0	0	0	0	0	0.001	0.001	0	1	1
dme-miR-13b-1-5p	0	0	0	0	0	0	0	0	0	0	0	0	0.001	0.001	0	1	1
dme-miR-184-5p	0	0	0	0	0	0	0	0	0	0	0	0	0.001	0.001	0	1	1
dme-miR-193-3p	0	0	0	0	0	0	0	0	0	0	0	0	0.001	0.001	0	1	1
dme-miR-193-5p	0	0	0	0	0	0	0	0	0	0	0	0	0.001	0.001	0	1	1
dme-miR-210-3p	0	0	0	0	0	0	0	0	0	0	0	0	0.001	0.001	0	1	1
dme-miR-210-5p	0	0	0	0	0	0	0	0	0	0	0	0	0.001	0.001	0	1	1
dme-miR-219-3p	0	0	0	0	0	0	0	0	0	0	0	0	0.001	0.001	0	1	1
dme-miR-219-5p	0	0	0	0	0	0	0	0	0	0	0	0	0.001	0.001	0	1	1
dme-miR-2279-3p	0	0	0	0	0	0	0	0	0	0	0	0	0.001	0.001	0	1	1
dme-miR-2280-3p	0	0	0	0	0	0	0	0	0	0	0	0	0.001	0.001	0	1	1
dme-miR-2280-5p	0	0	0	0	0	0	0	0	0	0	0	0	0.001	0.001	0	1	1
dme-miR-2281-3p	0	0	0	0	0	0	0	0	0	0	0	0	0.001	0.001	0	1	1
dme-miR-2281-5p	0	0	0	0	0	0	0	0	0	0	0	0	0.001	0.001	0	1	1
dme-miR-2282-3p	0	0	0	0	0	0	0	0	0	0	0	0	0.001	0.001	0	1	1
dme-miR-2283-3p	0	0	0	0	0	0	0	0	0	0	0	0	0.001	0.001	0	1	1
dme-miR-2283-5p	0	0	0	0	0	0	0	0	0	0	0	0	0.001	0.001	0	1	1
dme-miR-2489-3p	0	0	0	0	0	0	0	0	0	0	0	0	0.001	0.001	0	1	1
dme-miR-2489-5p	0	0	0	0	0	0	0	0	0	0	0	0	0.001	0.001	0	1	1
dme-miR-2490-3p	0	0	0	0	0	0	0	0	0	0	0	0	0.001	0.001	0	1	1
dme-miR-2490-5p	0	0	0	0	0	0	0	0	0	0	0	0	0.001	0.001	0	1	1
dme-miR-2491-3p	0	0	0	0	0	0	0	0	0	0	0	0	0.001	0.001	0	1	1
dme-miR-2491-5p	0	0	0	0	0	0	0	0	0	0	0	0	0.001	0.001	0	1	1
dme-miR-2492-5p	0	0	0	0	0	0	0	0	0	0	0	0	0.001	0.001	0	1	1
dme-miR-2493-3p	0	0	0	0	0	0	0	0	0	0	0	0	0.001	0.001	0	1	1
dme-miR-2493-5p	0	0	0	0	0	0	0	0	0	0	0	0	0.001	0.001	0	1	1
dme-miR-2494-3p	0	0	0	0	0	0	0	0	0	0	0	0	0.001	0.001	0	1	1
dme-miR-2494-5p	0	0	0	0	0	0	0	0	0	0	0	0	0.001	0.001	0	1	1
dme-miR-2495-3p	0	0	0	0	0	0	0	0	0	0	0	0	0.001	0.001	0	1	1
dme-miR-2495-5p	0	0	0	0	0	0	0	0	0	0	0	0	0.001	0.001	0	1	1
dme-miR-2496-3p	0	0	0	0	0	0	0	0	0	0	0	0	0.001	0.001	0	1	1
dme-miR-2496-5p	0	0	0	0	0	0	0	0	0	0	0	0	0.001	0.001	0	1	1
dme-miR-2497-3p	0	0	0	0	0	0	0	0	0	0	0	0	0.001	0.001	0	1	1
dme-miR-2497-5p	0	0	0	0	0	0	0	0	0	0	0	0	0.001	0.001	0	1	1
dme-miR-2499-3p	0	0	0	0	0	0	0	0	0	0	0	0	0.001	0.001	0	1	1
dme-miR-2499-5p	0	0	0	0	0	0	0	0	0	0	0	0	0.001	0.001	0	1	1
dme-miR-2500-3p	0	0	0	0	0	0	0	0	0	0	0	0	0.001	0.001	0	1	1
dme-miR-2500-5p	0	0	0	0	0	0	0	0	0	0	0	0	0.001	0.001	0	1	1
dme-miR-2501-3p	0	0	0	0	0	0	0	0	0	0	0	0	0.001	0.001	0	1	1
dme-miR-263b-3p	0	0	0	0	0	0	0	0	0	0	0	0	0.001	0.001	0	1	1
dme-miR-274-3p	0	0	0	0	0	0	0	0	0	0	0	0	0.001	0.001	0	1	1
dme-miR-276a-5p	0	0	0	0	0	0	0	0	0	0	0	0	0.001	0.001	0	1	1
dme-miR-276b-5p	0	0	0	0	0	0	0	0	0	0	0	0	0.001	0.001	0	1	1
dme-miR-280-5p	0	0	0	0	0	0	0	0	0	0	0	0	0.001	0.001	0	1	1
dme-miR-282-3p	0	0	0	0	0	0	0	0	0	0	0	0	0.001	0.001	0	1	1
dme-miR-285-3p	0	0	0	0	0	0	0	0	0	0	0	0	0.001	0.001	0	1	1
dme-miR-285-5p	0	0	0	0	0	0	0	0	0	0	0	0	0.001	0.001	0	1	1
dme-miR-286-5p	0	0	0	0	0	0	0	0	0	0	0	0	0.001	0.001	0	1	1
dme-miR-287-3p	0	0	0	0	0	0	0	0	0	0	0	0	0.001	0.001	0	1	1
dme-miR-288-3p	0	0	0	0	0	0	0	0	0	0	0	0	0.001	0.001	0	1	1
dme-miR-2b-1-5p	0	0	0	0	0	0	0	0	0	0	0	0	0.001	0.001	0	1	1
dme-miR-2c-3p	0	0	0	0	0	0	0	0	0	0	0	0	0.001	0.001	0	1	1
dme-miR-3-3p	0	0	0	0	0	0	0	0	0	0	0	0	0.001	0.001	0	1	1
dme-miR-3-5p	0	0	0	0	0	0	0	0	0	0	0	0	0.001	0.001	0	1	1
dme-miR-303-3p	0	0	0	0	0	0	0	0	0	0	0	0	0.001	0.001	0	1	1
dme-miR-303-5p	0	0	0	0	0	0	0	0	0	0	0	0	0.001	0.001	0	1	1
dme-miR-307a-5p	0	0	0	0	0	0	0	0	0	0	0	0	0.001	0.001	0	1	1
dme-miR-307b-3p	0	0	0	0	0	0	0	0	0	0	0	0	0.001	0.001	0	1	1
dme-miR-307b-5p	0	0	0	0	0	0	0	0	0	0	0	0	0.001	0.001	0	1	1
dme-miR-308-5p	0	0	0	0	0	0	0	0	0	0	0	0	0.001	0.001	0	1	1
dme-miR-309-3p	0	0	0	0	0	0	0	0	0	0	0	0	0.001	0.001	0	1	1
dme-miR-309-5p	0	0	0	0	0	0	0	0	0	0	0	0	0.001	0.001	0	1	1
dme-miR-315-3p	0	0	0	0	0	0	0	0	0	0	0	0	0.001	0.001	0	1	1
dme-miR-318-5p	0	0	0	0	0	0	0	0	0	0	0	0	0.001	0.001	0	1	1
dme-miR-31b-3p	0	0	0	0	0	0	0	0	0	0	0	0	0.001	0.001	0	1	1
dme-miR-3641-3p	0	0	0	0	0	0	0	0	0	0	0	0	0.001	0.001	0	1	1
dme-miR-3641-5p	0	0	0	0	0	0	0	0	0	0	0	0	0.001	0.001	0	1	1
dme-miR-3642-5p	0	0	0	0	0	0	0	0	0	0	0	0	0.001	0.001	0	1	1
dme-miR-3643-3p	0	0	0	0	0	0	0	0	0	0	0	0	0.001	0.001	0	1	1
dme-miR-3643-5p	0	0	0	0	0	0	0	0	0	0	0	0	0.001	0.001	0	1	1
dme-miR-3644-3p	0	0	0	0	0	0	0	0	0	0	0	0	0.001	0.001	0	1	1
dme-miR-3644-5p	0	0	0	0	0	0	0	0	0	0	0	0	0.001	0.001	0	1	1
dme-miR-3645-3p	0	0	0	0	0	0	0	0	0	0	0	0	0.001	0.001	0	1	1
dme-miR-3645-5p	0	0	0	0	0	0	0	0	0	0	0	0	0.001	0.001	0	1	1
dme-miR-4-3p	0	0	0	0	0	0	0	0	0	0	0	0	0.001	0.001	0	1	1
dme-miR-4-5p	0	0	0	0	0	0	0	0	0	0	0	0	0.001	0.001	0	1	1
dme-miR-4908-3p	0	0	0	0	0	0	0	0	0	0	0	0	0.001	0.001	0	1	1
dme-miR-4910-5p	0	0	0	0	0	0	0	0	0	0	0	0	0.001	0.001	0	1	1
dme-miR-4911-3p	0	0	0	0	0	0	0	0	0	0	0	0	0.001	0.001	0	1	1
dme-miR-4912-5p	0	0	0	0	0	0	0	0	0	0	0	0	0.001	0.001	0	1	1
dme-miR-4913-3p	0	0	0	0	0	0	0	0	0	0	0	0	0.001	0.001	0	1	1
dme-miR-4914-5p	0	0	0	0	0	0	0	0	0	0	0	0	0.001	0.001	0	1	1
dme-miR-4916-3p	0	0	0	0	0	0	0	0	0	0	0	0	0.001	0.001	0	1	1
dme-miR-4917-3p	0	0	0	0	0	0	0	0	0	0	0	0	0.001	0.001	0	1	1
dme-miR-4918-5p	0	0	0	0	0	0	0	0	0	0	0	0	0.001	0.001	0	1	1
dme-miR-4919-5p	0	0	0	0	0	0	0	0	0	0	0	0	0.001	0.001	0	1	1
dme-miR-4940-3p	0	0	0	0	0	0	0	0	0	0	0	0	0.001	0.001	0	1	1
dme-miR-4940-5p	0	0	0	0	0	0	0	0	0	0	0	0	0.001	0.001	0	1	1
dme-miR-4941-3p	0	0	0	0	0	0	0	0	0	0	0	0	0.001	0.001	0	1	1
dme-miR-4941-5p	0	0	0	0	0	0	0	0	0	0	0	0	0.001	0.001	0	1	1
dme-miR-4942-3p	0	0	0	0	0	0	0	0	0	0	0	0	0.001	0.001	0	1	1
dme-miR-4943-3p	0	0	0	0	0	0	0	0	0	0	0	0	0.001	0.001	0	1	1
dme-miR-4943-5p	0	0	0	0	0	0	0	0	0	0	0	0	0.001	0.001	0	1	1
dme-miR-4944-5p	0	0	0	0	0	0	0	0	0	0	0	0	0.001	0.001	0	1	1
dme-miR-4945-5p	0	0	0	0	0	0	0	0	0	0	0	0	0.001	0.001	0	1	1
dme-miR-4946-5p	0	0	0	0	0	0	0	0	0	0	0	0	0.001	0.001	0	1	1
dme-miR-4947-5p	0	0	0	0	0	0	0	0	0	0	0	0	0.001	0.001	0	1	1
dme-miR-4948-3p	0	0	0	0	0	0	0	0	0	0	0	0	0.001	0.001	0	1	1
dme-miR-4948-5p	0	0	0	0	0	0	0	0	0	0	0	0	0.001	0.001	0	1	1
dme-miR-4949-3p	0	0	0	0	0	0	0	0	0	0	0	0	0.001	0.001	0	1	1
dme-miR-4950-3p	0	0	0	0	0	0	0	0	0	0	0	0	0.001	0.001	0	1	1
dme-miR-4950-5p	0	0	0	0	0	0	0	0	0	0	0	0	0.001	0.001	0	1	1
dme-miR-4952-3p	0	0	0	0	0	0	0	0	0	0	0	0	0.001	0.001	0	1	1
dme-miR-4952-5p	0	0	0	0	0	0	0	0	0	0	0	0	0.001	0.001	0	1	1
dme-miR-4953-3p	0	0	0	0	0	0	0	0	0	0	0	0	0.001	0.001	0	1	1
dme-miR-4954-3p	0	0	0	0	0	0	0	0	0	0	0	0	0.001	0.001	0	1	1
dme-miR-4954-5p	0	0	0	0	0	0	0	0	0	0	0	0	0.001	0.001	0	1	1
dme-miR-4955-3p	0	0	0	0	0	0	0	0	0	0	0	0	0.001	0.001	0	1	1
dme-miR-4955-5p	0	0	0	0	0	0	0	0	0	0	0	0	0.001	0.001	0	1	1
dme-miR-4956-3p	0	0	0	0	0	0	0	0	0	0	0	0	0.001	0.001	0	1	1
dme-miR-4956-5p	0	0	0	0	0	0	0	0	0	0	0	0	0.001	0.001	0	1	1
dme-miR-4957-3p	0	0	0	0	0	0	0	0	0	0	0	0	0.001	0.001	0	1	1
dme-miR-4957-5p	0	0	0	0	0	0	0	0	0	0	0	0	0.001	0.001	0	1	1
dme-miR-4958-3p	0	0	0	0	0	0	0	0	0	0	0	0	0.001	0.001	0	1	1
dme-miR-4958-5p	0	0	0	0	0	0	0	0	0	0	0	0	0.001	0.001	0	1	1
dme-miR-4959-5p	0	0	0	0	0	0	0	0	0	0	0	0	0.001	0.001	0	1	1
dme-miR-4960-3p	0	0	0	0	0	0	0	0	0	0	0	0	0.001	0.001	0	1	1
dme-miR-4961-3p	0	0	0	0	0	0	0	0	0	0	0	0	0.001	0.001	0	1	1
dme-miR-4962-5p	0	0	0	0	0	0	0	0	0	0	0	0	0.001	0.001	0	1	1
dme-miR-4963-5p	0	0	0	0	0	0	0	0	0	0	0	0	0.001	0.001	0	1	1
dme-miR-4965-3p	0	0	0	0	0	0	0	0	0	0	0	0	0.001	0.001	0	1	1
dme-miR-4965-5p	0	0	0	0	0	0	0	0	0	0	0	0	0.001	0.001	0	1	1
dme-miR-4967-3p	0	0	0	0	0	0	0	0	0	0	0	0	0.001	0.001	0	1	1
dme-miR-4967-5p	0	0	0	0	0	0	0	0	0	0	0	0	0.001	0.001	0	1	1
dme-miR-4968-3p	0	0	0	0	0	0	0	0	0	0	0	0	0.001	0.001	0	1	1
dme-miR-4968-5p	0	0	0	0	0	0	0	0	0	0	0	0	0.001	0.001	0	1	1
dme-miR-4969-3p	0	0	0	0	0	0	0	0	0	0	0	0	0.001	0.001	0	1	1
dme-miR-4970-5p	0	0	0	0	0	0	0	0	0	0	0	0	0.001	0.001	0	1	1
dme-miR-4971-5p	0	0	0	0	0	0	0	0	0	0	0	0	0.001	0.001	0	1	1
dme-miR-4972-3p	0	0	0	0	0	0	0	0	0	0	0	0	0.001	0.001	0	1	1
dme-miR-4972-5p	0	0	0	0	0	0	0	0	0	0	0	0	0.001	0.001	0	1	1
dme-miR-4973-3p	0	0	0	0	0	0	0	0	0	0	0	0	0.001	0.001	0	1	1
dme-miR-4973-5p	0	0	0	0	0	0	0	0	0	0	0	0	0.001	0.001	0	1	1
dme-miR-4974-3p	0	0	0	0	0	0	0	0	0	0	0	0	0.001	0.001	0	1	1
dme-miR-4974-5p	0	0	0	0	0	0	0	0	0	0	0	0	0.001	0.001	0	1	1
dme-miR-4976-3p	0	0	0	0	0	0	0	0	0	0	0	0	0.001	0.001	0	1	1
dme-miR-4977-3p	0	0	0	0	0	0	0	0	0	0	0	0	0.001	0.001	0	1	1
dme-miR-4977-5p	0	0	0	0	0	0	0	0	0	0	0	0	0.001	0.001	0	1	1
dme-miR-4978-5p	0	0	0	0	0	0	0	0	0	0	0	0	0.001	0.001	0	1	1
dme-miR-4979-3p	0	0	0	0	0	0	0	0	0	0	0	0	0.001	0.001	0	1	1
dme-miR-4979-5p	0	0	0	0	0	0	0	0	0	0	0	0	0.001	0.001	0	1	1
dme-miR-4981-3p	0	0	0	0	0	0	0	0	0	0	0	0	0.001	0.001	0	1	1
dme-miR-4982-3p	0	0	0	0	0	0	0	0	0	0	0	0	0.001	0.001	0	1	1
dme-miR-4982-5p	0	0	0	0	0	0	0	0	0	0	0	0	0.001	0.001	0	1	1
dme-miR-4983-3p	0	0	0	0	0	0	0	0	0	0	0	0	0.001	0.001	0	1	1
dme-miR-4983-5p	0	0	0	0	0	0	0	0	0	0	0	0	0.001	0.001	0	1	1
dme-miR-4984-5p	0	0	0	0	0	0	0	0	0	0	0	0	0.001	0.001	0	1	1
dme-miR-4985-3p	0	0	0	0	0	0	0	0	0	0	0	0	0.001	0.001	0	1	1
dme-miR-4985-5p	0	0	0	0	0	0	0	0	0	0	0	0	0.001	0.001	0	1	1
dme-miR-4986-3p	0	0	0	0	0	0	0	0	0	0	0	0	0.001	0.001	0	1	1
dme-miR-4986-5p	0	0	0	0	0	0	0	0	0	0	0	0	0.001	0.001	0	1	1
dme-miR-4987-3p	0	0	0	0	0	0	0	0	0	0	0	0	0.001	0.001	0	1	1
dme-miR-4987-5p	0	0	0	0	0	0	0	0	0	0	0	0	0.001	0.001	0	1	1
dme-miR-5-3p	0	0	0	0	0	0	0	0	0	0	0	0	0.001	0.001	0	1	1
dme-miR-6-1-5p	0	0	0	0	0	0	0	0	0	0	0	0	0.001	0.001	0	1	1
dme-miR-929-3p	0	0	0	0	0	0	0	0	0	0	0	0	0.001	0.001	0	1	1
dme-miR-92b-5p	0	0	0	0	0	0	0	0	0	0	0	0	0.001	0.001	0	1	1
dme-miR-932-3p	0	0	0	0	0	0	0	0	0	0	0	0	0.001	0.001	0	1	1
dme-miR-932-5p	0	0	0	0	0	0	0	0	0	0	0	0	0.001	0.001	0	1	1
dme-miR-9370-3p	0	0	0	0	0	0	0	0	0	0	0	0	0.001	0.001	0	1	1
dme-miR-9372-5p	0	0	0	0	0	0	0	0	0	0	0	0	0.001	0.001	0	1	1
dme-miR-9373-3p	0	0	0	0	0	0	0	0	0	0	0	0	0.001	0.001	0	1	1
dme-miR-9373-5p	0	0	0	0	0	0	0	0	0	0	0	0	0.001	0.001	0	1	1
dme-miR-9374-3p	0	0	0	0	0	0	0	0	0	0	0	0	0.001	0.001	0	1	1
dme-miR-9374-5p	0	0	0	0	0	0	0	0	0	0	0	0	0.001	0.001	0	1	1
dme-miR-9375-3p	0	0	0	0	0	0	0	0	0	0	0	0	0.001	0.001	0	1	1
dme-miR-9376-3p	0	0	0	0	0	0	0	0	0	0	0	0	0.001	0.001	0	1	1
dme-miR-9376-5p	0	0	0	0	0	0	0	0	0	0	0	0	0.001	0.001	0	1	1
dme-miR-9377-3p	0	0	0	0	0	0	0	0	0	0	0	0	0.001	0.001	0	1	1
dme-miR-9377-5p	0	0	0	0	0	0	0	0	0	0	0	0	0.001	0.001	0	1	1
dme-miR-9378-3p	0	0	0	0	0	0	0	0	0	0	0	0	0.001	0.001	0	1	1
dme-miR-9378-5p	0	0	0	0	0	0	0	0	0	0	0	0	0.001	0.001	0	1	1
dme-miR-9379-3p	0	0	0	0	0	0	0	0	0	0	0	0	0.001	0.001	0	1	1
dme-miR-9379-5p	0	0	0	0	0	0	0	0	0	0	0	0	0.001	0.001	0	1	1
dme-miR-9380-3p	0	0	0	0	0	0	0	0	0	0	0	0	0.001	0.001	0	1	1
dme-miR-9380-5p	0	0	0	0	0	0	0	0	0	0	0	0	0.001	0.001	0	1	1
dme-miR-9381-3p	0	0	0	0	0	0	0	0	0	0	0	0	0.001	0.001	0	1	1
dme-miR-9381-5p	0	0	0	0	0	0	0	0	0	0	0	0	0.001	0.001	0	1	1
dme-miR-9382-3p	0	0	0	0	0	0	0	0	0	0	0	0	0.001	0.001	0	1	1
dme-miR-9382-5p	0	0	0	0	0	0	0	0	0	0	0	0	0.001	0.001	0	1	1
dme-miR-9383-5p	0	0	0	0	0	0	0	0	0	0	0	0	0.001	0.001	0	1	1
dme-miR-9384-3p	0	0	0	0	0	0	0	0	0	0	0	0	0.001	0.001	0	1	1
dme-miR-9384-5p	0	0	0	0	0	0	0	0	0	0	0	0	0.001	0.001	0	1	1
dme-miR-9385-3p	0	0	0	0	0	0	0	0	0	0	0	0	0.001	0.001	0	1	1
dme-miR-9385-5p	0	0	0	0	0	0	0	0	0	0	0	0	0.001	0.001	0	1	1
dme-miR-9388-3p	0	0	0	0	0	0	0	0	0	0	0	0	0.001	0.001	0	1	1
dme-miR-9388-5p	0	0	0	0	0	0	0	0	0	0	0	0	0.001	0.001	0	1	1
dme-miR-954-3p	0	0	0	0	0	0	0	0	0	0	0	0	0.001	0.001	0	1	1
dme-miR-955-3p	0	0	0	0	0	0	0	0	0	0	0	0	0.001	0.001	0	1	1
dme-miR-957-5p	0	0	0	0	0	0	0	0	0	0	0	0	0.001	0.001	0	1	1
dme-miR-966-3p	0	0	0	0	0	0	0	0	0	0	0	0	0.001	0.001	0	1	1
dme-miR-968-3p	0	0	0	0	0	0	0	0	0	0	0	0	0.001	0.001	0	1	1
dme-miR-968-5p	0	0	0	0	0	0	0	0	0	0	0	0	0.001	0.001	0	1	1
dme-miR-969-5p	0	0	0	0	0	0	0	0	0	0	0	0	0.001	0.001	0	1	1
dme-miR-971-3p	0	0	0	0	0	0	0	0	0	0	0	0	0.001	0.001	0	1	1
dme-miR-971-5p	0	0	0	0	0	0	0	0	0	0	0	0	0.001	0.001	0	1	1
dme-miR-972-5p	0	0	0	0	0	0	0	0	0	0	0	0	0.001	0.001	0	1	1
dme-miR-974-3p	0	0	0	0	0	0	0	0	0	0	0	0	0.001	0.001	0	1	1
dme-miR-976-5p	0	0	0	0	0	0	0	0	0	0	0	0	0.001	0.001	0	1	1
dme-miR-977-3p	0	0	0	0	0	0	0	0	0	0	0	0	0.001	0.001	0	1	1
dme-miR-980-3p	0	0	0	0	0	0	0	0	0	0	0	0	0.001	0.001	0	1	1
dme-miR-981-5p	0	0	0	0	0	0	0	0	0	0	0	0	0.001	0.001	0	1	1
dme-miR-986-3p	0	0	0	0	0	0	0	0	0	0	0	0	0.001	0.001	0	1	1
dme-miR-987-3p	0	0	0	0	0	0	0	0	0	0	0	0	0.001	0.001	0	1	1
dme-miR-989-5p	0	0	0	0	0	0	0	0	0	0	0	0	0.001	0.001	0	1	1
dme-miR-990-3p	0	0	0	0	0	0	0	0	0	0	0	0	0.001	0.001	0	1	1
dme-miR-992-3p	0	0	0	0	0	0	0	0	0	0	0	0	0.001	0.001	0	1	1
dme-miR-992-5p	0	0	0	0	0	0	0	0	0	0	0	0	0.001	0.001	0	1	1
dme-miR-993-5p	0	0	0	0	0	0	0	0	0	0	0	0	0.001	0.001	0	1	1
dme-miR-994-3p	0	0	0	0	0	0	0	0	0	0	0	0	0.001	0.001	0	1	1
dme-miR-997-5p	0	0	0	0	0	0	0	0	0	0	0	0	0.001	0.001	0	1	1
dme-miR-999-5p	0	0	0	0	0	0	0	0	0	0	0	0	0.001	0.001	0	1	1
dme-miR-9c-3p	0	0	0	0	0	0	0	0	0	0	0	0	0.001	0.001	0	1	1
dme-miR-iab-4-3p	0	0	0	0	0	0	0	0	0	0	0	0	0.001	0.001	0	1	1
dme-miR-iab-8-3p	0	0	0	0	0	0	0	0	0	0	0	0	0.001	0.001	0	1	1
dme-miR-iab-8-5p	0	0	0	0	0	0	0	0	0	0	0	0	0.001	0.001	0	1	1

## Sheet: Table S6. F1♀-vs-Maternal-TE
Table S6. The differentially TEs identified from the comparison between the F1♀ group and the maternal group.
TEseq_ID	F1♀_1	F1♀_2	F1♀_3	Maternal_1	Maternal_2	Maternal_3	log2FC	PValue	FDR
X_27438-38628	727	627	1106	263	96	104	2.50623	2.55156e-05	0.0429937
3L_22100093-22105497	677	649	773	269	39	108	2.5495	5.70988e-05	0.0567148
2R_1942649-1948052	679	675	815	289	47	124	2.44484	8.19448e-05	0.0567148
X_38949-50299	724	626	1090	278	114	121	2.32778	8.95813e-05	0.0567148
3R_1110196-1111865	0	0	0	4	6	18	-13.0638	0.000105019	0.0567148
X_428836-434239	686	690	839	292	37	119	2.53923	0.000117805	0.0567148
X_3415435-3420838	709	730	883	320	47	140	2.41714	0.000160397	0.0675672
3L_5104539-5107766	425	426	517	194	30	58	2.49544	0.000194897	0.0729779
2R_18576215-18581621	688	709	884	308	31	142	2.49872	0.000350208	0.114858
3L_5115730-5119249	399	405	532	193	22	65	2.50422	0.000374909	0.114858
2R_4263482-4264401	0	0	0	15	4	2	-12.5187	0.00100932	0.214637
2R_12501752-12503824	18	10	26	0	2	0	4.16762	0.00176242	0.296967
3L_5119622-5122056	303	252	367	153	14	53	2.31331	0.00189257	0.297137
2R_4863544-4868897	157	83	94	124	352	285	-1.46438	0.00193976	0.297137
3L_25129771-25135046	229	120	182	150	462	511	-1.30593	0.00412694	0.480737
3L_26468282-26470271	4	36	13	0	2	0	4.34089	0.0041896	0.480737
X_23224247-23228825	119	70	109	92	280	252	-1.29897	0.00436958	0.480737
2R_2345582-2349491	32	36	24	10	0	6	2.82866	0.00485124	0.480737
3L_26211428-26213107	36	24	30	0	0	9	3.4459	0.00497685	0.480737
2R_2350882-2356279	33	42	30	13	4	6	2.33078	0.00630924	0.545183
3L_23112595-23117891	161	68	92	86	297	240	-1.27101	0.0082752	0.58734
2R_2764825-2769382	19	6	18	1	1	2	3.33	0.00882523	0.58734
2R_4166548-4167098	3	5	19	31	14	37	-1.42892	0.0096681	0.58734
2R_2356642-2360551	31	43	16	8	4	6	2.39219	0.0101085	0.58734
2R_1676931-1681160	53	29	40	19	5	6	2.09517	0.0112244	0.610101
3R_10958069-10963250	51	47	59	16	14	4	2.10547	0.0170955	0.720146
2R_1197597-1201863	25	6	11	4	0	1	3.23845	0.0195985	0.795745
3L_25890836-25892192	20	33	13	9	2	0	2.78965	0.020847	0.813748
3L_28076295-28078181	14	4	13	26	25	13	-1.23705	0.0209755	0.813748
2R_4889967-4894949	7	6	2	0	0	0	12.1084	0.0232799	0.825823
2R_982690-987390	43	27	34	19	2	8	2.02779	0.025361	0.858699
2L_23137882-23138643	5	2	8	0	0	0	12.135	0.0254807	0.858699
2L_23158640-23159401	7	1	8	0	0	0	12.1603	0.0264115	0.861478
2L_23147305-23148068	7	6	12	2	0	0	4.04611	0.0267424	0.861478
3R_13978794-13980897	32	16	28	6	6	0	2.43276	0.0268413	0.861478
X_21711344-21714813	27	23	50	2	6	12	2.26314	0.0276124	0.877865
3R_27792482-27794772	22	15	20	6	4	2	2.1773	0.0313055	0.941959
2R_14102057-14107617	282	30	62	60	5	24	2.04525	0.0347636	1
3R_7350276-7354727	17	13	13	4	1	4	2.37342	0.0371037	1
3L_26359646-26365718	51	40	41	21	8	16	1.6171	0.0372868	1
2R_11010299-11017826	8	8	12	0	0	3	3.40864	0.0378738	1
3R_5338456-5343481	25	28	26	11	6	4	1.936	0.0379678	1
3R_26559245-26565230	26	17	28	12	3	4	2.01755	0.0392879	1
2R_2541217-2545781	27	18	7	6	1	4	2.33895	0.0401282	1
2L_23234072-23239247	29	29	28	8	9	2	2.02004	0.042719	1
X_21680989-21686507	12	12	16	5	2	0	2.57419	0.04337	1
3R_1040496-1044218	17	14	31	12	0	2	2.51618	0.0461228	1
3L_26006018-26007035	30	42	31	25	1	3	2.182	0.0512247	1
2R_1173721-1176973	92	74	118	54	5	44	1.68803	0.0512622	1
Y_1588265-1593112	6	0	8	6	12	16	-1.48992	0.0517428	1
3L_26535102-26536433	16	19	6	2	2	4	2.34225	0.0522941	1
3R_3684335-3688798	19	14	13	4	1	6	2.17496	0.0538634	1
3L_14721233-14723021	12	8	16	6	0	0	2.95696	0.0547536	1
2R_13136920-13141622	46	18	38	23	1	5	2.0312	0.0559894	1
3R_15132804-15135105	24	38	50	24	4	9	1.85775	0.0560187	1
2L_687403-694931	13	4	10	3	0	1	2.97678	0.0587194	1
3R_11841124-11846248	8	11	17	2	0	5	2.64331	0.059125	1
Y_1613147-1617610	16	13	12	2	1	6	2.26556	0.0597816	1
2R_1492138-1498103	6	10	12	2	1	2	2.61308	0.0600477	1
2L_6991754-6997313	270	27	56	58	5	32	1.85007	0.0627001	1
2L_21982167-21989694	5	13	14	2	2	2	2.45282	0.064966	1
2L_19345073-19347540	14	10	17	8	0	1	2.5327	0.0669897	1
3R_1749618-1754763	9	12	12	3	2	2	2.26774	0.067493	1
3R_1603829-1606568	10	14	2	2	0	2	2.98244	0.0679076	1
Y_1773781-1777401	2	8	4	0	0	1	4.10665	0.0682315	1
X_23266565-23270492	5	4	8	19	11	5	-1.04567	0.0690853	1
3R_12491676-12495429	2	4	4	0	0	0	11.6593	0.070142	1
3R_15162635-15165569	4	8	2	0	0	1	4.03808	0.0705252	1
2R_2714825-2716411	0	6	6	0	0	0	12.0306	0.0705309	1
2R_2721049-2722635	0	6	6	0	0	0	12.0306	0.0705309	1
X_6430049-6435229	54	59	58	11	23	10	1.74853	0.0713809	1
3R_3675119-3679582	17	12	14	4	1	6	2.08284	0.0723602	1
3R_981052-983079	3	0	0	4	6	2	-2.65271	0.0728688	1
2L_16513252-16518808	313	33	57	81	8	24	1.78912	0.0733755	1
2L_23141091-23141854	3	6	9	2	0	0	3.64284	0.0740977	1
3L_27096631-27102187	257	19	66	50	9	36	1.7494	0.0750155	1
Y_353693-356121	4	6	11	1	0	2	3.11086	0.0758391	1
3R_304991-306819	8	3	24	2	2	2	2.49715	0.0771372	1
Y_1380403-1384866	14	13	11	2	1	6	2.17139	0.0804323	1
X_4731886-4736901	35	32	34	11	0	20	1.93851	0.080553	1
3R_3697669-3702176	37	24	12	15	0	6	2.02829	0.0816428	1
Y_3086076-3090774	27	24	28	18	0	7	1.97556	0.0816815	1
3L_25560159-25562100	10	7	15	6	0	0	2.79725	0.082557	1
3L_25575499-25577440	10	7	15	6	0	0	2.79725	0.082557	1
3L_27220472-27222530	17	8	10	3	2	3	2.047	0.0856127	1
2L_4602419-4607563	10	8	10	4	0	2	2.51506	0.0858248	1
3L_18514967-18520090	0	18	9	2	0	2	3.23885	0.0876485	1
3R_8572711-8573603	33	6	8	4	0	6	2.24524	0.0890959	1
3R_24927187-24931910	25	10	16	10	2	2	1.93794	0.0902404	1
3L_13574894-13580074	53	34	64	20	16	18	1.43276	0.0909407	1
3L_24956675-24960721	49	57	78	30	17	26	1.40138	0.0926383	1
2R_2777529-2780703	6	7	4	0	0	2	3.25949	0.0936252	1
2R_1168988-1172240	98	71	113	51	5	56	1.53258	0.095296	1
2L_21043707-21048995	71	67	98	42	3	46	1.61735	0.0955535	1
3R_5047134-5052678	280	30	58	70	10	34	1.61639	0.0962681	1
3L_26318138-26324239	11	3	1	20	4	10	-1.24953	0.0972236	1
2R_1797754-1802067	40	28	34	19	9	10	1.43492	0.101568	1
X_2610702-2616261	281	28	44	62	1	34	1.85054	0.103936	1
3L_2751589-2753659	8	0	4	0	0	0	11.6016	0.104064	1
Y_1905030-1908118	38	12	12	13	2	3	1.81982	0.106301	1
Y_1718132-1721791	41	21	43	26	6	5	1.61155	0.108369	1
2L_18581422-18584216	24	12	13	7	4	3	1.71794	0.108767	1
3L_23272028-23276550	22	4	39	13	0	4	2.22297	0.10877	1
3R_8908847-8913255	18	12	28	10	0	8	1.96737	0.109582	1
2L_9975019-9980576	272	21	49	65	10	28	1.62576	0.111486	1
2R_2097564-2102256	26	22	33	19	0	9	1.84427	0.111689	1
3L_24369120-24371846	20	5	9	6	0	2	2.24885	0.115682	1
4_346642-347345	8	2	10	3	0	0	3.0535	0.117391	1
2L_47515-52519	70	40	52	38	6	25	1.3647	0.117477	1
2L_4918234-4923233	51	41	46	33	2	21	1.53512	0.118251	1
3R_2361764-2365965	2	4	2	0	0	0	11.3282	0.120324	1
Y_1367890-1370839	2	6	3	1	0	0	3.95684	0.120418	1
2R_4168354-4169273	0	0	0	10	0	0	-11.1925	0.122549	1
3R_27791700-27794480	21	11	32	8	6	6	1.63278	0.125544	1
2R_2755158-2759730	20	4	20	5	1	6	1.94493	0.128521	1
2L_23467798-23472471	24	10	26	15	2	2	1.82844	0.128643	1
3R_9305446-9311406	14	8	10	4	3	0	2.02747	0.129122	1
X_12930900-12936456	289	31	51	79	2	34	1.69162	0.129943	1
3R_631210-635910	42	12	12	14	0	6	1.85078	0.130394	1
2R_3306198-3308409	14	8	9	2	1	5	1.98241	0.133122	1
3L_22761447-22766814	12	6	24	7	0	5	2.09525	0.133772	1
2R_5146274-5147657	16	8	20	8	3	2	1.79652	0.134107	1
3L_16443903-16446186	10	16	8	7	0	3	2.12717	0.134811	1
3L_23759860-23763550	27	17	15	14	0	6	1.80811	0.135319	1
2R_15343567-15348855	66	76	62	63	9	19	1.39322	0.135351	1
X_11097287-11102831	272	28	58	74	6	40	1.54083	0.137032	1
Y_550670-555856	15	6	17	6	3	0	2.01521	0.137629	1
2L_19354958-19357215	30	10	14	12	0	5	1.84425	0.14088	1
3L_22577678-22582395	25	14	26	16	2	6	1.61884	0.142409	1
3L_25368986-25372962	13	8	4	4	0	2	2.27018	0.143008	1
3L_24965167-24968161	28	26	24	15	0	14	1.69351	0.145122	1
2R_1164255-1167507	110	87	137	71	8	71	1.36131	0.145325	1
Y_555891-557868	10	8	14	3	2	4	1.8596	0.145577	1
2R_14394288-14399009	38	20	39	24	7	6	1.46145	0.145978	1
3R_18607242-18610477	4	0	2	10	2	4	-1.48089	0.147703	1
2R_4552597-4557310	66	30	115	63	4	18	1.57171	0.151462	1
2R_6096775-6101903	0	12	9	2	0	2	2.86303	0.152882	1
3R_8404215-8411742	11	9	9	1	3	3	1.85525	0.155289	1
3R_2129434-2132624	44	14	22	18	5	6	1.45281	0.155732	1
2R_3309334-3312796	16	13	8	8	1	3	1.80305	0.159312	1
Y_2220556-2221462	14	18	23	14	0	6	1.81851	0.160248	1
3R_29883219-29890745	17	9	6	5	2	2	1.78989	0.160804	1
2R_15122091-15127379	73	55	75	59	9	28	1.26277	0.162241	1
3R_922573-924224	0	0	4	2	0	16	-1.86442	0.162945	1
3L_27240887-27245589	45	12	28	24	1	6	1.62044	0.167086	1
3L_27393065-27395127	6	24	25	11	2	7	1.77178	0.168112	1
3L_27020186-27023325	9	13	14	8	0	4	1.94402	0.168623	1
Y_2152028-2156728	22	7	12	11	0	1	2.00626	0.169227	1
3R_20157175-20164702	6	4	17	3	0	4	2.23452	0.170347	1
3R_28792929-28797944	63	43	36	37	2	23	1.39642	0.174003	1
3R_837414-841957	17	7	15	7	1	5	1.71219	0.175865	1
2R_2510297-2514261	46	11	47	28	2	10	1.55126	0.177086	1
3R_25324413-25328938	196	80	217	167	4	35	1.52204	0.179828	1
2L_21692160-21698018	87	52	115	80	11	28	1.28784	0.182581	1
2R_10627833-10629771	8	2	4	0	0	2	2.81563	0.182793	1
3R_370175-374753	10	2	19	4	2	2	1.95525	0.18419	1
3R_7736271-7736977	5	5	10	2	0	3	2.28279	0.184313	1
4_673058-677366	22	12	19	8	0	11	1.67797	0.186508	1
2R_12863814-12867067	121	76	196	99	8	74	1.35	0.188859	1
3L_2928312-2933600	81	51	46	56	2	21	1.39584	0.189433	1
3L_24389195-24392911	19	10	8	10	0	2	1.86891	0.191943	1
2R_3353082-3357782	25	13	18	11	6	2	1.48025	0.193469	1
3L_9392531-9395289	30	12	8	10	4	2	1.54614	0.19353	1
3R_2595542-2597728	21	5	33	7	0	12	1.82928	0.193893	1
3R_1357356-1362030	26	22	21	21	2	6	1.47979	0.195804	1
3R_403917-407307	124	85	89	97	4	38	1.33869	0.196351	1
3L_23832831-23838461	22	8	21	14	2	2	1.64512	0.196751	1
3R_26113353-26116989	61	58	66	63	5	21	1.31785	0.200653	1
2R_17147788-17152266	47	35	27	30	4	16	1.28771	0.200936	1
3R_2809276-2812440	0	0	3	4	3	2	-1.51362	0.201029	1
3R_1807963-1812351	100	56	86	51	9	56	1.1878	0.201282	1
2L_10862910-10864437	16	17	16	4	8	2	1.56267	0.202098	1
3R_3827686-3832401	44	26	28	31	0	9	1.55811	0.202324	1
Y_1282301-1286097	28	18	37	15	7	13	1.29456	0.205572	1
2L_12558643-12564207	237	38	59	85	15	36	1.24007	0.208075	1
2L_19668469-19673190	32	14	17	12	6	6	1.31983	0.208866	1
2L_9218052-9222748	30	15	37	17	8	8	1.32034	0.209113	1
2L_12740202-12743947	26	16	28	23	1	5	1.53936	0.214101	1
2R_7235876-7240888	40	30	23	28	2	12	1.35782	0.216422	1
3R_3433215-3439817	13	16	24	8	4	9	1.44423	0.217681	1
X_3614511-3619715	13	11	12	6	0	7	1.71775	0.218028	1
2R_2274556-2278963	20	20	10	14	2	4	1.51608	0.218566	1
2L_23154489-23155819	23	8	6	6	0	6	1.72299	0.218723	1
2R_2131391-2136106	36	18	22	23	0	8	1.53327	0.218925	1
2R_695557-697904	15	9	6	7	0	3	1.81134	0.221026	1
2L_10138220-10143401	42	39	78	24	23	16	1.27818	0.221327	1
3L_5034643-5042159	14	6	10	6	0	4	1.79001	0.22345	1
Y_2821596-2825664	23	6	25	13	4	1	1.60574	0.224898	1
X_22681882-22687937	672	359	210	296	21	261	1.22505	0.224979	1
3R_15619188-15625801	52	35	24	19	5	26	1.2283	0.227263	1
2R_3265731-3270434	32	12	19	17	0	8	1.53205	0.228878	1
3L_21017688-21022976	69	60	65	71	4	20	1.30134	0.229264	1
4_672078-675056	34	43	51	44	5	13	1.31971	0.229306	1
3R_241522-244113	2	2	4	0	1	0	2.46574	0.230865	1
3R_26511604-26519131	11	8	7	2	2	4	1.64252	0.231057	1
2L_18633669-18638390	67	32	33	44	6	10	1.2546	0.231532	1
Y_741881-743201	20	5	3	6	0	2	1.90006	0.231895	1
3L_26395934-26400914	193	18	41	67	2	26	1.41539	0.232006	1
3L_27437962-27440423	3	2	3	0	1	0	2.40151	0.232825	1
2R_18362567-18370095	16	4	6	7	0	0	2.09827	0.234824	1
Y_3206916-3209176	26	18	28	25	0	5	1.58593	0.234836	1
X_19437902-19443536	33	15	28	26	2	4	1.4525	0.235877	1
2R_426623-428676	24	6	10	8	2	4	1.48813	0.23693	1
2R_406766-413054	103	123	119	79	29	75	1.04389	0.239483	1
3L_17731513-17736230	10	8	10	2	0	7	1.83314	0.240968	1
3R_178681-184589	8	0	12	4	0	0	2.62153	0.242694	1
2R_356169-360865	41	18	31	19	10	9	1.18497	0.244696	1
2R_6272827-6278947	32	29	37	17	15	6	1.27326	0.245286	1
3R_6175573-6182116	847	416	256	372	42	328	1.12215	0.245302	1
3L_24341405-24344143	39	18	48	33	2	13	1.35703	0.247668	1
2L_11897169-11900010	4	12	10	0	4	2	1.866	0.248703	1
3L_19771374-19776073	55	30	45	45	6	11	1.23089	0.249047	1
3R_4271068-4276926	72	49	109	80	4	29	1.30134	0.250388	1
3R_3400423-3405111	23	14	13	8	6	5	1.28914	0.25166	1
X_8293304-8295163	37	24	21	14	5	18	1.19824	0.2524	1
X_14778120-14782817	38	21	32	31	5	4	1.33404	0.253407	1
2R_19717282-19722922	59	25	20	22	1	22	1.31744	0.253687	1
3R_975799-977826	7	2	0	4	8	2	-1.15712	0.254547	1
X_22203778-22208340	10	5	36	6	3	9	1.61613	0.25472	1
2L_23288998-23293720	45	31	34	36	4	14	1.21515	0.256741	1
X_21753170-21759225	634	334	175	288	19	241	1.18098	0.258553	1
2R_1809136-1816611	4	7	2	2	1	0	2.15875	0.260552	1
2L_20891635-20896634	50	41	48	42	2	25	1.26025	0.261267	1
2R_695906-697947	12	6	6	5	1	2	1.66051	0.261539	1
2R_3002733-3004466	30	21	19	18	1	13	1.33131	0.262535	1
X_6606778-6608219	14	6	19	8	2	5	1.48733	0.262543	1
Y_1763174-1764774	9	4	3	4	0	0	2.2527	0.262887	1
3L_3064159-3069447	71	57	80	72	13	23	1.12286	0.26344	1
2R_1107449-1109590	16	5	10	8	0	3	1.69447	0.264269	1
3R_27343266-27348554	64	41	47	45	6	27	1.12094	0.266243	1
3L_12919342-12924523	43	35	60	22	23	6	1.29667	0.269911	1
X_21912391-21914042	0	4	0	4	4	2	-1.1713	0.270326	1
2R_3967234-3970183	4	0	5	1	0	0	3.44506	0.27132	1
3L_25287111-25290589	29	35	64	11	18	22	1.27485	0.272914	1
Y_3142500-3147992	9	2	9	4	0	2	1.94902	0.274626	1
2R_11019955-11024938	41	20	16	23	5	6	1.228	0.276361	1
2R_3495522-3497636	51	22	38	32	6	16	1.13513	0.276863	1
X_15034911-15041249	33	22	34	32	4	6	1.28581	0.277633	1
2L_22515542-22521589	501	219	118	205	16	181	1.14182	0.277813	1
X_1518165-1523183	61	35	28	37	8	16	1.09928	0.279693	1
3L_25279531-25283602	8	4	15	0	3	4	1.74609	0.279842	1
3L_6040417-6042720	18	10	10	4	4	6	1.32444	0.281723	1
3R_6161384-6166672	74	51	64	69	9	21	1.11855	0.281854	1
2R_2279509-2280481	4	5	3	3	0	0	2.40315	0.28207	1
2R_20785409-20787479	4	4	4	3	0	0	2.38988	0.285401	1
2L_21654786-21656147	14	20	5	8	2	6	1.45331	0.285452	1
3L_16523331-16528455	13	10	22	6	6	5	1.33569	0.289979	1
3R_6016435-6021723	50	47	56	49	0	25	1.35872	0.292495	1
2R_9151634-9157492	85	49	78	70	4	36	1.16275	0.292659	1
3R_19194316-19197265	6	0	1	0	0	0	10.7035	0.29276	1
2L_12739230-12742200	23	14	8	13	0	6	1.46254	0.296739	1
3L_25447168-25451899	36	14	20	20	6	4	1.21927	0.297589	1
X_13429520-13430581	12	7	20	8	4	3	1.39774	0.29776	1
2R_10586031-10591319	56	40	49	47	0	23	1.32756	0.299698	1
3L_26528122-26533312	10	4	9	7	0	1	1.8043	0.301879	1
2R_2270911-2272098	0	0	2	6	0	2	-1.55536	0.305375	1
3L_24464070-24470567	49	42	50	35	7	33	1.0735	0.306413	1
X_1955366-1960032	76	31	56	60	0	16	1.34734	0.306942	1
X_23358069-23362156	49	26	18	32	0	11	1.33102	0.308894	1
3L_25864305-25868709	2	1	0	8	1	0	-1.51982	0.313118	1
Y_3076297-3081925	14	7	17	12	0	4	1.53702	0.313434	1
2R_2425265-2427241	0	0	7	0	0	0	11.1808	0.314435	1
3R_20854547-20859265	39	18	32	26	7	10	1.11068	0.315135	1
X_12382202-12383145	71	21	28	45	4	7	1.20127	0.316119	1
2R_4483301-4488015	27	21	19	24	0	8	1.35821	0.318414	1
3L_4451973-4456687	6	8	2	0	2	2	1.76231	0.32047	1
3R_1990092-1992274	45	12	20	13	2	19	1.20459	0.320749	1
2R_3737719-3742074	14	6	18	12	0	4	1.53268	0.322949	1
3L_20114143-20121670	6	3	18	7	1	2	1.67211	0.324358	1
2R_6384578-6386769	18	9	21	10	0	11	1.41752	0.324469	1
2R_3085694-3089080	14	6	10	10	0	2	1.58005	0.3265	1
2L_20740721-20744901	40	66	23	47	0	18	1.35417	0.327657	1
X_15413111-15417331	113	52	67	83	12	30	1.00674	0.331192	1
3R_20266848-20272707	70	58	113	83	13	38	1.05781	0.333563	1
2R_2148228-2152276	13	21	16	13	6	3	1.27117	0.334322	1
3R_14181668-14184902	6	4	0	2	0	0	2.57986	0.336856	1
2R_7434962-7439182	112	41	91	90	2	33	1.17887	0.342317	1
2R_2996480-3002113	50	22	34	38	6	10	1.08667	0.348708	1
3R_16756621-16762262	146	167	172	200	4	65	1.18288	0.350947	1
2L_8723588-8728876	59	34	53	54	3	22	1.10954	0.353018	1
2R_20784008-20787242	0	1	0	0	2	1	-1.68894	0.353024	1
3L_24104432-24106601	13	8	9	3	2	7	1.32392	0.353375	1
2L_14467490-14469047	12	8	8	8	0	4	1.47743	0.354553	1
X_19060495-19065186	56	23	22	29	9	11	1.023	0.354812	1
3L_27604980-27609669	44	34	34	37	3	21	1.08953	0.355458	1
2R_1797369-1799752	24	10	10	12	2	6	1.20283	0.359722	1
2R_5368729-5371729	47	26	38	42	2	15	1.13565	0.359881	1
3L_26785551-26790252	8	4	6	2	2	2	1.44698	0.36226	1
2L_16958167-16962888	40	14	6	15	6	3	1.18427	0.36229	1
3R_340029-346430	22	6	11	10	1	6	1.27786	0.362671	1
3L_25896895-25903396	41	50	52	42	8	31	1.02751	0.363828	1
3R_2367046-2370820	4	5	0	2	0	0	2.5382	0.363924	1
X_22910421-22912909	14	18	18	17	0	8	1.34692	0.364598	1
2R_3723767-3728122	18	2	11	8	0	4	1.50118	0.364615	1
Y_2318822-2319728	5	13	16	8	3	4	1.37017	0.365077	1
3R_4408484-4412704	136	68	98	121	11	38	1.00527	0.365488	1
3R_22883268-22884868	8	6	6	6	0	2	1.61341	0.36649	1
2R_20369716-20377243	6	6	4	4	0	2	1.71289	0.367061	1
2R_8778213-8783854	167	157	163	211	10	63	1.0642	0.371297	1
3R_5446293-5452141	60	52	112	66	9	51	1.05625	0.371436	1
Y_2240804-2245507	22	19	16	12	7	8	1.07145	0.371731	1
3R_8043884-8048988	7	18	13	6	4	7	1.28063	0.373002	1
3R_2713557-2716417	33	22	27	30	6	6	1.09774	0.375701	1
2R_3056055-3059515	20	12	10	9	4	6	1.13002	0.375719	1
2R_5049700-5056202	6	12	9	5	1	6	1.41791	0.375753	1
2R_7816004-7821861	54	68	85	61	9	50	1.02468	0.378209	1
2R_5543668-5546850	18	9	22	10	4	9	1.14344	0.384395	1
3R_7558577-7563274	30	15	23	21	4	10	1.06597	0.386997	1
3R_28764374-28770925	18	7	10	10	3	2	1.21927	0.389749	1
3L_27657576-27657927	2	0	3	0	0	0	10.4921	0.391083	1
X_23056444-23062085	160	148	143	201	11	58	1.01574	0.398662	1
2L_23155839-23157794	17	9	9	9	4	2	1.17227	0.401273	1
2R_4106177-4114433	21	8	20	7	8	5	1.10298	0.405061	1
X_6392927-6397622	26	15	20	19	1	12	1.1318	0.406024	1
Y_425725-428802	9	0	4	0	2	0	1.87767	0.406215	1
2R_709158-710248	0	0	0	0	2	0	-9.82378	0.406779	1
3L_11723157-11727872	34	20	25	29	2	12	1.07961	0.406811	1
Y_760751-765471	32	16	22	21	4	12	1.01958	0.412186	1
2R_3802120-3805340	22	4	5	12	0	0	1.51369	0.414295	1
Y_3207178-3211591	39	14	35	41	0	3	1.28698	0.417143	1
2L_17819979-17820252	32	0	7	8	1	5	1.35664	0.42007	1
3R_221167-224027	6	2	2	1	0	2	1.80884	0.420969	1
3L_26005371-26006017	12	9	12	7	5	2	1.16004	0.422173	1
2R_2268444-2270948	17	7	1	6	0	4	1.4201	0.423464	1
3R_2787735-2789474	23	24	34	31	2	13	1.10464	0.42584	1
2L_4066115-4068854	42	26	51	41	4	23	1.01682	0.426009	1
2R_22959112-22963587	214	101	138	198	5	57	1.02292	0.426084	1
3L_27993979-27998211	26	10	10	12	6	0	1.2072	0.429273	1
2R_22349756-22351471	17	16	10	10	2	10	1.11661	0.431373	1
2L_22283739-22289009	6	6	11	9	1	0	1.48775	0.437405	1
3R_25726313-25733840	10	10	12	3	4	7	1.1569	0.439531	1
2R_1693201-1699539	42	16	42	41	4	10	1.04334	0.442133	1
3L_14725655-14728121	19	6	13	14	2	2	1.18309	0.443555	1
3R_13314159-13318878	40	26	21	35	0	13	1.11265	0.444407	1
3L_26311572-26315278	25	6	4	7	2	6	1.1201	0.444696	1
2R_4732914-4735934	8	8	7	4	4	1	1.21791	0.445284	1
3L_858472-863760	53	44	51	58	2	28	1.01861	0.448914	1
2R_2659938-2665317	12	5	21	7	2	9	1.19767	0.451687	1
3L_24597656-24602362	7	6	8	3	2	4	1.24693	0.451977	1
X_23364325-23365461	2	2	0	0	0	0	10.2004	0.454814	1
X_23379692-23381036	2	2	0	0	0	0	10.2004	0.454814	1
3R_2279778-2281114	5	0	4	0	1	1	1.74916	0.458911	1
3L_9526542-9528162	10	12	11	10	2	5	1.15458	0.459786	1
3L_15929681-15937197	8	7	7	6	2	2	1.22213	0.463697	1
2L_21442274-21449802	12	7	2	2	4	1	1.20704	0.464707	1
3L_25169452-25175086	35	12	31	27	2	14	1.02442	0.466962	1
3R_31279677-31285318	160	134	164	219	4	57	1.01878	0.467647	1
3L_14267669-14269739	4	0	6	3	0	0	2.03657	0.471252	1
3L_25384292-25388864	6	6	2	3	2	0	1.3824	0.474906	1
3L_25283604-25284915	4	0	0	0	5	0	-1.34715	0.479302	1
X_14305226-14308940	13	6	4	4	2	4	1.12904	0.479932	1
2L_20976718-20981424	4	6	8	2	0	6	1.44736	0.482542	1
3R_735016-739708	28	10	21	18	2	12	1.00634	0.483427	1
2R_2560901-2562250	24	18	39	29	4	14	1.00153	0.485297	1
X_21694382-21696754	8	2	0	3	0	0	1.83935	0.489915	1
3R_2927161-2931862	18	5	14	7	0	11	1.17612	0.490429	1
3L_11105352-11106977	0	6	6	3	0	2	1.7459	0.493621	1
2R_3969279-3971349	4	5	4	2	2	1	1.29646	0.495883	1
3R_22239976-22247503	7	12	15	8	2	8	1.13878	0.4966	1
3L_25026605-25030116	8	4	3	1	0	5	1.40801	0.499535	1
3L_24831953-24833888	4	4	2	2	0	2	1.57371	0.50011	1
3L_25246701-25252218	38	18	24	39	2	5	1.01312	0.503074	1
2R_4356934-4358105	5	0	0	0	0	0	10.1205	0.504476	1
2R_4444332-4445503	5	0	0	0	0	0	10.1205	0.504476	1
3L_24689365-24694083	4	8	10	0	2	7	1.34132	0.506103	1
Y_2206677-2208038	14	16	5	6	2	10	1.07693	0.507404	1
3R_2290536-2296237	12	2	15	2	6	2	1.16654	0.509488	1
X_10267787-10275303	5	8	11	4	0	8	1.30203	0.510487	1
3L_6855979-6860702	27	8	29	21	0	14	1.08742	0.511003	1
Y_3045168-3046312	17	7	13	12	3	4	1.01896	0.511501	1
Y_724769-728515	4	13	4	6	0	5	1.33274	0.512906	1
2R_3247862-3251300	8	2	3	0	2	2	1.27278	0.513296	1
3R_27523576-27529321	18	2	9	7	4	0	1.16238	0.515233	1
3R_6737555-6739283	11	4	9	10	0	2	1.25699	0.515604	1
3L_11499541-11507068	8	3	16	0	1	10	1.36404	0.516701	1
3R_3333102-3334228	0	1	0	1	0	2	-1.09177	0.518087	1
3R_3337304-3338430	0	1	0	1	0	2	-1.09177	0.518087	1
3R_1569633-1571444	8	8	4	2	4	2	1.09414	0.521608	1
3R_26376810-26384337	8	14	8	6	2	8	1.08877	0.528283	1
X_23363582-23364627	0	0	4	0	0	0	10.3735	0.532116	1
3L_25787365-25789435	4	2	2	3	0	0	1.70257	0.532289	1
3L_25785335-25789466	2	6	3	2	0	3	1.49871	0.535604	1
2L_13242016-13244341	7	3	15	2	6	0	1.25957	0.535807	1
Y_2116971-2120349	4	13	12	0	8	0	1.40858	0.536983	1
2R_2482143-2483510	7	2	0	3	0	0	1.70548	0.538765	1
Y_720022-723963	3	15	4	6	0	6	1.29879	0.539059	1
2R_6330748-6337289	14	7	11	13	2	2	1.05306	0.5433	1
2L_17824849-17825122	18	2	12	11	1	4	1.08214	0.544516	1
2R_5157115-5161902	18	14	16	14	0	14	1.0248	0.553737	1
3L_25904027-25906201	0	2	2	0	1	0	1.62183	0.554348	1
3L_25904444-25906252	0	2	2	0	1	0	1.62183	0.554348	1
3L_25538651-25544363	6	0	14	1	3	3	1.31003	0.555668	1
2R_3023111-3027823	4	12	10	0	4	7	1.20775	0.556386	1
3L_27020994-27024122	8	19	17	4	5	14	1.03339	0.558816	1
3R_31418013-31418286	23	2	9	11	0	6	1.06965	0.559667	1
X_2845570-2850717	14	2	8	10	0	2	1.1719	0.559963	1
Y_1355236-1358993	6	6	25	15	0	6	1.19973	0.559981	1
3L_23290584-23295291	11	12	10	0	8	4	1.10641	0.562631	1
2R_5481414-5481664	0	0	0	0	0	2	-9.09087	0.568781	1
3L_18594005-18595923	6	8	12	12	0	3	1.18429	0.569985	1
X_3601943-3607284	6	0	15	4	2	3	1.24617	0.577188	1
2R_8490624-8492278	19	17	14	0	14	2	1.13111	0.585105	1
2R_5107005-5108157	4	0	0	0	0	0	9.79856	0.591977	1
3L_24949861-24950311	4	0	0	0	0	0	9.79856	0.591977	1
3L_27773109-27775242	4	0	0	0	0	0	9.79856	0.591977	1
3R_3198834-3203985	4	0	0	0	0	0	9.79856	0.591977	1
X_5338803-5339954	5	4	10	4	0	6	1.19593	0.595775	1
2R_5458779-5459147	0	0	0	2	0	0	-8.87053	0.602324	1
3R_2400426-2401516	0	0	0	2	0	0	-8.87053	0.602324	1
3L_19208115-19209429	10	10	4	10	0	4	1.07131	0.602987	1
X_21458756-21464124	11	0	19	8	1	6	1.14339	0.605796	1
3L_19848986-19856513	8	2	18	10	2	3	1.06134	0.61784	1
3L_25954265-25955992	2	0	2	0	1	0	1.2907	0.617897	1
Y_1354949-1357934	10	5	23	19	0	4	1.07714	0.618062	1
3L_25359912-25362261	13	4	12	13	0	4	1.0123	0.631276	1
2R_4036595-4038666	0	4	4	4	0	0	1.57508	0.637902	1
2R_3658973-3663548	6	7	8	4	0	8	1.07088	0.641235	1
Y_2714768-2720329	10	5	6	12	0	0	1.10591	0.643018	1
2R_4881252-4885963	1	10	10	8	0	5	1.15314	0.651618	1
2R_2459129-2460487	5	2	0	3	0	0	1.3935	0.657654	1
X_1363969-1367938	6	2	11	6	2	2	1.00096	0.662482	1
3R_6416815-6419059	4	1	8	0	0	6	1.25688	0.670592	1
X_1357836-1359245	8	2	9	2	0	8	1.05314	0.671897	1
2R_2474430-2475788	3	2	0	2	0	0	1.57986	0.674275	1
3L_7887261-7888622	10	4	0	4	2	0	1.00165	0.675285	1
3L_23517461-23521218	8	2	36	23	0	6	1.042	0.680289	1
3L_25544978-25550690	6	0	14	1	4	3	1.0616	0.683723	1
3R_1015524-1018207	9	0	8	6	0	3	1.06745	0.686702	1
2R_3293972-3297678	5	2	4	4	0	2	1.09801	0.687675	1
2R_1517000-1520996	5	6	4	5	0	4	1.03537	0.688602	1
3L_2751826-2755060	6	0	0	2	0	0	1.51299	0.690637	1
3L_939839-940886	2	6	6	2	1	5	1.01888	0.71186	1
2R_550135-550516	0	0	0	0	0	1	-8.09087	0.717278	1
X_23377424-23378944	0	0	0	0	0	1	-8.09087	0.717278	1
2R_2158776-2161725	2	4	4	3	0	3	1.08943	0.730468	1
3R_220523-224027	2	4	0	2	1	0	1.05038	0.756078	1
3L_26293239-26294577	2	0	0	0	0	0	8.79856	0.777912	1
3R_1077153-1078590	2	0	0	0	0	0	8.79856	0.777912	1
X_23185943-23187136	2	0	0	0	0	0	8.79856	0.777912	1
3L_23752529-23753057	0	0	4	0	0	2	1.28262	0.84688	1
3L_2752755-2755701	0	2	0	0	0	1	1.42341	0.861788	1
2R_1547705-1548360	0	1	0	0	0	0	8.51429	0.912541	1
3L_24433604-24434685	0	1	0	0	0	0	8.51429	0.912541	1
3L_24438136-24438611	0	1	0	0	0	0	8.51429	0.912541	1

## Sheet: Table S7. F1♂-vs-Paternal-TE
Table S7. The differentially TEs identified from the comparison between the F1♂ group and the paternal group.
TEseq_ID	F1♂_1	F1♂_2	F1♂_3	Paternal_1	Paternal_2	Paternal_3	log2FC	PValue	FDR
3R_3835389-3837904	2	8	1	0	0	0	11.9244	0.0331722	0.382844
3R_19193387-19196621	72	18	37	0	1	0	6.84986	1.25495e-06	0.00105729
2R_20785409-20787479	100	15	32	0	6	2	4.01887	1.5077e-05	0.0063512
2R_3967234-3970183	62	9	36	4	3	0	3.7548	0.000108363	0.0214814
3R_20245361-20248295	50	6	30	0	4	2	3.7175	0.00041736	0.0494806
3L_2751589-2753659	84	7	47	2	8	0	3.6076	0.000154552	0.026042
3L_2752755-2755701	47	10	33	0	5	2	3.59077	0.000242848	0.0355825
3L_24831953-24833888	54	4	22	0	6	0	3.53255	0.00207024	0.126849
3L_2751826-2755060	72	14	34	0	8	2	3.44395	0.000143606	0.0254712
2R_3969279-3971349	96	19	59	4	11	0	3.38868	3.42529e-05	0.0113195
3L_14267669-14269739	36	6	39	2	6	0	3.24471	0.00124481	0.0967793
Y_1367890-1370839	60	11	23	2	8	0	3.04395	0.00112566	0.0925237
2R_6313023-6317169	77	13	39	2	12	2	2.8575	0.000523248	0.0544872
3R_241522-244113	53	12	27	0	11	2	2.69183	0.00345796	0.169724
3R_1405555-1408789	59	19	23	8	6	0	2.67833	0.00190555	0.124241
3L_25787365-25789435	57	6	19	2	9	0	2.67566	0.00728296	0.247915
3R_221167-224027	54	6	42	2	13	0	2.63198	0.00611638	0.224548
3R_18607242-18610477	43	14	31	2	10	2	2.55977	0.00198704	0.124241
2R_2158776-2161725	38	12	31	0	13	0	2.55095	0.010659	0.297635
2R_4034549-4037500	44	8	35	0	14	0	2.52382	0.0140886	0.297635
2R_4106177-4114433	122	340	168	69	23	28	2.45652	0.000352412	0.0445822
3L_25916014-25921916	92	210	102	47	13	16	2.45348	0.000533554	0.0544872
2R_20784008-20787242	49	11	24	2	12	0	2.42938	0.0082572	0.265017
3R_220523-224027	88	13	32	0	24	1	2.22206	0.0187969	0.315889
3R_1992280-1994269	70	20	34	10	14	0	2.21228	0.00633558	0.22873
3R_19194316-19197265	55	8	27	2	8	8	2.18819	0.0134406	0.297635
3L_25785964-25789198	37	14	41	0	11	9	2.18587	0.0159661	0.301154
2R_2159420-2162602	38	16	21	0	16	2	1.96675	0.029837	0.373565
2R_4036595-4038666	38	6	34	0	14	5	1.95663	0.0431	0.444708
3R_2539433-2541266	35	66	16	21	9	7	1.67566	0.0327272	0.382844
2L_2569012-2571189	34	57	52	27	8	11	1.66956	0.0254074	0.353813
3L_25785335-25789466	78	10	38	4	26	6	1.64432	0.0364781	0.398848
3R_1807963-1812351	443	110	270	39	161	44	1.63663	0.00401275	0.182758
2R_413614-416884	145	50	74	12	58	10	1.63206	0.00863661	0.266538
2R_406766-413054	628	166	388	55	244	62	1.59758	0.00450293	0.196056
3R_1382617-1385566	63	11	31	4	24	4	1.55924	0.0467115	0.462024
2R_1164255-1167507	524	129	355	29	242	48	1.55237	0.0133591	0.297635
2R_1168988-1172240	416	82	269	21	181	44	1.52243	0.0188477	0.315889
2R_1173721-1176973	422	98	277	26	193	40	1.50862	0.0157617	0.301154
2L_11897169-11900010	29	51	38	10	20	14	1.48064	0.0282202	0.362347
3R_1990092-1992274	172	36	135	20	84	10	1.4793	0.0257002	0.354957
3L_16184199-16188913	43	56	32	12	32	4	1.44585	0.0307427	0.378112
2R_12863814-12867067	609	142	410	45	293	62	1.42619	0.0187493	0.315889
3R_2481264-2487552	462	143	288	54	219	51	1.35595	0.0135358	0.297635
2L_16513252-16518808	880	605	630	243	425	134	1.34727	0.00344686	0.169724
3L_4451973-4456687	54	38	35	14	24	12	1.29722	0.0331321	0.382844
2L_10877013-10883182	72	108	75	49	36	20	1.29675	0.0311597	0.381848
2L_19147840-19153988	72	88	75	47	31	18	1.2917	0.0326399	0.382844
2R_14102057-14107617	881	575	595	215	459	139	1.27853	0.00562104	0.222858
3R_8570800-8572719	237	183	154	72	129	30	1.26208	0.0141145	0.297635
3L_27096631-27102187	875	651	580	223	503	146	1.22504	0.00882347	0.266538
X_2610702-2616261	897	565	550	209	507	109	1.21896	0.0128805	0.297635
X_12930900-12936456	859	595	582	213	510	124	1.21211	0.0114483	0.297635
3L_26395934-26400914	632	329	399	135	359	73	1.18284	0.0182176	0.315889
2L_6991754-6997313	786	578	527	232	476	112	1.15398	0.0168827	0.308368
3R_5047134-5052678	846	646	572	294	474	144	1.1301	0.0157333	0.301154
2L_9975019-9980576	765	582	550	224	476	148	1.12044	0.0150888	0.301154
X_11097287-11102831	768	599	566	253	450	170	1.10922	0.0136254	0.297635
2L_12558643-12564207	758	520	471	227	494	123	0.991881	0.0365302	0.398848
3L_26704913-26709500	472	347	346	717	501	867	-0.865715	0.0412399	0.43161
2R_3506593-3512745	188	120	128	267	224	279	-0.865916	0.0368077	0.398848
2R_1938040-1942286	488	364	375	786	471	951	-0.869426	0.0456195	0.460293
2R_4095966-4100556	465	386	388	773	531	1031	-0.921798	0.0360185	0.397974
3L_25890836-25892192	90	29	36	88	76	111	-0.950585	0.0451329	0.456751
X_3076020-3080608	549	411	401	840	614	1149	-0.956978	0.0273324	0.362347
2L_13522643-13527231	466	375	431	814	564	1107	-0.970252	0.0274325	0.362347
3L_23942874-23947462	563	379	446	918	612	1167	-0.984978	0.0219217	0.3339
3R_27863339-27867926	613	409	379	949	627	1149	-1.00182	0.0208058	0.329181
2R_1501235-1505823	416	307	347	722	516	922	-1.03094	0.0173373	0.310781
3R_2776599-2781187	409	289	332	724	509	846	-1.03776	0.0152776	0.301154
Y_2388119-2394428	40	25	32	57	58	81	-1.04512	0.0343	0.389196
X_11535374-11540020	108	51	64	76	248	115	-1.05259	0.0415658	0.433674
2R_3885466-3890441	112	57	97	193	179	168	-1.07203	0.0124616	0.297635
4_344878-346033	109	63	41	98	206	126	-1.09705	0.0280931	0.362347
2R_3246358-3247855	64	21	32	65	76	92	-1.09919	0.0240097	0.347265
3R_2599318-2603813	111	38	61	92	239	88	-1.10535	0.0337315	0.386651
3R_4271068-4276926	164	93	98	184	365	183	-1.11054	0.0137614	0.297635
3R_28174168-28180478	50	19	25	66	62	61	-1.1132	0.0259178	0.355052
4_287536-288691	111	55	38	94	193	125	-1.11542	0.0250317	0.353813
2R_9151634-9157492	148	88	101	136	360	216	-1.12671	0.0162073	0.301154
3L_26006018-26007035	115	28	68	114	139	186	-1.16191	0.0143373	0.297635
2R_7816004-7821861	156	76	97	112	410	187	-1.17691	0.0221761	0.3339
3R_20266848-20272707	167	81	93	129	432	178	-1.19508	0.0195516	0.319849
2L_21692160-21698018	162	76	88	168	402	133	-1.1997	0.0171112	0.308368
2R_904260-910120	142	58	93	125	390	146	-1.25634	0.0144534	0.297635
3R_5446293-5452141	163	53	110	139	439	196	-1.33754	0.00842536	0.265359
2L_23147305-23148068	16	15	9	19	48	34	-1.35226	0.0401998	0.424782
X_6606778-6608219	30	4	22	34	68	36	-1.42017	0.0258197	0.355052
3R_2603806-2605094	34	16	28	46	102	59	-1.46197	0.00649012	0.229619
X_22910421-22912909	34	6	31	36	106	44	-1.47771	0.0206199	0.329181
2L_770517-772243	52	33	37	78	214	36	-1.48639	0.0194696	0.319849
3R_5068304-5071611	15	10	7	39	28	18	-1.48888	0.0285346	0.364248
3L_26005371-26006017	64	49	61	163	120	208	-1.50466	0.0018102	0.124241
2L_23375133-23380741	45	30	25	139	35	101	-1.51971	0.0092863	0.269783
2R_18858292-18860019	38	28	19	58	170	17	-1.59551	0.0327416	0.382844
3L_24389195-24392911	10	8	7	28	22	26	-1.63341	0.0157503	0.301154
3R_23558452-23560178	43	36	29	62	250	34	-1.71843	0.0144843	0.297635
2R_2474430-2475788	15	2	9	16	30	35	-1.76185	0.0144476	0.297635
3L_24438136-24438611	13	4	7	41	4	31	-1.779	0.0256486	0.354957
2R_2459129-2460487	15	2	9	22	32	31	-1.84046	0.00893734	0.266538
2R_2482143-2483510	17	2	6	22	28	29	-1.84682	0.0113195	0.297635
3L_23733232-23735069	4	5	9	27	16	26	-1.88583	0.0114013	0.297635
3L_27016114-27019242	13	4	6	18	52	13	-1.98417	0.012437	0.297635
3L_26572425-26575553	15	4	6	18	54	19	-2.01049	0.00785098	0.256872
2R_1186401-1187652	9	8	9	17	62	28	-2.04173	0.00428732	0.192644
3L_27020994-27024122	15	4	4	18	51	21	-2.13916	0.00532833	0.218981
X_21880829-21883288	4	2	8	22	43	9	-2.40668	0.00555297	0.22278
3L_24883329-24886198	6	1	4	15	19	22	-2.45987	0.00385507	0.182758
3L_25954265-25955992	12	10	23	96	24	141	-2.49271	0.000238139	0.0355825
3R_3839604-3841043	2	2	0	2	10	12	-2.61961	0.0463565	0.462024
X_21855416-21859615	4	2	8	27	58	13	-2.80988	0.000687715	0.0662171
X_23500479-23505571	4	2	5	24	64	8	-3.16493	0.00046297	0.0503294
3L_26468282-26470271	1	2	0	12	67	15	-4.94274	2.67276e-05	0.010008
3L_27020186-27023325	1	0	0	2	31	18	-6.04152	0.000357186	0.0445822
X_23358069-23362156	0	0	0	0	11	9	-12.6547	0.00752279	0.251464
X_4158362-4164510	82	76	54	34	31	30	1.13653	0.0502066	0.477632
3R_8094794-8099381	518	418	428	869	530	1040	-0.851187	0.0505301	0.477632
3R_27876170-27882338	87	108	86	59	32	33	1.18709	0.0506239	0.477632
3R_1260597-1265637	73	66	70	46	23	19	1.22385	0.0510479	0.477632
3R_2279778-2281114	64	3	36	5	4	14	2.02728	0.0515565	0.477632
2R_5345192-5348272	131	10	103	16	32	30	1.53594	0.0516323	0.477632
2L_6363482-6364469	14	8	13	24	41	18	-1.28942	0.0527375	0.477632
3L_23832831-23838461	69	14	34	122	19	98	-1.17392	0.0527483	0.477632
4_346642-347345	19	10	8	27	32	23	-1.24105	0.0530869	0.477632
3L_7794182-7800347	94	153	111	76	49	40	1.14833	0.0531981	0.477632
3L_19117730-19124045	75	58	72	123	125	119	-0.855928	0.053272	0.477632
X_23502056-23506458	4	0	1	6	27	0	-3.01045	0.0534324	0.477632
3L_26318138-26324239	20	5	14	49	24	16	-1.31513	0.0541047	0.478564
Y_135087-136526	30	8	6	14	32	52	-1.31236	0.0552964	0.479037
2R_2466718-2468076	18	4	6	18	20	26	-1.35053	0.0555135	0.479037
X_18429881-18434472	609	446	479	863	618	1160	-0.803495	0.0560333	0.479037
3L_28080167-28085007	32	2	10	44	7	51	-1.42534	0.0561062	0.479037
2R_7262657-7268823	100	158	120	79	50	48	1.12702	0.057377	0.482395
3R_3839599-3840330	2	2	0	2	6	14	-2.48238	0.0576495	0.482395
3L_14312117-14316831	43	56	43	10	45	6	1.23133	0.057873	0.482752
3R_1379040-1382607	494	364	403	703	493	983	-0.805186	0.0584418	0.485096
2L_23382540-23387909	96	29	34	64	108	102	-0.919321	0.0597751	0.49373
Y_1913576-1917877	15	53	20	8	17	10	1.43163	0.0606204	0.4986
2R_2163110-2169452	182	94	167	274	210	247	-0.766816	0.0617662	0.502895
2R_6471118-6475997	57	13	34	72	55	58	-0.954378	0.0621973	0.503061
3L_939839-940886	35	8	23	41	97	14	-1.33112	0.0655305	0.507951
3R_2595542-2597728	145	38	102	16	89	8	1.22378	0.0655453	0.507951
3R_3692249-3693128	53	18	33	77	24	95	-0.999176	0.0673267	0.514492
X_13429520-13430581	64	23	30	78	113	31	-1.05368	0.0686996	0.516645
2L_13242016-13244341	49	22	20	28	117	43	-1.15008	0.0695298	0.516645
3L_27931481-27934430	32	6	34	0	18	0	1.91835	0.0700515	0.517338
3L_23684447-23685048	30	69	35	148	34	134	-1.16712	0.0713696	0.517338
3R_13978794-13980897	34	6	32	44	69	32	-1.10204	0.0716124	0.517338
X_13463967-13468952	70	22	28	65	94	49	-0.932883	0.071869	0.517338
3L_18594005-18595923	102	29	36	114	124	51	-0.955029	0.0726748	0.517338
X_11633887-11640054	89	151	138	91	45	42	1.12446	0.0732195	0.517338
2L_12067800-12073965	75	105	81	63	21	30	1.20951	0.0735395	0.517342
2L_16156892-16160372	22	18	27	10	7	8	1.41948	0.0743105	0.520274
3L_22992387-22996197	35	56	42	19	15	24	1.24901	0.0751998	0.524686
2L_17824849-17825122	11	5	11	22	9	31	-1.22899	0.0763941	0.528641
X_21807373-21813491	188	135	171	276	233	295	-0.72304	0.0766498	0.529323
Y_3274300-3280744	29	21	15	79	49	14	-1.2094	0.0771015	0.52934
Y_353693-356121	18	27	21	6	14	7	1.32787	0.077533	0.531069
3L_28103096-28109166	28	53	15	22	11	3	1.42111	0.0781596	0.532084
3R_4259284-4265342	15	0	3	8	31	12	-1.78811	0.0781777	0.532084
3R_1077153-1078590	10	12	18	27	25	36	-1.08859	0.079493	0.537601
X_21662793-21666936	49	6	43	2	27	1	1.59577	0.0799829	0.538009
3L_403155-407685	91	120	105	76	27	41	1.14939	0.0814489	0.542608
3R_2952745-2954950	34	19	31	6	20	9	1.22638	0.0819933	0.544576
2L_23500840-23502740	30	10	13	11	70	34	-1.23109	0.0835313	0.546603
2L_4602419-4607563	64	56	34	91	103	79	-0.862012	0.0840541	0.547147
3L_25864305-25868709	20	52	23	12	14	15	1.29539	0.0842487	0.547147
3L_22990332-22995100	16	22	28	12	4	8	1.49795	0.0844402	0.547147
2R_2462925-2464292	18	4	7	20	20	20	-1.20451	0.085749	0.547147
3R_7732314-7736791	84	47	54	50	82	200	-0.870808	0.0882937	0.551018
2L_15586880-15593045	62	127	95	73	30	30	1.14111	0.089474	0.555254
3L_26144020-26146754	265	122	167	44	184	4	1.16068	0.0910386	0.562561
2R_8107460-8111361	21	13	32	14	7	0	1.6076	0.0917748	0.564382
X_23266565-23270492	15	5	1	8	28	17	-1.5239	0.0928984	0.564651
2R_4889967-4894949	36	22	29	6	24	8	1.15283	0.0938098	0.566557
3L_24433604-24434685	17	10	15	41	10	35	-1.07233	0.0949184	0.569446
3R_22239976-22247503	22	16	8	8	5	2	1.52499	0.0952992	0.569446
X_9798993-9805158	127	151	125	105	47	47	1.0163	0.0971262	0.572515
3R_3433215-3439817	33	36	27	71	44	62	-0.881529	0.0972185	0.572515
2R_639172-639819	70	26	59	76	39	153	-0.832971	0.0981844	0.575446
X_1955366-1960032	111	44	54	50	75	237	-0.856751	0.0994615	0.579546
2R_15016130-15021278	92	50	42	132	86	79	-0.783917	0.0996532	0.579546
3L_26151032-26153061	428	294	317	224	269	65	0.837572	0.102042	0.586828
X_10525541-10531707	69	94	72	48	43	33	0.94242	0.103501	0.591715
Y_550670-555856	33	4	16	22	47	30	-1.06063	0.104431	0.595486
4_322494-327029	112	18	32	38	52	184	-0.91424	0.104907	0.596326
X_23149601-23153703	23	5	11	12	31	33	-1.08485	0.105807	0.598166
3R_2707716-2713089	124	28	33	61	130	102	-0.836453	0.107157	0.600799
3R_5003648-5008627	25	9	12	40	40	11	-1.11821	0.107195	0.600799
2R_19915519-19920671	72	50	45	108	74	88	-0.74234	0.108112	0.601227
2L_11541357-11547476	206	107	181	268	192	290	-0.644149	0.108167	0.601227
3R_14181668-14184902	27	4	36	0	18	3	1.62298	0.108643	0.601227
Y_587874-591805	35	11	17	25	74	22	-1.06653	0.108649	0.601227
X_11538024-11541232	46	19	30	38	91	38	-0.897447	0.109276	0.602628
3L_21152195-21155575	632	198	378	613	861	350	-0.709525	0.110729	0.606672
3L_24855151-24858658	4	2	4	7	17	6	-1.6296	0.110893	0.606672
X_14004560-14006858	69	25	31	6	43	4	1.11259	0.114735	0.617661
Y_720022-723963	122	67	94	44	88	10	0.923099	0.115292	0.617846
X_21458756-21464124	26	19	23	40	41	38	-0.831826	0.1165	0.62054
2L_21982167-21989694	20	17	11	8	5	5	1.371	0.116599	0.62054
3R_8572711-8573603	119	54	48	20	68	23	0.886953	0.116823	0.62054
2R_5155832-5156345	11	0	8	34	6	7	-1.48828	0.119436	0.622782
2R_2659938-2665317	106	37	45	73	120	91	-0.713005	0.120494	0.623754
X_21689686-21693680	48	50	38	106	55	74	-0.798513	0.121385	0.625325
2L_8594935-8601102	132	152	137	113	54	53	0.935382	0.121539	0.625325
2R_2340859-2342570	33	40	29	24	14	10	1.08223	0.122133	0.627342
2R_4460003-4461262	178	64	94	153	119	219	-0.640067	0.123013	0.627342
2R_4666778-4668037	178	64	94	153	119	219	-0.640067	0.123013	0.627342
3L_9526542-9528162	63	21	41	62	106	39	-0.831082	0.123048	0.627342
2L_13761862-13762907	22	7	13	32	20	23	-0.946368	0.124368	0.627426
2R_3884303-3887464	46	49	53	79	76	94	-0.730756	0.125766	0.63164
4_323074-327557	94	44	49	52	53	206	-0.782447	0.126219	0.632972
2L_16154207-16158890	65	111	81	64	34	36	0.976541	0.126834	0.635113
3L_2967222-2973509	49	39	30	83	63	50	-0.778262	0.127826	0.635724
2L_3203424-3209722	78	62	58	132	99	83	-0.701615	0.131195	0.642625
2L_23158640-23159401	21	5	13	17	33	22	-0.995552	0.132024	0.644812
3R_1368878-1375351	21	16	16	70	25	11	-1.06423	0.134132	0.65227
X_7024162-7030484	191	107	182	259	199	248	-0.592124	0.134189	0.65227
2R_1537651-1543018	44	15	16	37	45	38	-0.810434	0.135111	0.655144
X_5338803-5339954	28	17	27	49	51	25	-0.840209	0.136389	0.659443
X_1357836-1359245	83	25	37	61	74	79	-0.683205	0.137824	0.660598
X_16492969-16497954	53	15	47	76	71	39	-0.78232	0.138392	0.660598
2R_3195487-3198849	28	6	16	32	15	38	-0.883326	0.138711	0.661184
X_11312712-11317203	118	42	44	48	71	202	-0.745865	0.139925	0.663572
3R_10342959-10348169	62	55	44	44	24	12	0.96288	0.141362	0.66395
3L_22866040-22867112	30	12	17	35	43	22	-0.86366	0.141405	0.66395
3R_2697629-2703002	135	26	39	71	109	111	-0.717555	0.141675	0.664039
3L_25904444-25906252	91	12	48	62	111	63	-0.797703	0.143087	0.66444
2R_1968813-1973728	88	36	44	48	57	158	-0.713958	0.143154	0.66444
3R_29883219-29890745	11	16	21	3	12	6	1.25147	0.143524	0.66444
3R_11841124-11846248	62	16	45	42	157	29	-0.996447	0.144126	0.66444
2R_10627833-10629771	20	18	33	51	34	40	-0.798457	0.144589	0.665663
2L_23137882-23138643	21	5	12	19	35	16	-1.00786	0.144978	0.666543
2R_3194811-3198796	29	6	17	34	15	38	-0.861145	0.146282	0.67071
3L_10060678-10067179	63	24	41	84	55	54	-0.687261	0.147319	0.673639
3R_15103035-15109146	35	10	12	37	27	28	-0.845427	0.149045	0.677844
2R_5157115-5161902	34	9	7	7	108	7	-1.48	0.150313	0.679938
X_7480848-7482276	31	24	30	63	55	27	-0.802753	0.152524	0.685341
2R_9727179-9733652	35	5	23	52	41	16	-0.941021	0.153831	0.687539
3L_20337214-20339584	6	2	5	4	17	11	-1.36037	0.155184	0.689673
3L_23909367-23909790	72	62	50	96	63	130	-0.663863	0.156107	0.689673
X_22139990-22141031	82	11	46	115	43	55	-0.77749	0.157122	0.689673
2L_21442274-21449802	37	22	9	8	15	7	1.07586	0.157269	0.689673
2R_3658973-3663548	22	20	13	12	8	4	1.14887	0.157946	0.689673
2R_4168354-4169273	14	12	6	36	8	19	-1.03416	0.158991	0.690463
3L_25568262-25574424	418	184	300	110	351	33	0.782166	0.161035	0.695199
2R_10659695-10666023	45	40	33	80	45	63	-0.694267	0.16525	0.699891
3R_27343266-27348554	85	22	38	21	39	11	0.880435	0.165783	0.700991
3R_14246442-14247875	71	28	43	76	112	35	-0.754802	0.166587	0.702625
2R_4300827-4305974	53	54	58	83	93	84	-0.64628	0.167451	0.703337
X_21845354-21851549	331	136	244	81	282	32	0.76152	0.167739	0.703337
3R_616001-620730	41	45	40	40	14	6	1.04385	0.168277	0.703337
3L_12919342-12924523	120	30	74	60	161	112	-0.675576	0.16884	0.703337
3L_22761447-22766814	49	21	22	40	54	45	-0.695764	0.168846	0.703337
4_910746-913134	12	22	17	21	36	41	-0.870735	0.169373	0.703337
2R_2385607-2387729	11	6	7	22	23	5	-1.1471	0.170505	0.70575
Y_724769-728515	109	51	72	38	77	8	0.82264	0.170796	0.70575
3R_2824868-2831035	123	134	92	96	51	49	0.816918	0.173824	0.708827
3L_25039330-25046353	35	8	5	6	66	23	-1.19031	0.173947	0.708827
3R_7696208-7702833	21	14	7	33	34	11	-0.990599	0.175117	0.710152
Y_2240804-2245507	44	30	60	42	116	65	-0.73278	0.175325	0.710152
3R_15162635-15165569	36	6	23	0	22	2	1.30817	0.176658	0.711469
3R_340029-346430	22	10	8	56	14	6	-1.07707	0.178079	0.711469
X_23185943-23187136	492	231	300	422	278	718	-0.530144	0.178763	0.711469
2R_15085449-15091611	83	110	77	80	36	33	0.860443	0.179442	0.711469
2R_5665193-5665626	41	30	24	52	37	58	-0.669562	0.179662	0.711469
2L_23141091-23141854	6	14	8	7	25	30	-1.04941	0.182299	0.715495
3R_1387309-1388248	72	84	88	107	94	184	-0.618962	0.182799	0.715495
3L_3040379-3042111	0	8	6	17	15	8	-1.35919	0.186827	0.721882
2L_23234072-23239247	63	14	51	55	96	45	-0.71266	0.187175	0.721882
3L_11266483-11270326	13	7	16	24	36	9	-0.976687	0.18844	0.722987
X_23056444-23062085	120	38	50	20	79	5	0.853954	0.189221	0.722987
3L_927282-931969	28	21	22	42	41	30	-0.705832	0.191401	0.728015
2R_22959112-22963587	760	235	475	581	1047	415	-0.583515	0.19211	0.729386
3R_18606611-18609547	34	4	24	2	20	3	1.18054	0.194111	0.731717
Y_3076297-3081925	14	12	14	27	21	21	-0.798	0.195049	0.733252
Y_2295177-2299880	76	33	55	47	135	67	-0.669958	0.195389	0.733252
3R_361758-362762	49	45	36	79	29	96	-0.655928	0.199854	0.743835
3R_3790523-3792254	3	6	7	16	15	6	-1.15396	0.200508	0.744177
2R_10949173-10955066	36	8	22	29	44	28	-0.734137	0.201524	0.747123
3L_25520462-25524890	44	12	16	14	8	9	1.05799	0.205571	0.75358
Y_3142500-3147992	23	17	6	38	16	24	-0.845232	0.2058	0.75358
Y_3303112-3303556	74	35	38	85	32	93	-0.594993	0.207578	0.75495
2R_1968302-1972768	101	49	59	46	59	204	-0.602223	0.208409	0.756123
3R_12491676-12495429	12	8	19	15	46	14	-0.94279	0.208502	0.756123
3L_18711515-18715908	80	40	43	24	53	175	-0.663619	0.209868	0.758045
3L_6406857-6414385	16	27	12	8	15	6	0.952516	0.210606	0.758343
3L_11087113-11088845	3	6	8	14	19	6	-1.13616	0.211585	0.758815
2R_699593-703878	16	17	34	16	12	6	1.0006	0.211658	0.758815
3R_2952953-2959244	457	200	330	143	398	37	0.684117	0.215139	0.763817
Y_2037760-2042438	88	25	49	72	123	41	-0.668897	0.215429	0.763817
3L_26790967-26792934	8	4	7	22	16	2	-1.15693	0.221013	0.771826
2R_24177773-24184236	71	33	40	67	54	76	-0.529736	0.221578	0.772343
2L_22300565-22304185	10	18	14	2	18	0	1.11009	0.221782	0.772343
3R_12925079-12925352	11	6	12	16	16	18	-0.810497	0.222414	0.772343
3L_18711953-18716488	53	32	36	30	34	119	-0.61165	0.222929	0.772343
3R_3597062-3597898	6	0	6	0	2	0	2.46812	0.223452	0.772343
X_6563291-6568579	82	17	52	18	48	14	0.790993	0.225317	0.774813
3L_23825755-23827917	14	10	6	28	18	8	-0.933151	0.227078	0.777885
Y_2332245-2333606	6	12	12	12	36	14	-0.97786	0.227364	0.777885
3R_3611805-3616983	16	14	17	29	19	28	-0.694315	0.228755	0.780267
3L_25896895-25903396	460	206	322	140	410	31	0.676745	0.229165	0.780875
2R_5481414-5481664	100	26	39	104	60	56	-0.575095	0.230082	0.781755
3L_20328344-20332275	34	17	12	36	46	17	-0.769449	0.232125	0.78279
2R_6476297-6479960	19	10	21	6	14	5	0.964732	0.232503	0.78279
2R_3616875-3622057	45	20	30	4	23	21	0.933246	0.233757	0.78279
3L_26311572-26315278	8	8	4	16	15	8	-1.00017	0.234108	0.78279
2R_4263482-4264401	16	14	6	36	6	21	-0.86375	0.235867	0.78467
3L_13574894-13580074	125	27	73	66	163	84	-0.598722	0.236619	0.784847
2R_4379897-4386230	32	28	24	47	46	34	-0.621935	0.241489	0.791028
3R_10958069-10963250	83	35	88	69	136	87	-0.543568	0.242161	0.791028
2R_6433380-6435736	0	3	0	0	4	10	-1.96926	0.243243	0.79201
2L_19354958-19357215	65	29	38	70	119	19	-0.759344	0.246042	0.796824
2L_23225181-23230614	38	24	22	2	17	22	1.01063	0.247372	0.800042
3L_19208115-19209429	32	19	41	44	59	35	-0.603616	0.249117	0.803371
3L_14721233-14723021	24	0	10	8	40	14	-1.0798	0.25053	0.805617
X_21680989-21686507	29	23	32	22	21	2	0.86201	0.251726	0.806807
2R_581571-584716	3	4	0	0	0	1	2.86295	0.252458	0.807419
2R_17176656-17182296	113	29	54	16	82	10	0.716971	0.254192	0.807419
3L_24464070-24470567	531	222	342	169	453	37	0.632643	0.255346	0.807419
2R_4356887-4357577	1412	1031	976	906	699	620	0.575132	0.25607	0.807419
2R_1700736-1706901	55	88	59	67	26	26	0.783153	0.256597	0.807419
2R_4444285-4444975	1412	1031	976	908	699	620	0.573787	0.257593	0.808
3L_17734232-17737036	24	10	6	25	18	18	-0.750744	0.257599	0.808
X_11184578-11189053	1106	412	804	868	1619	613	-0.503729	0.258275	0.808
2R_3293972-3297678	31	26	17	38	24	48	-0.598448	0.259052	0.808
Y_1773781-1777401	24	24	24	23	5	8	0.979565	0.259311	0.808
X_2845570-2850717	76	61	43	112	81	61	-0.547897	0.264302	0.815656
2R_6096775-6101903	87	14	36	33	138	35	-0.76017	0.264755	0.816307
3L_25050065-25057034	57	25	24	16	101	48	-0.733747	0.266232	0.818125
3L_7887261-7888622	21	20	18	11	10	11	0.877434	0.268453	0.820134
3L_27573718-27577169	44	37	13	55	15	73	-0.647922	0.268993	0.820368
3L_22577678-22582395	108	23	53	56	171	41	-0.690763	0.270063	0.822017
2R_1797369-1799752	60	16	37	43	97	26	-0.674927	0.271206	0.82209
2R_2996480-3002113	61	55	17	75	48	73	-0.607672	0.271517	0.822113
3R_24207541-24212016	1146	312	609	814	1338	506	-0.493604	0.273056	0.825289
X_21965535-21971703	90	126	77	95	42	43	0.709568	0.274645	0.826681
3L_26534197-26535100	16	20	7	13	39	24	-0.81784	0.274742	0.826681
2R_8490624-8492278	26	6	20	27	35	16	-0.691807	0.276652	0.830601
3R_7736271-7736977	6	11	10	9	11	29	-0.767316	0.276785	0.830601
3L_23761552-23764580	61	36	40	60	107	33	-0.613817	0.277635	0.831136
4_346336-346552	24	14	15	11	31	39	-0.647536	0.279137	0.831735
3L_14827768-14832234	128	51	59	44	60	214	-0.483814	0.28355	0.838212
Y_2779260-2785553	51	47	61	76	61	85	-0.470101	0.284809	0.83941
2L_20976718-20981424	44	10	24	8	23	10	0.800356	0.285484	0.840245
3L_27501546-27504997	46	37	13	54	15	73	-0.613054	0.288285	0.844403
Y_2496492-2502797	35	47	47	72	40	78	-0.518088	0.291869	0.847679
3L_22812925-22818983	18	3	10	14	27	9	-0.838419	0.29227	0.847679
2L_1801541-1806526	53	16	38	21	92	44	-0.637283	0.292286	0.847679
2R_3279639-3281943	49	15	37	56	61	24	-0.58342	0.293289	0.848561
Y_1920002-1926317	103	95	84	138	117	125	-0.44241	0.295667	0.853081
3L_23752529-23753057	108	27	44	94	106	36	-0.563024	0.298213	0.85397
3R_8602251-8609771	22	18	19	17	13	2	0.832922	0.299245	0.85397
2R_4175428-4179359	16	6	19	30	28	8	-0.749208	0.299555	0.85397
2L_13853569-13861085	20	12	14	9	14	1	0.861252	0.299645	0.85397
3L_18529112-18536640	26	6	23	10	14	4	0.874477	0.300882	0.85397
2R_10630215-10636500	51	38	21	61	44	47	-0.529423	0.30123	0.85397
X_22203778-22208340	31	36	13	38	52	34	-0.647608	0.302337	0.85397
X_22681882-22687937	36	1	14	6	89	4	-1.18067	0.303393	0.854878
2R_5869603-5874078	1204	477	794	1068	1545	559	-0.453319	0.304876	0.856527
3L_28072037-28073497	4	0	0	4	2	4	-1.7056	0.307569	0.859814
2L_11215155-11216733	43	19	32	64	46	21	-0.567968	0.307696	0.859814
3L_27657576-27657927	42	31	16	12	5	27	0.982855	0.308742	0.861081
X_11194915-11201417	37	14	11	41	24	20	-0.606442	0.310494	0.862295
3L_25904027-25906201	128	19	68	67	132	77	-0.507086	0.310716	0.862295
3L_26785551-26790252	19	38	17	24	17	3	0.77111	0.313476	0.863175
X_21674484-21676734	49	23	17	50	74	11	-0.733061	0.314037	0.863576
2L_6877078-6882719	121	30	50	8	88	19	0.659823	0.314428	0.863587
2L_2773068-2776969	26	11	21	12	14	6	0.780435	0.315644	0.865174
Y_2714768-2720329	18	19	5	32	22	14	-0.744329	0.317133	0.865174
2R_2279509-2280481	44	27	32	84	46	18	-0.599381	0.317705	0.865174
3L_4901429-4907069	115	29	65	26	86	14	0.598646	0.31807	0.865174
2L_20184195-20190614	20	5	18	5	60	12	-0.919567	0.319382	0.865174
3L_23518520-23521505	11	8	15	6	10	2	0.899813	0.322993	0.868013
Y_2333600-2334798	0	5	6	4	11	11	-1.06076	0.324423	0.870233
2R_4166548-4167098	28	30	29	41	23	60	-0.486958	0.325206	0.870658
3R_26511604-26519131	16	11	23	7	19	3	0.772604	0.325819	0.870658
Y_2116971-2120349	41	20	34	20	104	25	-0.706244	0.326023	0.870658
2L_7977549-7982754	32	30	34	27	15	16	0.718259	0.326045	0.870658
3L_25575499-25577440	83	8	48	18	43	14	0.731828	0.327934	0.872633
3R_14237565-14243198	74	24	43	83	57	39	-0.463862	0.328338	0.872633
3L_14825621-14831723	153	93	65	62	80	267	-0.432947	0.329953	0.874855
2R_2541217-2545781	18	14	9	20	26	16	-0.648113	0.330218	0.874869
3R_21761804-21768069	97	93	77	118	107	128	-0.408665	0.331316	0.875517
X_3601943-3607284	21	26	22	5	29	10	0.673016	0.332056	0.875517
3L_27732552-27737496	38	20	24	10	27	13	0.648444	0.332603	0.875517
3R_5338456-5343481	108	28	47	51	108	70	-0.458414	0.332881	0.875517
3L_27515026-27520377	4	0	2	4	12	0	-1.63227	0.333104	0.875517
2R_22580713-22586354	118	37	49	11	103	7	0.612619	0.333271	0.875517
2R_14093919-14101440	13	26	16	6	21	8	0.712042	0.33332	0.875517
2L_2566008-2569028	16	8	9	4	11	2	0.866775	0.334729	0.877849
2R_6330748-6337289	32	14	25	34	60	12	-0.659895	0.335918	0.878915
2R_6398300-6402422	431	197	278	366	297	408	-0.311807	0.336761	0.879056
3R_31413146-31413419	17	10	9	23	11	18	-0.602258	0.337991	0.879905
X_1628525-1634944	20	5	18	5	58	12	-0.881329	0.338324	0.879905
X_3753986-3759887	79	25	34	74	62	37	-0.467737	0.338385	0.879905
2R_4483301-4488015	121	28	64	61	205	36	-0.644077	0.339204	0.879999
3L_25081716-25086668	62	15	35	37	78	33	-0.528269	0.342586	0.885122
2L_10594312-10599530	76	14	53	44	120	34	-0.590447	0.343504	0.885122
X_1956077-1960612	104	46	43	32	54	161	-0.421513	0.345572	0.88899
3R_7731734-7736269	90	44	41	30	42	155	-0.424704	0.346694	0.889275
2R_753873-755893	33	21	13	10	8	18	0.839226	0.346732	0.889275
2R_13136920-13141622	154	58	105	127	265	48	-0.572194	0.346738	0.889275
X_23398672-23399411	28	17	15	4	26	6	0.669925	0.351527	0.894073
2R_4643209-4648823	58	24	31	65	40	37	-0.435676	0.353969	0.896015
2R_3023111-3027823	26	26	19	17	23	5	0.628247	0.354152	0.896015
2R_6347286-6351260	75	35	59	36	166	44	-0.604542	0.355509	0.897952
3R_15601702-15608201	62	31	67	60	62	81	-0.36843	0.356632	0.897952
2L_10862910-10864437	28	6	20	18	34	22	-0.557964	0.357193	0.897952
2R_5902724-5908625	67	30	35	68	65	35	-0.451651	0.357656	0.897952
2R_3737719-3742074	12	12	16	10	9	4	0.797164	0.359354	0.897952
3R_8899114-8903088	74	37	59	38	174	39	-0.622267	0.360884	0.897952
3L_13811664-13819191	23	20	27	18	18	8	0.656021	0.361443	0.897952
3R_13135882-13138000	91	116	76	152	87	144	-0.419713	0.361535	0.897952
X_21648785-21653320	110	42	29	34	50	140	-0.412803	0.362036	0.897952
3R_3505873-3507469	86	107	36	96	84	139	-0.472116	0.362543	0.897952
3L_25368986-25372962	51	24	24	30	100	17	-0.674298	0.362777	0.897952
3L_9392531-9395289	79	16	33	44	81	36	-0.492242	0.365727	0.897952
X_19437902-19443536	56	23	28	65	36	33	-0.438245	0.367194	0.897952
3R_1569633-1571444	22	16	19	17	9	7	0.74402	0.367574	0.897952
3L_25560159-25562100	81	8	49	18	46	14	0.670063	0.368432	0.897952
3R_2367046-2370820	15	4	18	3	47	14	-0.834292	0.369597	0.897952
Y_2206677-2208038	10	12	12	10	29	16	-0.665085	0.370397	0.897952
3L_19739960-19744657	84	17	71	56	153	32	-0.589429	0.37041	0.897952
X_14778120-14782817	154	55	102	120	260	45	-0.554919	0.371455	0.897952
2R_1971730-1974912	61	51	20	38	46	93	-0.453362	0.371646	0.897952
3L_12875026-12877212	77	18	47	55	134	15	-0.657496	0.371677	0.897952
3R_2809276-2812440	21	45	22	19	6	27	0.836216	0.372015	0.897952
3R_19442718-19450230	15	23	14	4	24	6	0.644887	0.372491	0.897952
2R_4919084-4921731	32	3	28	18	58	17	-0.672766	0.372679	0.897952
4_286560-287533	36	30	29	35	56	38	-0.460026	0.373372	0.897952
X_3614511-3619715	24	16	30	9	26	10	0.626331	0.373739	0.897952
3R_3333102-3334228	54	17	31	38	42	45	-0.395162	0.374379	0.897952
3R_3337304-3338430	54	17	31	38	42	45	-0.395162	0.374379	0.897952
2L_12782518-12788586	8	4	7	4	18	10	-0.790789	0.376272	0.897952
X_2-5707	269	221	196	137	212	151	0.432306	0.376838	0.897952
2L_20177279-20183698	22	5	22	5	66	12	-0.833262	0.377295	0.897952
2L_20191111-20197530	22	5	22	5	66	12	-0.833262	0.377295	0.897952
X_552534-558498	83	36	81	39	24	56	0.714035	0.377442	0.897952
3L_11105352-11106977	19	35	15	20	10	13	0.718399	0.3778	0.897952
Y_486768-487483	30	37	21	48	18	57	-0.466568	0.378324	0.897952
X_3987433-3991249	38	10	36	12	14	21	0.780779	0.378457	0.897952
2L_10138220-10143401	144	36	93	51	168	122	-0.416926	0.378812	0.897952
3L_24341405-24344143	95	64	90	57	60	54	0.516071	0.379821	0.897952
X_21767870-21768672	64	21	45	22	52	9	0.544184	0.379872	0.897952
X_10138752-10145229	106	44	76	78	84	107	-0.316175	0.380563	0.897952
2L_11713962-11720573	77	18	32	14	47	16	0.571141	0.382916	0.897952
3L_27470672-27474595	22	18	26	22	14	4	0.691222	0.383034	0.897952
2R_2111651-2117553	35	18	16	34	29	26	-0.459503	0.383958	0.897952
2R_529703-537176	1334	486	815	208	1279	330	0.442031	0.383961	0.897952
X_21086224-21087156	31	9	29	38	33	20	-0.481731	0.384657	0.898955
Y_3451830-3452443	216	144	166	201	179	252	-0.295684	0.385142	0.899464
X_22262902-22264804	45	11	18	24	24	42	-0.415334	0.386879	0.900301
2R_7862593-7867068	1194	436	756	980	1350	533	-0.365607	0.38707	0.900301
Y_2874172-2878833	70	14	36	38	110	18	-0.620085	0.387342	0.900301
3R_304991-306819	12	15	12	4	13	7	0.726283	0.387921	0.900301
3R_10255410-10257395	19	24	17	4	93	16	-0.896683	0.38826	0.900301
Y_2152028-2156728	134	34	71	95	180	36	-0.52106	0.390202	0.900301
3R_31279677-31285318	124	29	42	10	92	17	0.546146	0.390882	0.900611
X_22420270-22422172	45	11	15	22	20	44	-0.417949	0.390977	0.900611
3R_3498964-3505242	33	30	29	55	31	36	-0.424448	0.392613	0.900884
3L_25249554-25253350	27	29	13	20	13	10	0.650975	0.393285	0.900884
2R_1082412-1087125	92	32	46	45	183	20	-0.668593	0.39338	0.900884
3L_16616980-16620998	25	20	17	18	12	8	0.658872	0.393876	0.900884
3R_9838606-9844911	52	37	23	51	38	53	-0.399131	0.393994	0.900884
3L_26211428-26213107	63	7	19	30	56	25	-0.532769	0.394744	0.900884
X_6430049-6435229	140	39	90	68	172	91	-0.400652	0.394891	0.900884
3L_19820823-19826792	57	26	34	25	18	28	0.645489	0.395908	0.900884
3L_23157857-23163925	6	10	3	6	14	13	-0.754979	0.396194	0.900926
3R_3789405-3790463	45	64	40	47	29	26	0.560552	0.399065	0.904571
2R_1472452-1477274	72	40	41	62	65	59	-0.350999	0.401142	0.906827
X_23462046-23466519	861	274	609	835	1089	262	-0.435078	0.401988	0.906827
3R_29406675-29407871	74	42	40	51	134	30	-0.543644	0.405401	0.908943
3L_26528122-26533312	75	108	73	169	46	132	-0.41191	0.405741	0.908943
2L_20006199-20010674	978	293	676	907	1189	311	-0.419034	0.405799	0.908943
2L_10948200-10955727	13	17	29	16	14	8	0.673292	0.405958	0.908943
3L_27220472-27222530	59	12	48	34	137	10	-0.715804	0.406192	0.908943
3L_2928312-2933600	87	16	26	29	40	3	0.627165	0.407411	0.909223
3L_27621752-27629665	1164	412	715	200	1092	313	0.418514	0.407678	0.909223
Y_3503453-3507427	72	39	73	45	176	41	-0.549881	0.408018	0.909223
2R_237481-245393	1057	378	649	139	1081	231	0.426375	0.408746	0.909223
X_21753170-21759225	36	3	12	4	77	4	-0.955762	0.410393	0.909873
2R_22843459-22844715	200	27	135	133	325	37	-0.59598	0.410393	0.909873
X_6172298-6178355	10	11	8	6	20	19	-0.612796	0.411066	0.909873
X_17195536-17200011	1112	342	738	915	1532	319	-0.449504	0.41283	0.909873
X_17793283-17795058	166	26	87	114	219	31	-0.550085	0.412953	0.909873
2L_9218052-9222748	118	53	70	83	230	27	-0.594706	0.413117	0.909873
3L_18773708-18779420	21	12	19	4	23	6	0.616269	0.413144	0.909873
3L_25169452-25175086	70	22	28	54	51	37	-0.383503	0.413358	0.909873
2R_645317-648992	15	4	6	19	4	11	-0.59873	0.414228	0.9106
2R_11297950-11300350	671	283	571	571	911	368	-0.348145	0.416943	0.911611
Y_1613147-1617610	76	28	50	20	181	29	-0.670093	0.416953	0.911611
2R_24728382-24734947	61	57	35	58	57	80	-0.364729	0.417123	0.911611
4_672078-675056	73	18	39	20	48	15	0.514258	0.419232	0.913325
2R_14889586-14897492	1295	490	761	193	1256	352	0.406283	0.422923	0.916077
2R_2324404-2330480	11	7	4	8	10	14	-0.604866	0.423082	0.916077
2L_15723163-15726911	10	1	3	2	18	4	-0.991368	0.42713	0.916254
3R_25726313-25733840	28	14	18	11	18	9	0.584601	0.42734	0.916254
3L_24014394-24020315	16	39	25	13	28	17	0.544383	0.43028	0.916254
3R_4114756-4120257	3	9	7	3	31	5	-0.945998	0.430518	0.916254
3L_5458438-5466338	1352	492	822	202	1327	363	0.401406	0.430667	0.916254
X_19797811-19803797	18	9	17	18	24	17	-0.467972	0.432355	0.918013
X_27438-38628	1190	471	724	478	2136	517	-0.485417	0.43292	0.918013
X_1363969-1367938	20	12	6	8	44	8	-0.75712	0.436899	0.919289
2R_3004466-3008556	82	32	42	71	71	42	-0.350284	0.437519	0.919289
3L_18514967-18520090	83	20	46	34	138	27	-0.548875	0.439246	0.919289
3L_24863690-24864799	16	23	5	21	26	19	-0.582468	0.439789	0.919289
Y_765474-768513	14	8	2	8	15	12	-0.656788	0.439891	0.919289
2R_1988235-1993855	59	29	22	64	25	42	-0.361857	0.439892	0.919289
3R_4887902-4894486	29	13	14	8	14	12	0.632582	0.439893	0.919289
3R_9845847-9850322	1040	362	667	811	1282	386	-0.367143	0.440305	0.919289
2R_5387754-5393851	174	74	73	60	68	242	-0.274391	0.440313	0.919289
3R_16756621-16762262	89	38	47	14	99	6	0.442721	0.441266	0.919289
2R_15122091-15127379	101	13	60	23	69	17	0.525584	0.441496	0.919289
2R_23402936-23407411	758	325	529	649	1039	287	-0.381706	0.443077	0.919289
3L_27721751-27727074	34	12	11	21	59	4	-0.716151	0.443309	0.919289
2L_6437156-6444684	17	17	16	12	5	13	0.744292	0.443502	0.919289
3L_21153577-21156670	654	339	550	671	884	319	-0.343972	0.443508	0.919289
3R_8043884-8048988	106	46	66	30	258	34	-0.650051	0.444026	0.919289
X_71693-79342	278	220	200	150	211	163	0.386294	0.444641	0.919289
3L_26389180-26394850	70	28	47	32	129	33	-0.505218	0.447164	0.919416
X_19060495-19065186	152	45	98	76	289	37	-0.559558	0.447215	0.919416
2R_5458779-5459147	49	24	20	42	5	67	-0.36974	0.447675	0.919416
X_21836868-21843287	16	13	28	5	74	16	-0.715823	0.448135	0.919416
3L_26771219-26773178	8	6	10	20	16	2	-0.698876	0.448296	0.919416
2L_22973090-22974508	19	23	20	18	10	56	-0.382304	0.449046	0.919491
3L_6040417-6042720	70	19	48	60	87	24	-0.436003	0.449513	0.919491
X_19137089-19141832	68	40	42	74	52	52	-0.313536	0.450313	0.919491
2R_9352710-9360226	23	9	22	10	16	8	0.607227	0.450843	0.919491
2L_23155839-23157794	52	22	43	45	80	25	-0.432206	0.451184	0.919491
2R_6272827-6278947	3	4	6	4	13	6	-0.770793	0.45201	0.919692
2L_22765470-22773401	1252	405	721	188	1229	280	0.379798	0.452759	0.919692
3L_25283604-25284915	67	2	27	12	36	4	0.659741	0.452913	0.919692
3R_26217403-26221296	22	24	35	13	36	10	0.479509	0.453024	0.919692
2L_15446506-15453118	48	28	28	12	45	16	0.446733	0.455755	0.9213
2R_3353082-3357782	122	58	90	109	200	40	-0.450517	0.456215	0.9213
X_12382202-12383145	226	107	162	229	214	128	-0.283655	0.456314	0.9213
X_3493576-3501092	22	9	12	8	12	6	0.625384	0.457916	0.9213
3R_1040496-1044218	14	10	8	5	35	10	-0.690597	0.459156	0.921682
X_11313248-11317255	98	26	20	14	28	122	-0.322122	0.461579	0.921682
3L_25538651-25544363	47	4	20	12	74	12	-0.657462	0.462346	0.921682
2L_21654786-21656147	10	16	11	12	25	18	-0.524458	0.462374	0.921682
2R_17147788-17152266	349	95	248	101	348	38	0.395859	0.462542	0.921682
3R_20854547-20859265	98	48	57	46	190	38	-0.517065	0.464256	0.921821
3L_24597656-24602362	30	9	18	15	8	10	0.674848	0.4665	0.921821
2L_20576674-20583285	47	29	44	38	79	36	-0.385352	0.467721	0.921821
2R_3306198-3308409	27	12	36	18	62	23	-0.481227	0.467909	0.921821
3R_26113353-26116989	73	16	54	19	54	22	0.487305	0.467994	0.921821
2L_23288998-23293720	160	51	120	104	272	50	-0.461482	0.468549	0.921821
2R_662981-665888	11	12	6	20	14	8	-0.564575	0.469631	0.921821
3R_12022939-12025059	72	76	81	120	61	101	-0.289434	0.471546	0.921821
2L_20277926-20282554	65	21	29	26	74	39	-0.39312	0.472093	0.921821
3L_25193809-25196766	6	6	3	2	4	2	0.882257	0.472519	0.921821
3L_6424164-6431691	16	11	16	15	6	5	0.681168	0.472763	0.921821
3L_16523331-16528455	75	34	45	26	159	29	-0.56042	0.474419	0.921821
3L_25026605-25030116	22	30	14	20	17	9	0.518228	0.474828	0.921821
2R_2777529-2780703	30	11	13	2	26	6	0.55216	0.47522	0.921821
X_318803-323278	1331	518	776	923	1567	556	-0.317671	0.475548	0.921821
2R_9483164-9490176	18	18	11	11	18	3	0.518525	0.4775	0.921821
3R_21142147-21147435	83	12	43	29	40	17	0.520311	0.479066	0.921821
3R_2787735-2789474	2	6	10	3	30	3	-0.902624	0.479517	0.921821
3L_25129771-25135046	4	11	2	0	25	10	-0.954065	0.480409	0.921821
Y_1380403-1384866	67	28	41	15	156	25	-0.615476	0.482105	0.921821
2R_2270911-2272098	17	8	14	16	42	2	-0.699301	0.482828	0.921821
2R_2510297-2514261	71	20	15	20	104	17	-0.597348	0.484344	0.921821
2R_4444332-4445503	896	692	592	655	459	489	0.4034	0.484482	0.921821
X_23378949-23379988	25	28	25	22	20	58	-0.318174	0.484799	0.921821
2R_4356934-4358105	894	692	592	655	459	489	0.402363	0.485842	0.921821
3R_2143535-2150146	73	26	41	34	45	17	0.429873	0.486157	0.921821
2R_1547705-1548360	33	15	8	27	17	23	-0.389001	0.487193	0.921821
2R_48856-51428	375	178	223	310	161	375	-0.19363	0.487277	0.921821
3L_24371847-24372918	25	26	37	24	23	16	0.497641	0.487303	0.921821
2R_5146274-5147657	30	30	21	47	66	6	-0.59231	0.48751	0.921821
3R_8908847-8913255	18	8	2	6	21	12	-0.625004	0.488472	0.921821
Y_1359159-1360788	22	7	10	8	6	8	0.704717	0.48865	0.921821
X_23363582-23364627	30	40	21	30	27	61	-0.339754	0.489914	0.921821
3R_1273858-1280224	36	9	11	54	13	3	-0.534167	0.489963	0.921821
3R_405309-409558	64	21	36	16	60	8	0.408534	0.49147	0.923194
2R_1828603-1834506	35	14	24	27	37	24	-0.351683	0.492694	0.923194
3L_5119622-5122056	638	241	400	305	1290	131	-0.534827	0.49411	0.923194
Y_1763174-1764774	43	19	35	37	69	18	-0.428571	0.494619	0.923194
Y_1718132-1721791	105	21	11	16	58	9	0.477469	0.494904	0.923194
2R_3284426-3286420	20	10	6	2	47	8	-0.773652	0.49575	0.923194
2R_8778213-8783854	121	31	42	17	100	15	0.391796	0.496592	0.923194
3R_6737555-6739283	33	18	20	35	46	11	-0.460239	0.497437	0.923767
2R_2131391-2136106	126	49	52	90	166	27	-0.452282	0.498777	0.923767
2L_4918234-4923233	501	164	271	132	498	53	0.331865	0.498925	0.923767
3L_20212928-20217913	53	10	49	34	74	30	-0.390579	0.499066	0.923767
3R_1357356-1362030	304	80	147	182	397	66	-0.427099	0.499163	0.923767
2R_1709498-1715393	47	27	29	52	47	25	-0.34414	0.500822	0.925751
3L_24791948-24796670	102	25	63	55	148	32	-0.431095	0.501334	0.925751
3R_3400423-3405111	106	42	61	79	154	28	-0.429813	0.502962	0.928248
3L_28076295-28078181	4	4	1	0	2	2	1.1623	0.503241	0.928255
2L_20408142-20412617	1100	395	760	815	1427	403	-0.328269	0.505519	0.931438
2R_10622850-10627197	31	18	14	27	33	18	-0.39412	0.50607	0.931637
4_792578-796546	109	19	39	19	79	12	0.416384	0.506347	0.931637
2R_20369716-20377243	11	15	30	17	14	8	0.568632	0.506457	0.931637
2R_1492138-1498103	15	7	25	2	48	21	-0.586171	0.507197	0.931981
3R_12920209-12920482	19	13	8	19	12	19	-0.384914	0.509128	0.932924
3L_24965167-24968161	55	16	21	10	45	7	0.418796	0.510167	0.932924
X_2309266-2314554	72	16	38	27	43	14	0.440431	0.511239	0.932924
2R_14468486-14476014	17	9	9	20	24	4	-0.557149	0.511478	0.932924
Y_783814-790391	206	46	137	81	302	89	-0.393175	0.511516	0.932924
Y_1336037-1340759	171	52	79	106	232	34	-0.443185	0.511768	0.932924
3R_11066822-11070826	30	18	33	29	18	8	0.51042	0.512139	0.932924
Y_728985-735597	107	46	92	64	153	74	-0.306541	0.513919	0.93314
3L_17731513-17736230	21	22	15	22	29	24	-0.375156	0.515458	0.93342
Y_2728392-2732032	24	34	20	31	21	4	0.469371	0.51751	0.936129
3R_27791700-27794480	61	12	38	24	71	36	-0.357455	0.520304	0.936165
Y_2333778-2334798	0	3	6	5	4	7	-0.665598	0.52501	0.936165
3R_621573-627072	1	12	9	1	37	7	-0.881439	0.526007	0.936165
2R_22349756-22351471	71	22	35	42	115	10	-0.521206	0.527587	0.937228
Y_741881-743201	28	23	9	37	39	6	-0.534582	0.529294	0.93804
Y_1980204-1982744	1572	638	1091	1121	964	1389	-0.143814	0.529949	0.93804
2R_2425265-2427241	54	148	71	127	52	185	-0.317128	0.530532	0.93804
3R_1110196-1111865	14	24	4	21	10	27	-0.431855	0.530561	0.93804
3L_25283605-25285443	89	4	35	12	62	4	0.493931	0.530777	0.93804
2R_5622421-5627224	71	46	50	48	55	87	-0.215356	0.530962	0.93804
3R_31418013-31418286	24	8	14	19	11	23	-0.297997	0.533251	0.938225
Y_1717766-1720130	99	20	21	23	57	11	0.405704	0.536433	0.938225
3R_735016-739708	123	37	69	83	168	27	-0.408321	0.536928	0.938225
3R_27792482-27794772	51	8	38	22	73	24	-0.409796	0.537065	0.938225
3L_24689365-24694083	29	15	22	12	25	10	0.428111	0.537164	0.938225
X_21522490-21523176	0	4	1	2	0	0	1.448	0.537238	0.938225
3R_13314159-13318878	148	49	95	101	204	44	-0.366936	0.537549	0.938225
3L_23517461-23521218	14	4	14	10	25	8	-0.496794	0.5376	0.938225
3R_13143529-13148341	50	16	56	41	74	32	-0.324942	0.538543	0.938908
X_8293304-8295163	78	36	43	49	79	50	-0.266364	0.539605	0.939311
2R_2148228-2152276	28	2	12	9	46	3	-0.669256	0.540907	0.939708
3R_17575786-17582395	61	29	32	49	62	30	-0.304526	0.541042	0.939708
X_3179041-3185611	206	60	150	90	328	85	-0.37046	0.546236	0.94249
2R_3265731-3270434	173	47	84	85	218	52	-0.362167	0.547608	0.94249
3R_631210-635910	168	58	83	114	243	26	-0.441857	0.547947	0.94249
2R_3802120-3805340	72	65	56	76	129	39	-0.366067	0.547997	0.94249
2R_18576215-18581621	1506	493	886	588	2835	301	-0.482578	0.548431	0.94249
3R_3684335-3688798	114	34	54	19	218	32	-0.541752	0.549324	0.94249
2R_5107005-5108157	42	8	19	2	30	12	0.50743	0.549667	0.94249
2R_336651-343260	99	43	75	56	179	37	-0.40248	0.549755	0.94249
3R_26376810-26384337	16	6	20	0	14	12	0.686701	0.549774	0.94249
2R_5289535-5290444	49	8	8	4	32	4	0.463063	0.549872	0.94249
2L_22554063-22557656	29	8	16	7	39	20	-0.423487	0.550562	0.94249
2R_6580105-6584580	1061	445	663	799	1299	382	-0.290121	0.550658	0.94249
3R_1749618-1754763	49	10	11	20	42	18	-0.39543	0.551311	0.94249
3R_2927161-2931862	117	41	61	84	157	24	-0.401433	0.551354	0.94249
3L_11499541-11507068	19	22	20	17	17	11	0.446113	0.552654	0.943283
2L_2933355-2935475	106	81	83	96	77	130	-0.183544	0.553436	0.943393
3R_17510332-17516284	76	41	68	32	49	54	0.423625	0.554355	0.944436
3R_6175573-6182116	42	4	18	4	84	4	-0.715178	0.554651	0.944436
3L_25279531-25283602	21	5	3	0	41	4	-0.846029	0.55499	0.944436
3L_23759860-23763550	62	13	55	25	140	12	-0.543105	0.555705	0.944436
3R_5747317-5752958	113	21	42	16	96	10	0.348721	0.558172	0.946266
3L_19708522-19713241	117	20	93	69	173	35	-0.383801	0.56028	0.94698
2R_18362567-18370095	11	17	27	13	21	8	0.442476	0.561349	0.94698
3R_6016435-6021723	67	12	43	18	47	19	0.413492	0.561841	0.94698
3L_20477217-20483944	33	19	30	39	40	19	-0.309282	0.562069	0.94698
3L_17086205-17093721	21	18	4	3	25	3	0.400414	0.562239	0.94698
2R_2560901-2562250	68	16	44	22	116	23	-0.447505	0.562994	0.94698
3L_25406660-25411024	164	54	100	90	257	41	-0.399862	0.563313	0.94698
3L_25246701-25252218	19	6	6	18	25	0	-0.651467	0.564798	0.94698
3L_25544978-25550690	48	4	23	10	74	12	-0.535955	0.564917	0.94698
3L_26677940-26682039	151	44	83	76	241	28	-0.440874	0.565331	0.94698
3R_1070868-1076538	45	10	19	12	31	7	0.404473	0.566987	0.94698
2L_19704021-19711537	19	13	16	14	15	5	0.447118	0.567961	0.94698
3R_3675119-3679582	103	34	57	19	216	26	-0.540491	0.569171	0.94698
X_23224247-23228825	7	12	6	4	6	7	0.609583	0.569442	0.94698
3R_10805317-10811192	35	12	12	21	31	16	-0.347355	0.570258	0.94698
3R_3033876-3040440	20	10	9	6	19	2	0.424425	0.570604	0.94698
3R_1347289-1352987	22	4	24	14	44	8	-0.480662	0.571102	0.94698
2L_19668469-19673190	102	44	54	55	162	29	-0.402773	0.571838	0.94698
X_1567715-1569443	91	39	68	28	105	21	0.285481	0.572548	0.94698
2R_6328262-6329963	16	4	2	8	15	5	-0.567806	0.573142	0.94698
X_3415435-3420838	1560	499	977	605	2994	291	-0.4687	0.573551	0.94698
Y_3452520-3456474	2813	1140	1866	1774	1610	2596	-0.108537	0.573921	0.94698
X_21536995-21543606	121	44	69	69	153	47	-0.308363	0.574844	0.94698
2R_5162455-5169665	19	4	4	0	35	5	-0.767168	0.575872	0.94698
2R_2453160-2454945	1421	495	844	873	724	1197	-0.105432	0.576667	0.94698
2R_8398267-8402985	108	44	56	67	129	42	-0.301818	0.576905	0.94698
3R_3198834-3203985	33	2	11	4	34	17	-0.462959	0.5774	0.94698
2R_1942649-1948052	1477	477	913	626	2764	258	-0.46034	0.577546	0.94698
3L_925674-929280	26	41	33	35	35	54	-0.253805	0.577562	0.94698
2R_550135-550516	29	7	22	15	21	29	-0.243911	0.577645	0.94698
3R_922573-924224	12	24	4	21	6	27	-0.379801	0.577881	0.94698
2L_47515-52519	508	125	321	179	461	76	0.288385	0.578459	0.94698
3R_7350276-7354727	98	38	52	18	195	34	-0.495742	0.578585	0.94698
Y_1282301-1286097	59	12	22	11	43	10	0.368453	0.583077	0.949179
3L_25858147-25862551	39	12	17	22	29	24	-0.267921	0.583483	0.949179
X_21694382-21696754	28	34	24	48	37	22	-0.318762	0.583923	0.949179
2R_10586031-10591319	78	17	28	17	49	19	0.367761	0.584704	0.949179
2R_5380576-5387146	231	88	175	113	395	88	-0.352912	0.585179	0.949179
3R_3827686-3832401	166	42	96	77	216	56	-0.324969	0.585528	0.949179
Y_760751-765471	111	33	51	44	150	35	-0.366114	0.586143	0.949179
2R_3532697-3536052	94	29	59	58	116	34	-0.304198	0.587533	0.949179
2L_19347943-19354556	47	23	39	25	38	19	0.350708	0.588489	0.949389
3L_24441013-24443066	20	18	13	0	73	10	-0.725709	0.590653	0.949389
2L_22415857-22420241	142	42	59	75	176	31	-0.36397	0.591123	0.949389
3L_25447168-25451899	86	46	58	64	139	28	-0.357863	0.591288	0.949389
2R_3309334-3312796	54	27	46	23	111	27	-0.396301	0.594217	0.949389
2L_2661259-2663028	85	39	58	14	105	24	0.27562	0.594642	0.949389
3L_24956675-24960721	96	21	54	28	84	13	0.311951	0.595096	0.949389
3R_890032-890936	41	32	36	32	9	82	-0.160255	0.597118	0.949389
2R_1809136-1816611	21	15	8	22	22	10	-0.376426	0.597783	0.949389
2L_14643055-14650582	14	16	3	12	5	5	0.538587	0.599093	0.949389
3L_25857841-25861397	16	8	6	16	12	8	-0.377232	0.599663	0.949389
X_22087233-22091637	36	10	4	10	21	24	-0.323957	0.600446	0.949389
3L_9077497-9083970	101	61	86	75	85	109	-0.146156	0.601906	0.949389
3L_26781788-26783747	6	10	12	20	12	6	-0.403705	0.602973	0.949389
3L_26348405-26350042	151	193	100	236	57	223	-0.204948	0.603028	0.949389
3L_4329269-4335746	91	41	105	83	69	103	-0.131756	0.603877	0.949389
3L_3064159-3069447	110	20	53	35	67	27	0.349085	0.60468	0.949389
3L_24777231-24779182	18	13	3	7	20	16	-0.413569	0.605553	0.949389
Y_1216144-1217160	772	309	483	476	409	696	-0.0894321	0.605602	0.949389
3L_27435497-27437956	18	17	7	18	23	12	-0.380298	0.605913	0.949389
2R_4732914-4735934	55	20	39	19	80	35	-0.310693	0.606456	0.949389
Y_1588265-1593112	6	8	8	6	17	8	-0.458619	0.606603	0.949389
2L_14985778-14991457	194	54	133	72	297	77	-0.329829	0.607382	0.949389
2L_22515542-22521589	24	2	8	4	40	2	-0.65724	0.607439	0.949389
X_13938034-13941244	119	64	95	29	177	23	0.220768	0.609054	0.949571
3R_4368759-4374117	10	29	17	20	13	11	0.424744	0.610066	0.949571
2R_3085694-3089080	79	32	58	46	128	28	-0.341135	0.610193	0.949571
3R_3382890-3383744	39	2	21	2	31	7	0.463505	0.610339	0.949571
3L_25428859-25432109	18	12	4	6	15	3	0.399308	0.611039	0.949571
3R_1339085-1341151	22	22	14	15	21	33	-0.245351	0.613406	0.949571
2R_25142134-25148693	8	20	17	17	18	0	0.41127	0.613514	0.949571
X_12383146-12385495	469	97	282	277	678	54	-0.394229	0.614697	0.949571
2R_1155309-1159930	147	46	92	73	127	99	-0.163929	0.615251	0.949571
3L_24272667-24279239	153	71	132	80	249	86	-0.277802	0.616502	0.949571
X_14305226-14308940	16	3	16	12	20	10	-0.344916	0.617009	0.949571
3L_5115730-5119249	902	294	575	381	1663	156	-0.42284	0.617803	0.949571
X_9508194-9509631	123	39	55	69	133	38	-0.281802	0.618514	0.949571
3R_1015524-1018207	33	14	16	20	62	2	-0.534753	0.619364	0.950048
X_10095633-10100137	34	16	29	32	13	10	0.443825	0.620104	0.950319
2R_12501752-12503824	33	8	50	28	56	24	-0.282286	0.626512	0.953097
3L_11329751-11332879	177	55	118	100	253	50	-0.311521	0.628057	0.953831
3L_22100093-22105497	1294	429	812	492	2429	227	-0.421684	0.62946	0.954058
2R_3386936-3392615	101	22	84	50	140	45	-0.278906	0.629611	0.954058
X_14158829-14162833	26	17	7	40	10	8	-0.334821	0.630534	0.954058
3L_5104539-5107766	874	263	542	322	1651	126	-0.438447	0.630994	0.954058
2R_3789402-3795364	33	14	19	16	25	31	-0.19809	0.631075	0.954058
2L_18053078-18060605	30	10	8	8	18	7	0.383218	0.631416	0.954058
2R_513609-518317	99	39	61	63	165	15	-0.394684	0.637055	0.956292
2R_5625226-5627295	65	48	30	52	40	63	-0.16363	0.63754	0.956316
2R_2268444-2270948	45	12	21	22	63	8	-0.401359	0.639572	0.95667
X_428836-434239	1503	484	847	518	2708	256	-0.415795	0.639578	0.95667
2R_1107449-1109590	16	11	12	10	39	4	-0.493769	0.642134	0.95819
X_1359244-1363966	114	54	71	72	174	34	-0.316837	0.64297	0.958766
3R_2284224-2289921	24	12	34	8	70	15	-0.425058	0.644299	0.959949
X_14001364-14004559	34	9	8	4	30	2	0.313327	0.644334	0.959949
3R_27523576-27529321	13	10	13	8	13	6	0.394291	0.645063	0.960188
X_4731886-4736901	339	93	185	89	353	45	0.210979	0.645064	0.960188
3L_21749444-21754164	110	41	73	68	181	20	-0.367076	0.645388	0.960247
X_21912391-21914042	47	13	26	44	41	10	-0.285549	0.645774	0.960396
3L_26822322-26824522	16	35	8	21	14	12	0.369726	0.646225	0.960415
2R_426623-428676	28	14	16	23	56	0	-0.547891	0.646641	0.960415
3L_5122065-5124614	110	59	85	42	134	35	0.208262	0.647341	0.960539
2L_23058190-23063063	48	53	30	40	52	59	-0.201695	0.64818	0.960539
3L_26541527-26541988	125	88	50	90	52	134	-0.119937	0.650029	0.960539
2R_428678-430941	347	157	201	246	162	295	-0.0711975	0.650425	0.960539
3L_9575972-9580981	399	120	246	120	447	46	0.201856	0.650457	0.960539
3R_2265212-2269934	77	35	63	35	149	29	-0.34974	0.650601	0.960539
X_5096736-5103429	52	29	30	39	69	20	-0.286188	0.651802	0.960539
3L_11723157-11727872	109	46	78	59	197	26	-0.361703	0.653719	0.961233
Y_2205485-2206505	14	15	9	16	12	17	-0.248206	0.654834	0.961233
2R_6953546-6959225	174	44	119	70	294	37	-0.365624	0.65492	0.961233
2R_422886-425954	61	10	33	10	52	14	0.308579	0.655079	0.961233
3R_24730176-24732465	66	11	22	28	68	13	-0.335954	0.655464	0.961233
2L_18408083-18412800	98	28	81	59	162	23	-0.333188	0.65734	0.961474
2L_23154489-23155819	36	8	32	16	67	10	-0.385174	0.661473	0.961684
2R_3723767-3728122	14	15	13	18	24	10	-0.314334	0.662176	0.961684
3R_2087373-2088444	109	103	76	121	43	58	0.343645	0.663952	0.961684
2R_5218030-5221280	2357	862	1453	1443	1216	1898	-0.0473747	0.66468	0.961684
3R_403917-407307	61	15	31	4	68	10	0.251335	0.668494	0.961684
2R_7434962-7439182	181	146	143	131	119	130	0.284963	0.669498	0.961684
2R_5543668-5546850	123	34	89	30	138	29	0.220512	0.670418	0.961684
Y_1982516-1984048	1159	610	746	861	558	1089	-0.05231	0.670541	0.961684
2R_2835950-2839418	17	7	8	7	22	9	-0.350654	0.671368	0.961684
Y_260253-262642	1626	603	1026	1021	884	1273	-0.0478511	0.6717	0.961684
X_6392927-6397622	106	32	72	62	149	27	-0.290139	0.672289	0.961684
3R_31413421-31418011	3138	1437	2255	2151	1733	2880	-0.0437826	0.674159	0.961684
X_5526913-5528216	33	8	36	16	10	26	0.521875	0.676205	0.961684
2R_25268655-25275151	568	323	385	280	491	290	0.208647	0.676328	0.961684
2R_3498548-3500938	39	4	4	19	27	4	-0.389197	0.677262	0.961684
2R_6360179-6361689	0	0	0	0	2	0	-9.37202	0.677375	0.961684
3R_2098280-2099122	0	0	0	0	2	0	-9.37202	0.677375	0.961684
2R_21739479-21747006	14	19	10	10	13	11	0.357041	0.67739	0.961684
2R_6450915-6455958	62	19	47	13	50	34	0.327499	0.678564	0.961684
3R_4206392-4211377	91	33	50	53	106	31	-0.239173	0.67899	0.961684
3R_2085409-2087178	38	4	18	24	12	2	0.45105	0.679425	0.961684
Y_555891-557868	30	12	10	11	25	3	0.271154	0.682064	0.961684
X_21724370-21731095	65	20	17	41	49	17	-0.245735	0.682302	0.961684
Y_1355236-1358993	13	16	6	4	16	8	0.324258	0.682379	0.961684
2L_21653594-21654800	2	7	6	8	8	5	-0.389694	0.683187	0.961684
3L_9534863-9540829	67	56	58	47	42	55	0.319707	0.683454	0.961684
3L_20114143-20121670	28	13	19	14	22	10	0.305111	0.683837	0.961684
2R_709158-710248	6	21	21	26	20	16	-0.272266	0.684079	0.961684
2L_12739230-12742200	72	50	56	70	100	32	-0.231943	0.684165	0.961684
2R_5368729-5371729	37	4	13	12	18	6	0.374569	0.684271	0.961684
X_5727439-5732158	119	53	99	42	161	26	0.173845	0.684324	0.961684
3R_19705974-19712585	78	28	42	11	59	42	0.315439	0.684535	0.961684
2R_24648126-24654089	49	23	43	28	24	34	0.374002	0.684975	0.961684
2L_14467490-14469047	100	32	73	76	139	18	-0.291821	0.687112	0.961684
2R_11010299-11017826	16	13	17	17	24	13	-0.244681	0.687809	0.961684
2R_4552597-4557310	68	20	35	35	92	13	-0.321237	0.687837	0.961684
3L_23112595-23117891	5	5	0	2	7	5	-0.535732	0.690313	0.961684
2R_19776653-19779895	192	67	162	113	286	71	-0.239109	0.690639	0.961684
3R_7558577-7563274	116	36	84	40	210	30	-0.344044	0.691812	0.961684
3L_405687-409321	26	6	13	12	25	12	-0.25947	0.691814	0.961684
3L_10415002-10417305	60	40	45	47	96	25	-0.26424	0.691987	0.961684
Y_2979065-2984735	84	39	65	30	147	42	-0.282972	0.693342	0.961684
2R_2400299-2402421	15	20	28	28	10	11	0.388862	0.693698	0.961684
Y_2986248-2990005	12	10	11	6	10	9	0.395483	0.693841	0.961684
2L_21653594-21654614	4	8	5	4	11	8	-0.365572	0.694695	0.961684
2R_1557105-1563063	14	20	29	11	34	10	0.244741	0.696875	0.961684
Y_747636-754230	254	55	154	111	315	74	-0.240885	0.697331	0.961684
2R_7869245-7873964	114	58	87	80	188	32	-0.284066	0.697472	0.961684
3L_8233617-8238798	86	28	62	31	76	33	0.241837	0.69766	0.961684
3L_27980758-27985480	95	34	54	58	117	26	-0.249377	0.69804	0.961684
2R_2097564-2102256	197	75	135	145	246	54	-0.227787	0.698114	0.961684
3L_23290584-23295291	28	8	18	18	35	8	-0.293013	0.698631	0.961684
2L_23177679-23178376	3	6	8	3	25	0	-0.658494	0.700089	0.961684
3L_23668767-23671752	64	40	21	26	52	23	0.218788	0.700344	0.961684
Y_425725-428802	26	2	13	6	27	12	-0.300623	0.700614	0.961684
3L_27217738-27220366	219	68	143	167	231	58	-0.200263	0.700764	0.961684
2R_5049700-5056202	32	15	14	9	30	9	0.244352	0.700784	0.961684
2R_1235434-1242044	124	52	72	59	157	54	-0.215244	0.701322	0.961684
3R_837414-841957	28	16	5	15	35	8	-0.369479	0.701671	0.961684
2R_4473082-4477989	29	6	16	12	13	26	-0.109647	0.703847	0.962631
2R_2067298-2072178	10	4	2	4	18	0	-0.628169	0.704811	0.962631
Y_3045168-3046312	15	6	2	4	19	5	-0.448567	0.704828	0.962631
2L_20891635-20896634	454	139	241	144	494	48	0.152165	0.706189	0.962631
X_22620957-22625704	18	35	20	30	14	16	0.325241	0.706774	0.962631
3R_15619188-15625801	45	21	35	24	44	14	0.228765	0.707289	0.962631
3R_370175-374753	12	7	17	14	9	4	0.383118	0.710359	0.964898
2L_5342858-5345142	62	15	36	20	60	9	0.211497	0.711851	0.965322
3L_2448702-2456229	18	5	16	10	16	16	-0.172517	0.71219	0.965322
3L_27225301-27232027	48	27	40	43	67	19	-0.225609	0.712226	0.965322
3L_24369120-24371846	58	7	47	25	90	13	-0.314391	0.714235	0.965322
X_23377424-23378944	55	41	18	48	47	29	-0.198047	0.715863	0.965322
2R_2809110-2812578	14	7	10	6	23	8	-0.318036	0.718176	0.965322
Y_2356083-2359207	2524	851	1592	1471	1253	1987	-0.00929111	0.718787	0.965322
3R_8906766-8912128	30	20	14	4	29	18	0.279873	0.718794	0.965322
2L_997209-1005388	19	14	11	9	17	9	0.283539	0.718925	0.965322
3L_23372726-23379308	230	64	146	94	291	86	-0.208463	0.719017	0.965322
3R_19744299-19749476	70	24	35	16	63	24	0.214484	0.720721	0.965322
X_15034911-15041249	29	27	32	17	52	9	0.165474	0.720955	0.965322
3L_26078201-26081750	14	17	17	12	18	25	-0.153942	0.721842	0.965322
Y_1354949-1357934	12	10	17	8	23	2	0.232766	0.723175	0.965322
2L_23106092-23110215	2959	1126	1977	1847	1604	2354	-0.0135077	0.723198	0.965322
3L_6855979-6860702	117	54	86	85	141	49	-0.174379	0.724475	0.965322
3R_10197422-10201954	6	13	19	14	6	10	0.42025	0.725354	0.965322
3R_178681-184589	14	12	10	21	21	2	-0.343338	0.725382	0.965322
3L_6781180-6783127	44	20	35	39	50	18	-0.187832	0.725729	0.965322
Y_3086076-3090774	182	77	132	120	255	55	-0.222874	0.726864	0.965322
2L_17912013-17914134	88	121	108	117	79	150	-0.0831761	0.727722	0.965322
3L_8791332-8796685	164	75	84	63	273	39	-0.315636	0.728978	0.965322
3R_27141658-27147608	65	41	62	50	23	55	0.369505	0.730331	0.965322
X_1034499-1040465	79	45	72	54	36	62	0.334857	0.730491	0.965322
X_10349263-10355956	45	29	30	38	72	11	-0.285954	0.730695	0.965322
3L_21017688-21022976	104	15	37	33	64	18	0.243077	0.731105	0.965322
X_21711344-21714813	11	36	10	28	43	8	-0.399495	0.731303	0.965322
2R_6384578-6386769	35	7	13	10	40	10	-0.296271	0.732253	0.965456
3L_27437962-27440423	36	55	18	53	34	38	-0.1849	0.733717	0.965456
2R_10177364-10184891	13	21	18	20	21	4	0.231045	0.733726	0.965456
4_14148-19634	5	8	5	6	17	2	-0.451468	0.734132	0.965456
3L_27993979-27998211	112	34	49	47	94	15	0.175054	0.735181	0.965497
3L_25225543-25229406	2	0	12	0	10	9	-0.344418	0.735268	0.965497
2L_4663301-4668078	88	18	54	24	129	25	-0.281246	0.735726	0.965497
3L_23680056-23680414	27	25	22	22	19	38	-0.0885494	0.736523	0.965791
Y_1984052-1984530	1206	779	933	859	699	1338	-0.015128	0.737222	0.966332
3R_31330768-31335358	6089	2783	4413	3469	3566	5813	-0.00424631	0.73765	0.966516
2R_1000490-1004124	6	4	1	4	8	2	-0.458599	0.743422	0.971386
X_5481114-5484996	143	59	76	37	174	28	0.114515	0.743672	0.971386
3R_981052-983079	68	126	80	143	43	119	-0.102346	0.744916	0.972245
3L_27043224-27046566	41	4	17	8	48	11	-0.299511	0.745196	0.972245
2R_2694192-2700232	62	40	38	78	54	18	-0.179423	0.746558	0.972576
2R_4117302-4119431	1738	557	1108	964	819	1394	0.0134836	0.746616	0.972576
3L_26016148-26018522	20	34	15	16	38	29	-0.220114	0.747137	0.972576
2R_982690-987390	263	93	176	161	374	51	-0.244837	0.7483	0.973023
3L_25384292-25388864	18	20	14	16	15	26	-0.116265	0.749046	0.973023
3R_525808-528848	33	13	21	14	51	11	-0.27506	0.749279	0.973023
3L_28072024-28073897	8	2	1	4	4	4	-0.334488	0.749461	0.973023
2R_5286453-5289539	45	16	16	10	47	6	0.147552	0.754358	0.974941
3L_19771374-19776073	184	59	107	79	279	33	-0.278142	0.755352	0.974941
2R_24147607-24153587	34	10	29	20	17	18	0.330366	0.756386	0.974941
3L_26555711-26560314	3921	1775	2708	2335	2092	3582	0.0114338	0.758025	0.974941
2R_2350882-2356279	103	26	21	38	117	8	-0.326902	0.758147	0.974941
3R_1042220-1046834	26	20	16	16	41	14	-0.239262	0.758558	0.974941
X_8031509-8035729	215	161	187	118	176	183	0.225608	0.759654	0.974941
X_812724-816728	18	10	11	14	10	6	0.296449	0.761	0.976235
Y_2318822-2319728	15	0	9	2	25	2	-0.452707	0.763887	0.979036
2R_695906-697947	21	4	11	22	5	8	-0.1218	0.764483	0.979036
2L_8018861-8023579	111	37	71	62	152	24	-0.230303	0.764607	0.979036
3L_26079752-26084166	12	9	23	7	12	16	0.370699	0.765832	0.979823
3L_27240887-27245589	196	83	94	104	246	50	-0.213807	0.767742	0.980277
Y_1160741-1164724	3624	1593	2526	2162	1954	3225	0.0168493	0.7681	0.980277
Y_2821596-2825664	152	47	118	110	180	42	-0.166357	0.769008	0.980277
3R_15041484-15045183	122	39	89	63	196	21	-0.265777	0.769221	0.980277
3L_28057749-28061532	2	5	9	2	3	14	-0.101992	0.770511	0.980968
3L_26293239-26294577	283	370	200	338	119	435	-0.039905	0.772129	0.981174
X_21641727-21648207	63	26	64	42	32	46	0.307481	0.778524	0.983033
3R_20157175-20164702	23	10	10	22	14	8	-0.157397	0.779746	0.983033
2L_20153110-20155231	46	58	70	63	35	85	-0.0249535	0.780076	0.983033
3R_224029-228749	102	35	87	48	177	26	-0.245928	0.780157	0.983033
3R_4408484-4412704	195	142	207	113	140	201	0.261671	0.783917	0.983033
X_22565058-22570081	481	149	288	182	533	75	0.0981221	0.785431	0.983033
2R_23530111-23536092	32	26	23	23	18	25	0.272798	0.78608	0.983033
Y_2221462-2224367	19	5	6	5	26	3	-0.351887	0.78694	0.983033
3L_24821886-24826251	44	19	5	15	25	27	-0.123684	0.787616	0.983033
2R_11300331-11301660	178	32	97	91	211	20	-0.22672	0.788489	0.983033
2L_17145803-17151477	117	31	62	20	166	41	-0.234465	0.788607	0.983033
3R_1603829-1606568	16	17	11	24	17	8	-0.183285	0.789764	0.983033
3R_2371586-2375794	26	16	14	5	46	14	-0.274689	0.79025	0.983033
2L_20161713-20163993	4227	2123	3067	2488	2353	4098	0.0287904	0.791131	0.983033
3R_31074692-31081418	80	28	25	53	73	11	-0.206233	0.791535	0.983033
3L_26535102-26536433	16	12	11	8	13	20	-0.0857874	0.792338	0.983033
2R_12819499-12824512	439	138	268	163	504	67	0.0871094	0.79505	0.983033
3L_24949861-24950311	23	11	15	15	26	11	-0.16433	0.795913	0.983033
3L_16443903-16446186	66	30	44	45	82	21	-0.167441	0.797076	0.983033
X_4828455-4834473	28	11	14	21	29	6	-0.202529	0.798246	0.983033
2R_1454924-1459034	16	21	20	20	23	8	0.174418	0.798895	0.983033
3L_16684360-16688953	4310	1811	2864	2528	2295	3555	0.0329835	0.799022	0.983033
3L_12958119-12959884	2532	1461	1975	1607	1517	2602	0.0266279	0.800147	0.983033
3R_15132804-15135105	77	47	59	56	79	52	-0.0778819	0.800323	0.983033
3R_2290536-2296237	23	12	32	8	52	17	-0.211219	0.802542	0.983033
3L_24104432-24106601	31	0	16	10	17	6	0.309681	0.803295	0.983033
3L_1048015-1053981	49	27	41	27	28	59	0.0137017	0.803843	0.983033
2R_2020234-2024355	208	142	146	161	135	125	0.190352	0.804523	0.983033
X_14031162-14035058	5485	2442	3650	2976	2956	4878	0.0384425	0.805129	0.983033
4_803698-805316	6	2	7	4	9	4	-0.22782	0.806144	0.983033
X_22697564-22701782	218	152	167	133	195	210	-0.0275229	0.80701	0.983033
2L_12934305-12940915	163	58	92	66	161	42	0.108158	0.807619	0.983033
2R_2356642-2360551	90	18	20	42	68	14	-0.173051	0.807799	0.983033
2L_687403-694931	25	7	18	17	20	3	0.202079	0.80799	0.983033
2R_119660-125979	32	12	6	11	34	8	-0.249973	0.808741	0.983033
3R_7708499-7713349	14	8	10	2	22	4	0.137183	0.809474	0.983033
3L_12959889-12961989	2156	712	1302	1080	1077	1645	0.0455132	0.809907	0.983033
2R_2029722-2032964	98	20	48	44	83	8	0.133819	0.812167	0.983033
3R_31691587-31696295	123	63	84	61	160	23	0.0669842	0.813173	0.983033
Y_3451348-3451826	1097	647	835	675	587	1189	0.0432805	0.81391	0.983033
3L_24218350-24224773	31	15	22	30	14	22	-0.0271421	0.814106	0.983033
Y_3206916-3209176	280	70	136	149	284	54	-0.152425	0.814275	0.983033
2R_3056055-3059515	13	9	6	7	13	10	-0.154008	0.814443	0.983033
2L_16141495-16146090	5541	2607	4021	3150	3174	5079	0.0422487	0.817075	0.983033
2R_1337484-1338060	5	0	0	0	0	2	1.01286	0.817672	0.983033
3L_27773109-27775242	67	22	18	11	75	6	0.0533173	0.817813	0.983033
3L_24063284-24069522	25	7	13	24	17	4	-0.15116	0.818054	0.983033
3R_31998449-32005058	49	16	32	22	55	22	-0.126799	0.818068	0.983033
3R_30679974-30686586	56	22	24	26	72	11	-0.222331	0.818087	0.983033
3R_4120711-4126212	6	14	8	3	30	5	-0.372139	0.818851	0.983033
4_76552-81924	151	96	91	50	310	36	-0.292923	0.819941	0.983033
2R_356169-360865	108	59	88	55	195	34	-0.213808	0.821054	0.983033
3L_1220791-1226755	59	41	79	42	46	63	0.253578	0.821755	0.983033
Y_2355680-2356087	819	554	711	551	515	946	0.0363486	0.822536	0.983033
3R_6416815-6419059	24	2	20	16	25	6	-0.161573	0.822602	0.983033
3L_5045512-5050232	112	50	63	58	154	28	-0.191894	0.822623	0.983033
X_23379692-23381036	54	85	46	47	26	119	0.0102893	0.823059	0.983033
3L_5034643-5042159	19	8	11	12	15	4	0.186489	0.823828	0.983033
Y_1413662-1416647	6	10	12	6	16	4	0.158455	0.823928	0.983033
2L_1220584-1227193	54	19	36	29	72	14	-0.179119	0.824943	0.983033
3L_24132904-24138057	87	29	50	28	85	29	0.118891	0.827361	0.983033
3R_2255008-2259599	6789	3007	4642	3855	3544	5940	0.054091	0.827646	0.983033
2R_695557-697904	27	3	12	20	4	13	0.000367984	0.828038	0.983033
2R_1693201-1699539	34	34	20	23	48	25	-0.143289	0.829734	0.983033
3R_2129434-2132624	95	31	62	29	126	13	0.0548845	0.829852	0.983033
X_21523456-21523748	0	1	0	0	0	0	8.56238	0.830462	0.983033
2R_3694968-3700940	16	21	36	19	14	29	0.302873	0.83053	0.983033
X_23364325-23365461	51	84	47	47	27	115	0.0137802	0.831493	0.983033
2R_3229074-3234746	93	23	54	29	126	23	-0.192667	0.833291	0.983033
3L_3601631-3604290	1991	690	1258	1106	939	1513	0.0632016	0.834433	0.983033
2R_4903203-4903949	76	45	69	73	29	78	0.0477865	0.83483	0.983033
2R_19717282-19722922	33	28	34	18	56	15	0.0815046	0.835305	0.983033
2L_2294374-2298967	4193	1747	2929	2388	2197	3561	0.0593847	0.835689	0.983033
Y_3207178-3211591	272	81	165	148	349	42	-0.180651	0.83715	0.983033
2L_20273059-20277649	3690	1632	2538	2264	1820	3131	0.061445	0.8378	0.983033
X_1932005-1936783	70	18	47	20	97	24	-0.169995	0.838825	0.983033
X_19141822-19142987	14	15	15	14	3	27	0.0377526	0.839048	0.983033
2R_11019955-11024938	292	78	170	110	326	37	0.0609141	0.840607	0.983033
X_12168194-12173565	154	95	105	48	268	25	-0.00827209	0.840652	0.983033
3R_8404215-8411742	21	13	11	14	26	8	-0.168918	0.841426	0.983033
2R_13728707-13735271	265	50	144	73	329	65	-0.168075	0.841898	0.983033
2R_7235876-7240888	278	104	162	100	364	31	0.0254091	0.843249	0.983033
2L_17819979-17820252	14	9	13	12	9	15	-0.0214553	0.843669	0.983033
2R_3247862-3251300	28	12	8	4	39	0	0.0162123	0.844505	0.983033
X_14031117-14033160	1384	546	901	803	672	1096	0.0653241	0.845019	0.983033
2L_3073364-3077955	6710	3155	5025	3822	3630	6297	0.066611	0.846417	0.983033
3L_8498752-8505362	142	45	86	63	168	45	-0.12616	0.847651	0.983033
3L_28057351-28060952	4	5	8	4	3	11	-0.00508313	0.848104	0.983033
3R_7703429-7707533	6	8	14	0	22	12	-0.204905	0.848324	0.983033
2L_23105621-23108090	3611	1880	2668	2261	2015	3317	0.0579905	0.848421	0.983033
X_4284792-4289383	4676	2039	3168	2710	2291	4007	0.071333	0.8506	0.983033
2L_17820254-17824847	4743	1993	3325	2805	2475	3912	0.0661642	0.850712	0.983033
3R_2260161-2264628	13	11	18	12	16	9	0.185716	0.850856	0.983033
3R_3697669-3702176	157	77	84	93	203	37	-0.163918	0.850998	0.983033
Y_2220556-2221462	18	5	11	3	31	4	-0.274475	0.851066	0.983033
2L_9393564-9396462	115	35	90	49	168	34	-0.15665	0.851309	0.983033
X_17795563-17795970	114	121	86	107	105	80	0.127657	0.85133	0.983033
Y_2702667-2705061	12	16	24	8	40	4	0.0374721	0.851476	0.983033
2L_23467798-23472471	138	40	76	74	144	34	-0.117223	0.852141	0.983151
3L_25287111-25290589	18	43	15	20	52	7	-0.00513231	0.852731	0.983151
2R_2440565-2444765	242	150	211	155	193	235	0.0233763	0.852918	0.983151
2R_4881252-4885963	30	2	20	20	10	8	0.290577	0.85614	0.983644
3R_6510080-6515097	423	154	255	184	475	87	0.049798	0.856476	0.983644
3R_4105370-4109962	4500	1978	3046	2643	2360	3695	0.0670096	0.857733	0.984523
3L_24660305-24665977	84	26	72	37	131	24	-0.161363	0.859393	0.985617
2L_3251958-3258651	52	30	38	45	68	13	-0.141789	0.860452	0.985617
3R_6161384-6166672	112	17	38	38	58	33	0.182174	0.860777	0.985617
2L_21043707-21048995	83	17	60	32	97	11	0.0705934	0.860987	0.985617
3R_20109870-20114464	4791	2011	3271	2822	2579	3781	0.0661687	0.861025	0.985617
3L_14725655-14728121	47	17	38	14	80	16	-0.185615	0.861735	0.986095
2L_12740202-12743947	101	22	64	26	154	18	-0.208444	0.864021	0.986141
2R_4925997-4929263	96	31	59	56	84	20	0.0995733	0.864794	0.986141
2L_10156779-10163388	120	54	60	63	101	40	0.0957025	0.864969	0.986141
X_14553114-14558783	98	19	77	17	120	33	0.0912085	0.866106	0.98645
3R_13517304-13520034	91	44	89	48	141	21	0.0367593	0.86653	0.98645
2R_2764825-2769382	21	5	2	2	12	12	-0.090359	0.866579	0.98645
2R_15343567-15348855	80	13	58	32	73	22	0.127189	0.867131	0.98645
3L_24242794-24247385	5287	2321	3754	2967	2789	4583	0.0780185	0.868148	0.986815
4_673058-677366	23	0	16	14	12	3	0.248376	0.868621	0.986815
2R_3495522-3497636	36	9	8	0	39	6	0.0519219	0.868801	0.986815
2R_2755158-2759730	8	8	12	0	18	8	0.145172	0.86918	0.986815
3L_28057343-28061806	6	5	9	4	3	13	0.0484313	0.869452	0.986815
2R_4624987-4626293	57	5	29	16	22	40	0.0785888	0.869692	0.986815
2L_2113584-2119254	115	28	60	22	164	26	-0.196261	0.870061	0.986815
X_14819097-14823689	7003	3474	5098	4150	3776	6363	0.0756075	0.870411	0.986815
2R_7608470-7613604	164	87	87	50	257	18	-0.0336694	0.870941	0.986815
3R_10257397-10260802	104	71	76	46	150	42	0.0320093	0.871499	0.986815
3L_24651323-24656039	153	70	134	63	285	42	-0.190795	0.871528	0.986815
3R_3972485-3975327	31	8	4	7	24	4	0.0798143	0.872515	0.987005
3R_2057545-2062235	4	8	9	2	27	0	-0.406475	0.873206	0.987005
X_22551842-22556062	203	158	184	112	190	187	0.148575	0.875686	0.987005
2R_2024560-2028675	208	120	158	155	131	132	0.166001	0.876238	0.987005
2L_19659099-19664770	92	26	69	28	118	42	-0.0967575	0.876551	0.987005
3R_518272-522973	192	80	123	97	277	40	-0.163716	0.876646	0.987005
3R_27725627-27730999	152	88	104	49	300	37	-0.230213	0.878096	0.987005
3R_12920484-12925077	5003	2132	3487	2937	2487	4146	0.0873163	0.880556	0.987005
3R_2713557-2716417	75	34	59	40	108	26	-0.122053	0.883201	0.987005
2R_3494931-3496560	33	13	13	11	34	7	0.0550193	0.884406	0.987231
3L_22804287-22810856	184	63	148	74	277	58	-0.133115	0.88616	0.987231
2L_23267990-23272210	212	132	202	146	179	199	0.037107	0.887443	0.987231
2L_18633669-18638390	147	54	108	59	242	28	-0.181796	0.888215	0.987231
2L_20303616-20310227	130	53	90	66	142	60	-0.0546902	0.889718	0.98825
2R_2274556-2278963	19	12	19	10	19	15	0.165325	0.890244	0.988508
3L_22617647-22624225	106	47	76	56	112	56	-0.0398552	0.891024	0.988794
3L_27011638-27015779	249	53	145	36	341	34	-0.0119699	0.892298	0.989713
3L_3604050-3606330	2556	1117	1779	1444	1223	2216	0.0996929	0.892504	0.989713
3R_453247-458917	95	22	73	28	137	29	-0.131343	0.893459	0.989769
X_5927426-5932019	4917	2147	3495	2876	2490	4124	0.0940441	0.893922	0.989769
3R_975799-977826	112	158	86	159	52	143	0.0306582	0.894589	0.989769
X_14636523-14641895	152	98	94	47	282	50	-0.198108	0.895135	0.989769
3L_14468777-14473371	4397	1862	3166	2622	2174	3644	0.0977432	0.896161	0.989769
3R_3041866-3047536	92	26	72	35	144	19	-0.157263	0.898426	0.989789
3L_8482257-8489784	18	11	14	18	12	7	0.153909	0.898729	0.989789
3L_23272028-23276550	16	10	5	8	18	6	-0.139535	0.900489	0.989789
2R_22525817-22529298	176	62	112	96	183	36	0.0433605	0.901497	0.989789
2R_2388553-2389780	37	6	14	6	42	2	0.000959601	0.901817	0.989789
3L_19848986-19856513	13	11	10	7	16	12	-0.0536023	0.902224	0.989789
2R_17236841-17241433	6542	3011	4827	3622	3440	5882	0.100622	0.902938	0.989789
2L_3650120-3654711	5598	2572	4068	3285	2952	4786	0.0958099	0.903167	0.989789
X_10267787-10275303	12	13	13	23	14	3	-0.0947393	0.904328	0.990118
3R_28792929-28797944	452	149	252	192	518	71	0.00562418	0.906768	0.991017
2R_23914869-23920833	23	8	34	16	21	19	0.195746	0.906861	0.991017
2R_16539970-16544567	4403	1978	3200	2621	2380	3621	0.0941904	0.90777	0.991189
Y_2100028-2101322	22	0	10	4	20	2	0.0824509	0.90924	0.992273
2R_6338438-6339684	4	0	0	0	0	2	0.690937	0.910032	0.992463
2R_1197597-1201863	41	9	11	17	18	18	0.0218408	0.910101	0.992463
3R_1355257-1357010	43	8	7	10	21	14	0.149068	0.911175	0.992777
3L_23620675-23625375	129	56	58	72	135	32	-0.0924291	0.913013	0.993532
Y_2315993-2318375	27	6	10	8	25	4	0.0440992	0.913741	0.993532
3L_27604980-27609669	183	58	116	80	197	46	0.0348593	0.914167	0.993532
2R_2857470-2861067	227	36	119	36	313	37	-0.168837	0.914573	0.993532
2L_8013946-8018538	7575	3558	5110	4137	3960	6459	0.101028	0.914873	0.993532
2R_3496726-3498548	12	2	4	0	16	0	-0.0243527	0.914895	0.993532
2L_22283739-22289009	27	16	15	12	8	27	0.264439	0.914948	0.993532
2R_4863544-4868897	5	11	5	4	9	10	-0.0502535	0.916239	0.993532
3L_26347200-26348412	211	268	154	226	90	295	0.0741016	0.916625	0.993532
3L_17517517-17523481	42	20	32	31	20	28	0.189444	0.918087	0.994201
Y_482312-484679	22	12	7	10	10	14	0.180606	0.919017	0.994647
2L_14804212-14808803	7713	3210	5182	4080	3919	6279	0.108156	0.91909	0.994647
3L_25181402-25185994	7479	3496	5403	4162	3991	6519	0.105947	0.920346	0.99473
3L_27393065-27395127	6	16	13	12	24	5	-0.155631	0.92166	0.995088
2R_2272475-2277836	33	14	16	12	31	13	0.0693322	0.921922	0.995088
2R_19957763-19962353	6324	3027	4562	3347	3441	5688	0.107741	0.923458	0.995951
2L_20159293-20161953	2775	948	1725	1371	1378	2011	0.110068	0.923721	0.995951
2L_1679432-1686040	57	14	29	32	50	12	-0.0576792	0.925215	0.996795
3L_11565925-11571888	80	47	59	44	55	64	0.150291	0.927004	0.996987
3R_23852534-23857206	82	10	49	25	95	16	-0.0999113	0.927402	0.996987
2R_1517000-1520996	41	20	23	20	51	8	-0.00593081	0.932662	0.996987
3L_22556225-22562838	61	20	39	22	63	23	0.0533354	0.932944	0.996987
3L_21244856-21250823	92	37	67	61	33	67	0.215223	0.933241	0.996987
2L_23252185-23256405	243	171	221	176	197	201	0.124439	0.933886	0.996987
3R_18033352-18039930	217	89	150	80	268	100	-0.0521611	0.935433	0.996987
2L_18581422-18584216	51	28	50	34	91	11	-0.128287	0.935987	0.996987
3L_26359646-26365718	25	11	11	15	18	8	0.0824044	0.937019	0.996987
3L_25359912-25362261	12	13	5	8	16	5	0.0189973	0.937724	0.996987
3R_5071324-5073229	47	20	28	20	40	29	0.0148093	0.938421	0.996987
X_296419-302407	45	15	47	31	24	35	0.200551	0.93912	0.996987
3L_1507149-1513083	38	18	27	18	36	25	0.00995536	0.939294	0.996987
2R_2714825-2716411	38	87	28	82	0	77	0.0109176	0.940029	0.996987
2R_45691-48854	125	43	57	79	127	12	-0.0966902	0.940176	0.996987
X_21532649-21533635	10	13	5	4	25	1	-0.111165	0.940229	0.996987
3R_28764374-28770925	29	24	28	28	42	13	-0.060683	0.94109	0.996987
Y_1217159-1220673	3794	1699	2614	2100	1872	3174	0.122772	0.941608	0.996987
2R_5219282-5222621	4197	1841	2821	2259	2121	3428	0.119691	0.942204	0.996987
2L_13405706-13410430	117	36	84	56	151	27	-0.0843761	0.942958	0.996987
2R_19716310-19719280	20	4	12	6	20	8	-0.041905	0.943945	0.996987
3L_2108583-2113175	5366	2216	3581	2985	2466	3895	0.186037	0.945079	0.996987
3L_1424833-1430008	59	22	34	16	60	28	0.0535691	0.945511	0.996987
3R_7700835-7702933	22	25	22	36	21	12	-0.00946065	0.946221	0.997113
2L_21348005-21354620	80	19	29	46	58	12	-0.0379079	0.946921	0.997226
3R_1457150-1461765	37	27	38	18	19	51	0.226346	0.947439	0.997277
2L_22463177-22467768	6855	3195	5039	3921	3739	5748	0.116856	0.947561	0.997277
3R_25324413-25328938	1591	497	902	621	2021	191	-0.0463101	0.948353	0.997487
3L_26837144-26843679	24	25	34	26	46	11	0.0066002	0.948934	0.997643
Y_3155025-3160703	180	48	136	72	245	43	-0.0866082	0.949093	0.997643
3L_15929681-15937197	16	13	9	14	21	4	-0.095323	0.951505	0.997765
3R_23855214-23858205	26	11	38	8	70	5	-0.174506	0.951642	0.997765
2L_20740721-20744901	70	12	22	23	47	17	0.063473	0.951847	0.997765
X_38949-50299	1537	1159	1012	641	2179	840	-0.0180142	0.953313	0.997765
2R_2721049-2722635	38	84	27	76	0	75	0.045485	0.953354	0.997765
2R_6423166-6427263	27	4	23	10	21	15	0.137974	0.953727	0.997845
3R_26559245-26565230	70	37	47	44	68	35	-0.00103985	0.954412	0.998252
X_21697197-21701192	37	36	34	36	15	48	0.122774	0.955016	0.998532
2L_22201685-22206275	7393	3296	5357	3923	3948	5833	0.17039	0.957144	0.998532
2R_6465097-6466949	82	6	35	35	38	24	0.14545	0.957238	0.998532
3L_17863844-17868557	111	37	82	38	167	27	-0.104965	0.957599	0.998532
3L_26594678-26598020	32	10	19	6	35	17	-0.0222888	0.959004	0.998902
2R_4921733-4922855	7	0	6	0	11	1	-0.0139473	0.959376	0.998902
3R_2400426-2401516	37	5	17	12	12	24	0.152718	0.962876	1
2L_11563969-11568561	7596	3549	5523	4026	3925	6309	0.172679	0.964206	1
2R_18358480-18362137	224	81	139	115	249	51	-0.00942662	0.965669	1
3R_2260171-2263778	9	11	14	12	16	7	-0.0177946	0.965713	1
3L_23386602-23392273	87	36	61	27	145	18	-0.131646	0.966103	1
3R_25833914-25841441	12	12	16	12	15	11	0.0888162	0.967027	1
X_15413111-15417331	191	146	179	150	149	184	0.0837036	0.969246	1
Y_3437197-3443159	30	18	49	45	17	24	0.163389	0.969794	1
2R_4117434-4121894	5650	2632	4181	3332	2906	4693	0.135523	0.972118	1
3R_3985711-3988556	77	25	66	26	119	23	-0.0791237	0.972266	1
2R_6411106-6415325	222	150	187	120	209	199	0.060394	0.972297	1
2R_14394288-14399009	173	38	107	50	222	29	-0.0498799	0.975092	1
X_1518165-1523183	369	137	236	202	467	59	-0.0791718	0.975785	1
2L_348357-354968	135	53	76	58	136	50	0.0139638	0.976017	1
Y_1905030-1908118	169	58	86	105	147	32	0.0100387	0.976048	1
2L_16958167-16962888	98	28	46	42	102	15	-0.0304045	0.978094	1
2L_4066115-4068854	105	59	74	57	93	72	0.0491508	0.979371	1
3L_27824115-27829466	10	0	6	2	10	2	0.0155468	0.97997	1
2R_1676931-1681160	154	66	79	62	195	37	-0.0809447	0.980147	1
X_22218897-22223118	159	139	169	139	133	162	0.10829	0.980995	1
3L_21373275-21378773	9	7	10	3	17	6	-0.00426826	0.981404	1
2R_3956827-3960951	409	205	214	226	256	259	0.082331	0.981733	1
3L_110696-117910	16	13	12	15	24	2	-0.0499228	0.98196	1
X_23220093-23223699	28	14	14	12	20	18	0.0871118	0.982245	1
X_6446439-6450644	17	2	26	14	16	10	0.121514	0.983325	1
2R_1208554-1209417	474	173	318	330	291	231	0.086369	0.983375	1
2R_1212825-1213688	474	173	318	330	291	231	0.086369	0.983375	1
3R_22883268-22884868	35	15	41	27	39	20	0.0401362	0.984129	1
3R_30376682-30382647	67	24	61	39	51	45	0.111588	0.985148	1
3R_10232105-10237090	68	35	52	41	77	29	0.0124292	0.986226	1
2R_2345582-2349491	90	11	32	36	66	12	0.0130374	0.9864	1
3R_2361764-2365965	23	22	33	6	64	15	-0.105392	0.986606	1
2R_1797754-1802067	134	39	110	45	225	14	-0.100458	0.988089	1
2R_4314413-4318275	15	28	8	12	26	16	-0.0397354	0.988307	1
3L_9131117-9134316	27	18	28	26	11	28	0.152686	0.988414	1
3R_9305446-9311406	52	21	30	31	41	21	0.048119	0.989435	1
3R_28068556-28073928	152	103	77	40	276	34	-0.14273	0.990507	1
X_20957043-20962415	170	108	110	56	294	51	-0.105795	0.992646	1
2R_2028880-2031720	104	66	79	107	61	58	0.0845894	0.995066	1
3L_858472-863760	88	16	42	36	79	16	-0.00750042	0.995224	1
3R_24927187-24931910	96	41	71	37	146	24	-0.0726912	0.995773	1
3R_3129513-3135477	31	13	34	16	31	25	0.0826494	0.995864	1
3L_21365891-21371264	160	87	100	41	278	41	-0.1248	0.996022	1
2L_8723588-8728876	79	5	45	31	61	19	0.0454034	0.996316	1
2R_18488278-18494887	44	25	37	25	58	20	-0.00858439	0.996715	1
3R_9278841-9284022	102	27	46	37	89	32	0.00692288	0.997428	1
2L_19345073-19347540	41	17	30	7	76	8	-0.12773	0.998821	1
2R_3002733-3004466	15	20	18	32	11	8	0.0571782	0.999641	1
2R_1338214-1338799	0	0	0	0	0	0	0	1	1

## Sheet: Table S8. piRNA_F1♀_vs_Maternal
Table S8. The differentially piRNAs identified from the comparison between the F1♀ group and the maternal group.
GeneID	F1♀_1_counts	F1♀_2_counts	F1♀_3_counts	Maternal_1_counts	Maternal_2_counts	Maternal_3_counts	pvalue	padj
piR-dme-10371879	0	0	0	12	1	8	4.705773988747905e-4	0.02079183813395758
piR-dme-10399202	7	1	5	26	31	12	4.340937104955053e-5	0.0026105913422854693
piR-dme-10970808	1	0	0	12	16	22	3.3983402847593622e-6	2.7868964835242496e-4
piR-dme-11007155	0	0	1	14	42	18	2.6815306399097187e-7	2.7645303978116865e-5
[truncated: 298 more rows]

## Sheet: Table S9. piRNA_F1♂_vs_Paternal
Table S9. The differentially piRNAs identified from the comparison between the F1♂ group and the paternal group.
[truncated: 33 more rows]
